# Supplementary material for: Impact of high Fe-concentrations on microbial community structure and dissolved organics in hydrothermal plumes: an experimental study
Source: Sci Rep. 2022 Dec 1;12:20723. doi: 10.1038/s41598-022-25320-0 (PMC9715565; doi:10.1038/s41598-022-25320-0)
Supplement: Supplementary file 2 — Supplementary Information 2. [file 41598_2022_25320_MOESM2_ESM.xlsx]

## Sheet: T_S1_SPE-DOM
Table S1: Reduced dataset (see †, ‡, • and * in Table 1) for SPE-DOM (contaminated and inconclusive samples removed, see methods for details).															-0.666667
Formulae	mz	CRAM	NOSC	dGc	C	H	O	N	S	P	H/C	O/C	AImod	DBE	Cl	Fe 2+	Fe 3+	∑Fe	Aromatic	Arom. O-rich	Arom. O-poor	Highly. unsat.	Highly. unsat. O-rich	Highly. unsat. O-poor	Unsat.	Unsat. O-rich	Unsat. O-poor	Unsat. with N	Saturated	Saturated O-rich	Saturated O-poor	Orig. Plume	C.I	C.II	C.III	C section	0 µM Fe I	0 µM Fe II	0 µM Fe III	0.1 µM Fe I	0.1 µM Fe II	1 µM Fe I	1 µM Fe II	1 µM Fe III	10 µM Fe II	10 µM Fe III	100 µM Fe II	100 µM Fe III	10 mM Fe I
C7H8O	107.05	0	-0.857143	84.7286	7	8	1	0	0	0	1.143	0.143	0.54	4	0	0	0	0	1	0	1	0	0	0	0	0	0	0	0	0	0	0.000262782	0.000995097	0.00106278	0.00117044	0.0011313	0.000273249	0.000269468	0.000270237	0.000287949	0.000277285	0.000260227	0.000274879	0.000335656	0.000379548	0.000371654	0.000293923	0.000340913	0.000415987
C7H10O	109.066	0	-1.14286	92.8714	7	10	1	0	0	0	1.429	0.143	0.38	3	0	0	0	0	0	0	0	1	0	1	0	0	0	0	0	0	0	0.000250747	0.000588835	0	0	0	0.000229824	0.000239363	0.000253736	0.000237857	0.000243451	0.000279491	0.000248078	0.000275609	0.000246766	0.0002981	0.000260211	0.000315353	0.000337608
C7H6O2	121.029	0	-0.285714	68.4429	7	6	2	0	0	0	0.857	0.286	0.67	5	0	0	0	0	1	0	1	0	0	0	0	0	0	0	0	0	0	0.000107017	0.0207364	0.0122842	0.0217108	0.0191795	0.000248059	0.000283085	0.000303552	0.000478705	0.000787056	0.0024009	0.00353801	0.00209622	0.00608555	0.0100872	0.0056294	0.00590489	0.008916
C8H10O	121.066	0	-1	88.8	8	10	1	0	0	0	1.25	0.125	0.47	4	0	0	0	0	0	0	0	1	0	1	0	0	0	0	0	0	0	0.000412132	0.00107565	0.000913077	0.00105314	0.00106596	0.000357799	0.000352747	0.000354953	0.000360726	0.000428912	0.000545041	0.000568565	0.000635749	0.000837462	0.000950684	0.000665716	0.000774718	0.00104772
C7H8O2	123.045	0	-0.571429	76.5857	7	8	2	0	0	0	1.143	0.286	0.5	4	0	0	0	0	0	0	0	1	0	1	0	0	0	0	0	0	0	0.000401142	0.00104642	0.000688589	0.000817685	0.000894542	0.000343087	0.000334164	0.000342798	0.000335941	0.000449377	0.000547742	0.000573937	0.000685113	0.000794701	0.000952663	0.000636267	0.000798311	0.00113044
C8H12O	123.082	0	-1.25	95.925	8	12	1	0	0	0	1.5	0.125	0.33	3	0	0	0	0	0	0	0	0	0	0	1	0	1	0	0	0	0	0.000279511	0.00120984	0.000999766	0.00119066	0.00119156	0.000206165	0.00022262	0.000208577	0.000222367	0.00024955	0.000334706	0.000364123	0.000380841	0.000544756	0.000631655	0.000482575	0.000509601	0.000642141
C6H6O3	125.024	1	0	60.3	6	6	3	0	0	0	1	0.5	0.56	4	0	0	0	0	1	0	1	0	0	0	0	0	0	0	0	0	0	0.000371204	0.000706577	0.000682202	0.000660513	0.000718134	0.000281625	0.000311396	0.000285153	0.000278236	0.00040092	0.000555908	0.000538117	0.00067095	0.000712852	0.000950817	0.000594784	0.000756621	0.00106538
C7H10O2	125.061	1	-0.857143	84.7286	7	10	2	0	0	0	1.429	0.286	0.33	3	0	0	0	0	0	0	0	1	0	1	0	0	0	0	0	0	0	0.000375254	0.00184585	0.00159082	0.00139008	0.00169144	0.000283536	0.00029755	0.000290096	0.000309536	0.000372878	0.000499311	0.000568747	0.000581828	0.000769433	0.000944551	0.000648635	0.000760843	0.00113664
C7H12O2	127.076	0	-1.14286	92.8714	7	12	2	0	0	0	1.714	0.286	0.17	2	0	0	0	0	0	0	0	0	0	0	1	0	1	0	0	0	0	0.000100613	0.00758265	0.011641	0.0123646	0.0110695	8.8638e-05	7.66185e-05	7.93179e-05	7.92328e-05	0.00011555	0.000174891	0.000192846	0.000192404	0.000259235	0.000393359	0.000231066	0.00031847	0.000931428
C9H10O	133.066	0	-0.888889	85.6333	9	10	1	0	0	0	1.111	0.111	0.53	5	0	0	0	0	1	0	1	0	0	0	0	0	0	0	0	0	0	0.00023561	0.000702259	0.000706341	0.000981723	0.000837642	0.000207887	0.000212261	0.000214798	0.000252238	0.000253001	0.000328018	0.000355433	0.000432552	0.000565565	0.000622258	0.000435571	0.000527533	0.000783176
C8H8O2	135.045	0	-0.5	74.55	8	8	2	0	0	0	1	0.25	0.57	5	0	0	0	0	1	0	1	0	0	0	0	0	0	0	0	0	0	0.000296479	0.0140379	0.0192167	0.0192938	0.0184146	0.000288105	0.000308179	0.000331567	0.00043439	0.000803196	0.00243647	0.00373053	0.00254745	0.006914	0.0112492	0.00561591	0.00589527	0.0119827
C9H12O	135.082	0	-1.11111	91.9667	9	12	1	0	0	0	1.333	0.111	0.41	4	0	0	0	0	0	0	0	1	0	1	0	0	0	0	0	0	0	0.000385045	0.00124223	0.00094108	0.00109414	0.00114852	0.000294503	0.00030275	0.000300221	0.000318225	0.000357585	0.000484389	0.000515488	0.000576892	0.000683703	0.000873625	0.000647098	0.000732788	0.000909035
C8H10O2	137.061	0	-0.75	81.675	8	10	2	0	0	0	1.25	0.25	0.43	4	0	0	0	0	0	0	0	1	0	1	0	0	0	0	0	0	0	0.000505156	0.0010045	0.000848197	0.00091486	0.000969836	0.000366099	0.000347475	0.000336503	0.000348301	0.000465004	0.000641793	0.000647703	0.000736142	0.000896552	0.00105761	0.000781703	0.000927363	0.00131786
C7H9NO2	138.056	0	-0.285714	68.4429	7	9	2	1	0	0	1.286	0.286	0.4	4	0	0	0	0	0	0	0	1	0	1	0	0	0	0	0	0	0	0.000278861	0	0	0	0	0.000200877	0.000209468	0.000216995	0.000200894	0.000256877	0.000388213	0.000380542	0.000425068	0.000525032	0.000703144	0.000464396	0.000588915	0.000709861
C7H8O3	139.04	1	-0.285714	68.4429	7	8	3	0	0	0	1.143	0.429	0.45	4	0	0	0	0	0	0	0	1	0	1	0	0	0	0	0	0	0	0.000377672	0.000823322	0.00071283	0.000831503	0.000829698	0.000285645	0.000269542	0.000270391	0.000272301	0.000381687	0.000518794	0.000540146	0.000623898	0.00073447	0.000927127	0.00060832	0.000766875	0.00106599
C8H12O2	139.076	1	-1	88.8	8	12	2	0	0	0	1.5	0.25	0.29	3	0	0	0	0	0	0	0	0	0	0	1	0	1	0	0	0	0	0.000312479	0.00178813	0.00121593	0.00162674	0.00162277	0.000217088	0.000243117	0.000222243	0.000226815	0.000314953	0.00042791	0.000458225	0.000512936	0.000703268	0.000847804	0.000577756	0.000686883	0.00103194
C9H18O	141.128	0	-1.77778	110.967	9	18	1	0	0	0	2	0.111	0.06	1	0	0	0	0	0	0	0	0	0	0	1	0	1	0	0	0	0	0	0	0.000468567	0.000841852	0	8.72967e-05	0.000106735	0.000141667	0.000257422	0.00028188	0.00042585	0.000504667	0.000414791	0.000741374	0.00114908	0.000648194	0.000596479	0.000537184
C8H16O2	143.108	0	-1.5	103.05	8	16	2	0	0	0	2	0.25	0	1	0	0	0	0	0	0	0	0	0	0	1	0	1	0	0	0	0	0	0.000764437	0.000655645	0.00426898	0.00199362	0	0	0	4.10956e-05	7.66509e-05	0.000221847	0.000375163	0.000964896	0.0022026	0.00235421	0.00145309	0.0022856	0.00742914
C10H10O	145.066	0	-0.8	83.1	10	10	1	0	0	0	1	0.1	0.58	6	0	0	0	0	1	0	1	0	0	0	0	0	0	0	0	0	0	0.000177246	0	0	0	0	0.000137501	0.000140749	0.000146974	0.000145992	0.000193742	0.000233517	0.000218576	0.000275347	0.000322463	0.000348806	0.000244801	0.0003551	0.00048971
C10H12O	147.082	0	-1	88.8	10	12	1	0	0	0	1.2	0.1	0.47	5	0	0	0	0	0	0	0	1	0	1	0	0	0	0	0	0	0	0.000357063	0.000643558	0.000502515	0.000917936	0.000723292	0.000276201	0.000282626	0.000266098	0.00029011	0.000351323	0.000459621	0.000445867	0.000565965	0.000645264	0.000794448	0.000611043	0.00063725	0.000944661
C9H10O2	149.061	0	-0.666667	79.3	9	10	2	0	0	0	1.111	0.222	0.5	5	0	0	0	0	0	0	0	1	0	1	0	0	0	0	0	0	0	0.000441153	0.001695	0.00125039	0.00185207	0.00168118	0.000309649	0.000338775	0.000311097	0.000323989	0.000451402	0.000594993	0.000618413	0.000837062	0.000865806	0.001152	0.000776136	0.000949932	0.00141346
C10H14O	149.097	0	-1.2	94.5	10	14	1	0	0	0	1.4	0.1	0.37	4	0	0	0	0	0	0	0	1	0	1	0	0	0	0	0	0	0	0.000376403	0.00134379	0.00135577	0.00214424	0.00169742	0.00026449	0.000273912	0.000267501	0.000263913	0.000346666	0.000435558	0.000483847	0.000508868	0.000673737	0.000744248	0.000536996	0.000647014	0.000906009
C8H8O3	151.04	1	-0.25	67.425	8	8	3	0	0	0	1	0.375	0.54	5	0	0	0	0	1	0	1	0	0	0	0	0	0	0	0	0	0	0.000307201	0.0026543	0.00288998	0.0028796	0.00295198	0.000242898	0.000221076	0.000221434	0.000216497	0.000312618	0.000403823	0.000411639	0.000566268	0.000599195	0.000787202	0.000512354	0.000674373	0.000933978
C9H12O2	151.076	0	-0.888889	85.6333	9	12	2	0	0	0	1.333	0.222	0.38	4	0	0	0	0	0	0	0	1	0	1	0	0	0	0	0	0	0	0.000453754	0.00271283	0.00317778	0.00266793	0.00299917	0.00032802	0.000326294	0.000287685	0.00030934	0.000403499	0.000536695	0.000588993	0.000726115	0.000836969	0.0010482	0.000733538	0.000820515	0.00131535
C8H10O3	153.056	1	-0.5	74.55	8	10	3	0	0	0	1.25	0.375	0.38	4	0	0	0	0	0	0	0	1	0	1	0	0	0	0	0	0	0	0.000393602	0.0017361	0.00215387	0.00230732	0.00217172	0.000291457	0.000273155	0.000274358	0.000282487	0.000382234	0.000512011	0.000542392	0.000667072	0.000728226	0.000932495	0.00067184	0.000793182	0.00114195
C9H14O2	153.092	1	-1.11111	91.9667	9	14	2	0	0	0	1.556	0.222	0.25	3	0	0	0	0	0	0	0	0	0	0	1	0	1	0	0	0	0	0.00022021	0.00294812	0.00295762	0.00301156	0.00312489	0.000148901	0.000172124	0.000155716	0.000160672	0.000188231	0.000281058	0.000329462	0.000349368	0.000482301	0.00055854	0.000388457	0.000511754	0.000926229
C11H12O	159.082	0	-0.909091	86.2091	11	12	1	0	0	0	1.091	0.091	0.52	6	0	0	0	0	1	0	1	0	0	0	0	0	0	0	0	0	0	0.000270668	0.000416694	0.000476714	0	0	0.000223306	0.000198513	0.000221253	0.000202758	0.000264299	0.000382338	0.000382537	0.000473798	0.000527706	0.000599058	0.00044514	0.000484855	0.00062564
C10H10O2	161.061	0	-0.6	77.4	10	10	2	0	0	0	1	0.2	0.56	6	0	0	0	0	1	0	1	0	0	0	0	0	0	0	0	0	0	0.000340497	0.000765468	0.000662996	0.00092529	0.000824827	0.000227454	0.000252255	0.000238822	0.00023438	0.000353906	0.000448658	0.00044147	0.000603999	0.000597046	0.000809627	0.00056268	0.000665564	0.000941792
C11H14O	161.097	0	-1.09091	91.3909	11	14	1	0	0	0	1.273	0.091	0.43	5	0	0	0	0	0	0	0	1	0	1	0	0	0	0	0	0	0	0.000408016	0.000531274	0.000388478	0	0	0.000294335	0.00030808	0.000295273	0.000285317	0.000383342	0.000479403	0.000525228	0.000596683	0.000705667	0.000803885	0.000625058	0.000719546	0.000889535
C10H12O2	163.076	0	-0.8	83.1	10	12	2	0	0	0	1.2	0.2	0.44	5	0	0	0	0	0	0	0	1	0	1	0	0	0	0	0	0	0	0.000550749	0.00140643	0.00120712	0.00156268	0.00146348	0.000347826	0.000376308	0.000357977	0.000361698	0.000510847	0.000689733	0.000730003	0.000899107	0.000995139	0.00124899	0.000862359	0.0010854	0.00156002
C11H16O	163.113	0	-1.27273	96.5727	11	16	1	0	0	0	1.455	0.091	0.33	4	0	0	0	0	0	0	0	1	0	1	0	0	0	0	0	0	0	0.000299515	0.000860162	0.000821696	0.00602412	0.00270041	0.000203813	0.000223189	0.000218933	0.000210285	0.000286952	0.000377884	0.000401831	0.000447263	0.000575561	0.000728261	0.000484673	0.000547412	0.00112006
C9H11NO2	164.072	0	-0.444444	72.9667	9	11	2	1	0	0	1.222	0.222	0.43	5	0	0	0	0	0	0	0	1	0	1	0	0	0	0	0	0	0	0.000208237	0.00100659	0.000652056	0.000753762	0.000845381	0.000131884	0.000144089	0.000140062	0.000150899	0.000204716	0.000287954	0.000276721	0.000315367	0.000384053	0.000478319	0.000332877	0.000368712	0.00140548
C8H6O4	165.019	0	0.25	53.175	8	6	4	0	0	0	0.75	0.5	0.67	6	0	0	0	0	1	0	1	0	0	0	0	0	0	0	0	0	0	8.36397e-05	0.0110013	0.00543514	0.00515603	0.00756667	0.000205045	0.000208654	0.000233919	0.000326146	0.000285107	0.000311531	0.000235255	0.000248845	0.000252919	0.000274159	0.000228941	0.000268598	0.000268627
C9H10O3	165.056	1	-0.444444	72.9667	9	10	3	0	0	0	1.111	0.333	0.47	5	0	0	0	0	0	0	0	1	0	1	0	0	0	0	0	0	0	0.00042482	0.00145422	0.00112077	0.00150798	0.0014308	0.000301117	0.000298824	0.00029575	0.00027908	0.000422739	0.000539556	0.00052785	0.000744919	0.000769764	0.000999511	0.000670814	0.00084452	0.00127879
C10H14O2	165.092	0	-1	88.8	10	14	2	0	0	0	1.4	0.2	0.33	4	0	0	0	0	0	0	0	1	0	1	0	0	0	0	0	0	0	0.000387091	0.00288833	0.00351881	0.00323807	0.00337998	0.000289903	0.000286623	0.000266202	0.000268763	0.000352878	0.000478521	0.000547095	0.000635613	0.000750473	0.000830249	0.000652018	0.000751596	0.00120795
C9H12O3	167.071	1	-0.666667	79.3	9	12	3	0	0	0	1.333	0.333	0.33	4	0	0	0	0	0	0	0	1	0	1	0	0	0	0	0	0	0	0.00039103	0.00320647	0.00365958	0.00442612	0.00395712	0.000282286	0.000271671	0.000259215	0.000247228	0.000370636	0.000487762	0.000506228	0.000681853	0.00073198	0.000873761	0.000644552	0.000762202	0.00121676
C8H10O4	169.051	1	-0.25	67.425	8	10	4	0	0	0	1.25	0.5	0.33	4	0	0	0	0	0	0	0	1	0	1	0	0	0	0	0	0	0	0.000251987	0.000732517	0.000799985	0.00082129	0.000824841	0.000186671	0.000191836	0.000171998	0.000163468	0.00025926	0.000323898	0.000340944	0.000470488	0.000485852	0.000597199	0.000395615	0.000449905	0.00070385
C9H14O3	169.087	1	-0.888889	85.6333	9	14	3	0	0	0	1.556	0.333	0.2	3	0	0	0	0	0	0	0	0	0	0	1	0	1	0	0	0	0	0.000163843	0.00322251	0.00317445	0.00349247	0.00346556	0.000110863	0.000116163	0.000114555	0.00011308	0.000163095	0.000259662	0.000271597	0.000305487	0.000375737	0.000490423	0.000353774	0.000371676	0.000674139
C10H18O2	169.123	0	-1.4	100.2	10	18	2	0	0	0	1.8	0.2	0.11	2	0	0	0	0	0	0	0	0	0	0	1	0	1	0	0	0	0	0	0.000953546	0.000794147	0.00127037	0.00105762	3.40289e-05	0	0	4.25865e-05	0	0.000108593	0.000139743	0.000164173	0.000394896	0.000681102	0.000254679	0.000296929	0.00119254
C12H12O	171.082	0	-0.833333	84.05	12	12	1	0	0	0	1	0.083	0.57	7	0	0	0	0	1	0	1	0	0	0	0	0	0	0	0	0	0	0.00022986	0	0	0	0	0.000166956	0.000160051	0.000160459	0.00015745	0.000206667	0.000259016	0.000327546	0.000392216	0.00040745	0.000539972	0.0003977	0.000399325	0.000595706
C11H10O2	173.061	0	-0.545455	75.8455	11	10	2	0	0	0	0.909	0.182	0.6	7	0	0	0	0	1	0	1	0	0	0	0	0	0	0	0	0	0	0.000245511	0.00042018	0	0.000521794	0	0.000182358	0.000185478	0.000190961	0.000185831	0.000278876	0.000326831	0.0003675	0.000484398	0.000489762	0.000631956	0.000442038	0.000554209	0.000835961
C12H14O	173.097	0	-1	88.8	12	14	1	0	0	0	1.167	0.083	0.48	6	0	0	0	0	0	0	0	1	0	1	0	0	0	0	0	0	0	0.000366413	0	0	0	0	0.000232335	0.000261879	0.000261194	0.000250867	0.000350935	0.000490561	0.000475713	0.000595145	0.000631337	0.000813037	0.000581656	0.000708714	0.000978195
C10H9NO2	174.056	0	-0.2	66	10	9	2	1	0	0	0.9	0.2	0.62	7	0	0	0	0	1	0	1	0	0	0	0	0	0	0	0	0	0	0.000116232	0.00276179	0.00366998	0.00436842	0.00378471	9.52165e-05	7.58977e-05	7.39426e-05	9.60866e-05	0.000112215	0.000143378	0.000140675	0.000200042	0.000190366	0.000310616	0.000199508	0.000203453	0.000318333
C11H12O2	175.076	0	-0.727273	81.0273	11	12	2	0	0	0	1.091	0.182	0.5	6	0	0	0	0	0	0	0	1	0	1	0	0	0	0	0	0	0	0.000454463	0.000799765	0.000883257	0.00109338	0.000972937	0.000328558	0.00034123	0.000317795	0.000306683	0.00044829	0.000614795	0.00059974	0.000805243	0.000866318	0.00110135	0.000759443	0.000971023	0.00137113
C12H16O	175.113	0	-1.16667	93.55	12	16	1	0	0	0	1.333	0.083	0.39	5	0	0	0	0	0	0	0	1	0	1	0	0	0	0	0	0	0	0.000382298	0	0	0	0	0.000278409	0.000300561	0.00029331	0.000291881	0.000386009	0.000509463	0.000529299	0.000603856	0.000715763	0.000826277	0.000663378	0.000729202	0.00104096
C10H10O3	177.056	0	-0.4	71.7	10	10	3	0	0	0	1	0.3	0.53	6	0	0	0	0	1	0	1	0	0	0	0	0	0	0	0	0	0	0.000346306	0.0010074	0.0010272	0.00117841	0.00112594	0.000258251	0.000243547	0.000238325	0.000225748	0.000354567	0.000508567	0.000471067	0.000677459	0.000668984	0.000861651	0.000580884	0.0007501	0.00117358
C11H14O2	177.092	0	-0.909091	86.2091	11	14	2	0	0	0	1.273	0.182	0.4	5	0	0	0	0	0	0	0	1	0	1	0	0	0	0	0	0	0	0.000587989	0.00376693	0.00442569	0.00778444	0.00559885	0.00040291	0.000435638	0.00040714	0.000392466	0.000612186	0.000714456	0.000778138	0.00101681	0.00126032	0.00150281	0.0010276	0.00129189	0.00201911
C12H18O	177.128	0	-1.33333	98.3	12	18	1	0	0	0	1.5	0.083	0.3	4	0	0	0	0	0	0	0	0	0	0	1	0	1	0	0	0	0	0.000201958	0.000435853	0.000688435	0.000642194	0.000619029	0.000149425	0.000157762	0.000152536	0.000149909	0.000210619	0.000245299	0.000276248	0.00030056	0.000435685	0.000430943	0.000375543	0.000383067	0.000561902
C10H13NO2	178.087	0	-0.6	77.4	10	13	2	1	0	0	1.3	0.2	0.38	5	0	0	0	0	0	0	0	1	0	1	0	0	0	0	0	0	0	0.000197591	0.000605687	0.00067958	0.000876574	0.000757575	0.000155665	0.000146933	0.000150044	0.00016176	0.00020788	0.000276704	0.000286496	0.000305496	0.000360865	0.000431401	0.000348162	0.000382531	0.000529432
C9H8O4	179.035	1	0	60.3	9	8	4	0	0	0	0.889	0.444	0.57	6	0	0	0	0	1	0	1	0	0	0	0	0	0	0	0	0	0	0.000161692	0.00102906	0.000926922	0.00139829	0.00117544	0.000138995	0.000129407	0.000112075	0.000127646	0.000200854	0.000235792	0.000274798	0.000313861	0.000350606	0.000417916	0.000315945	0.000366447	0.00052602
C10H12O3	179.071	1	-0.6	77.4	10	12	3	0	0	0	1.2	0.3	0.41	5	0	0	0	0	0	0	0	1	0	1	0	0	0	0	0	0	0	0.000444523	0.00259518	0.00302894	0.0028021	0.0029528	0.00035598	0.000368188	0.00034708	0.000341932	0.000476419	0.000631435	0.000680507	0.000857005	0.00100518	0.00129246	0.000828331	0.00110199	0.00172916
C11H16O2	179.108	0	-1.09091	91.3909	11	16	2	0	0	0	1.455	0.182	0.3	4	0	0	0	0	0	0	0	1	0	1	0	0	0	0	0	0	0	0.0003682	0.00249691	0.00240901	0.00330083	0.00287589	0.000247421	0.000274335	0.000259531	0.000262973	0.000352923	0.000468459	0.0005026	0.000594691	0.000759847	0.000983517	0.000630294	0.000720149	0.00102916
C9H10O4	181.051	1	-0.222222	66.6333	9	10	4	0	0	0	1.111	0.444	0.43	5	0	0	0	0	0	0	0	1	0	1	0	0	0	0	0	0	0	0.000255243	0.000896061	0.000815444	0.000827225	0.000889648	0.000206874	0.000199102	0.000179642	0.000186013	0.00029064	0.000386006	0.000420812	0.000544412	0.000595091	0.000637243	0.000485324	0.000614754	0.000956685
C10H14O3	181.087	1	-0.8	83.1	10	14	3	0	0	0	1.4	0.3	0.29	4	0	0	0	0	0	0	0	1	0	1	0	0	0	0	0	0	0	0.000349056	0.00259206	0.00251131	0.00264457	0.00271511	0.000259789	0.000251964	0.000233494	0.000237359	0.00032441	0.000474832	0.000463996	0.000613935	0.000742342	0.00090347	0.000665319	0.000765569	0.00123479
C11H20O2	183.139	0	-1.45455	101.755	11	20	2	0	0	0	1.818	0.182	0.1	2	0	0	0	0	0	0	0	0	0	0	1	0	1	0	0	0	0	0	0.00122919	0.00170167	0.00186999	0.00168236	0	0	0	0	0	0	0	0	0.000167684	0.000342531	0	0.00015026	0.000571708
C9H14O4	185.082	0	-0.666667	79.3	9	14	4	0	0	0	1.556	0.444	0.14	3	0	0	0	0	0	0	0	0	0	0	1	0	1	0	0	0	0	0.000116841	0.00311429	0.00295948	0.00322388	0.00325818	8.89728e-05	0.000102724	8.7087e-05	9.54634e-05	0.000119866	0.000175986	0.000181049	0.000239344	0.000296388	0.000360192	0.000228041	0.000275935	0.000497825
C9H17NO3	186.114	0	-0.888889	85.6333	9	17	3	1	0	0	1.889	0.333	0	2	0	0	0	0	0	0	0	0	0	0	1	0	1	1	0	0	0	0	0.00425107	0.00428897	0.00177173	0.00361356	9.26059e-05	0.000103917	0.000137919	0.000357425	0.000113341	0	0.000226577	0.000175962	0.000232879	0.000544003	0.000904863	0.000331617	0.000328668
C9H16O4	187.098	0	-0.888889	85.6333	9	16	4	0	0	0	1.778	0.444	0	2	0	0	0	0	0	0	0	0	0	0	1	0	1	0	0	0	0	0	0.00592477	0.00476651	0.00267846	0.00468516	5.99697e-05	7.64863e-05	6.021e-05	7.70443e-05	0	0	0.000129303	0.000109068	0.000294648	0.000371207	0.000162396	0.000160075	0.00033615
C13H16O	187.113	0	-1.07692	90.9923	13	16	1	0	0	0	1.231	0.077	0.44	6	0	0	0	0	0	0	0	1	0	1	0	0	0	0	0	0	0	0.000344243	0	0	0	0	0.000237168	0.000274223	0.000239833	0.000252003	0.000343138	0.000455903	0.000459811	0.000612936	0.00070133	0.000832341	0.000617037	0.000632789	0.000981533
C7H4Cl2O2	188.952	0	0	60.3	7	4	2	0	0	0	0.571	0.286	0.83	5	2	0	0	0	1	0	1	0	0	0	0	0	0	0	0	0	0	0	0.000633567	0	0	0	0	0	0	0	0	0	0	0	0	0	0	0	0
C11H10O3	189.056	0	-0.363636	70.6636	11	10	3	0	0	0	0.909	0.273	0.58	7	0	0	0	0	1	0	1	0	0	0	0	0	0	0	0	0	0	0.000292552	0.000493286	0.000507907	0.000800092	0.000631225	0.000199432	0.000204328	0.000198777	0.000185475	0.000286048	0.000402135	0.000396506	0.000571908	0.000563889	0.000672371	0.000457126	0.000574381	0.000860457
C12H14O2	189.092	0	-0.833333	84.05	12	14	2	0	0	0	1.167	0.167	0.45	6	0	0	0	0	0	0	0	1	0	1	0	0	0	0	0	0	0	0.000526938	0.000866266	0.000661832	0.000776419	0.000807573	0.000375318	0.000396916	0.000361446	0.000366132	0.000520233	0.000732952	0.000718338	0.000953115	0.00103622	0.00129728	0.000862419	0.00111288	0.00159362
C13H18O	189.128	0	-1.23077	95.3769	13	18	1	0	0	0	1.385	0.077	0.36	5	0	0	0	0	0	0	0	1	0	1	0	0	0	0	0	0	0	0.000313732	0.000490421	0.000408046	0	0	0.000212604	0.000233114	0.000224722	0.000216911	0.000280457	0.00035457	0.000424375	0.000474649	0.00060995	0.000686023	0.000532914	0.000602209	0.00078639
C11H13NO2	190.087	0	-0.545455	75.8455	11	13	2	1	0	0	1.182	0.182	0.44	6	0	0	0	0	0	0	0	1	0	1	0	0	0	0	0	0	0	0.000211154	0	0.000377215	0	0	0.000159788	0.000159661	0.000162632	0.000152555	0.000224156	0.000309981	0.00029793	0.000347602	0.000434202	0.000480464	0.000354764	0.000429249	0.000532317
C11H12O3	191.071	0	-0.545455	75.8455	11	12	3	0	0	0	1.091	0.273	0.47	6	0	0	0	0	0	0	0	1	0	1	0	0	0	0	0	0	0	0.000449269	0.00080308	0.000761937	0.00112925	0.000944155	0.000328945	0.000354637	0.000321196	0.000316658	0.000457535	0.000631953	0.000619877	0.000825695	0.000841826	0.00107482	0.000752051	0.00089137	0.00136625
C12H16O2	191.108	0	-1	88.8	12	16	2	0	0	0	1.333	0.167	0.36	5	0	0	0	0	0	0	0	1	0	1	0	0	0	0	0	0	0	0.000529667	0.00342187	0.00303683	0.00635142	0.00448906	0.00041575	0.000408491	0.000392588	0.000394833	0.000524483	0.000691214	0.000694618	0.000857333	0.00103008	0.00112536	0.000875701	0.00105192	0.00153092
C10H10O4	193.051	1	-0.2	66	10	10	4	0	0	0	1	0.4	0.5	6	0	0	0	0	0	0	0	1	0	1	0	0	0	0	0	0	0	0.000217904	0.000873122	0.000659835	0.00143207	0.00103904	0.000177813	0.000157724	0.000170634	0.000165397	0.000250545	0.000345325	0.000332835	0.000442317	0.000428416	0.000566422	0.000376932	0.000472727	0.000757251
C12H18O2	193.123	0	-1.16667	93.55	12	18	2	0	0	0	1.5	0.167	0.27	4	0	0	0	0	0	0	0	0	0	0	1	0	1	0	0	0	0	0.000301119	0.00104599	0.00108648	0.00134412	0.00121831	0.000217394	0.00024279	0.000200121	0.000219311	0.000309889	0.000360742	0.000391501	0.000434201	0.000552335	0.000641202	0.000507085	0.000556305	0.000775099
C13H22O	193.16	0	-1.53846	104.146	13	22	1	0	0	0	1.692	0.077	0.2	3	0	0	0	0	0	0	0	0	0	0	1	0	1	0	0	0	0	0	0.005748	0.00991006	0.00839969	0.00843057	3.32591e-05	0	0	0	0	0	0	7.64868e-05	0	0	0	0	0.000153176
C10H12O4	195.066	1	-0.4	71.7	10	12	4	0	0	0	1.2	0.4	0.38	5	0	0	0	0	0	0	0	1	0	1	0	0	0	0	0	0	0	0.000348967	0.0016154	0.00130468	0.00191437	0.00169414	0.000261081	0.000259344	0.000246956	0.000241318	0.000342002	0.000497083	0.000490187	0.000714984	0.000731848	0.000923975	0.000605059	0.00079537	0.00140255
C11H16O3	195.103	1	-0.909091	86.2091	11	16	3	0	0	0	1.455	0.273	0.26	4	0	0	0	0	0	0	0	1	0	1	0	0	0	0	0	0	0	0.000331995	0.0019958	0.00196111	0.00216906	0.00214673	0.000219791	0.000217065	0.000226795	0.000211178	0.000293591	0.000425548	0.000408489	0.000521288	0.000655661	0.000754776	0.000512273	0.000656256	0.000931563
C12H20O2	195.139	0	-1.33333	98.3	12	20	2	0	0	0	1.667	0.167	0.18	3	0	0	0	0	0	0	0	0	0	0	1	0	1	0	0	0	0	7.6015e-05	0.0129598	0.0303125	0.0165283	0.020956	0.000127005	0.000141964	0.000149228	0.000165726	0.00016828	0.000179331	0.000261306	0.000275602	0.000395704	0.000702621	0.000328943	0.000454921	0.000806737
C10H14O4	197.082	1	-0.6	77.4	10	14	4	0	0	0	1.4	0.4	0.25	4	0	0	0	0	0	0	0	1	0	1	0	0	0	0	0	0	0	0.000287428	0.00247967	0.00206718	0.0020228	0.00230221	0.000209227	0.000208268	0.000183201	0.000185059	0.000276651	0.000366605	0.000373304	0.000549941	0.000652968	0.000814742	0.000518997	0.00070381	0.00118763
C13H12O2	199.076	0	-0.615385	77.8385	13	12	2	0	0	0	0.923	0.154	0.58	8	0	0	0	0	1	0	1	0	0	0	0	0	0	0	0	0	0	0.000196325	0	0	0	0	0.000139333	0.000141435	0.000122215	0.000116015	0.000214345	0.000280751	0.000233958	0.000361815	0.000361695	0.000448036	0.000322606	0.000407416	0.000569903
C10H16O4	199.098	0	-0.8	83.1	10	16	4	0	0	0	1.6	0.4	0.12	3	0	0	0	0	0	0	0	0	0	0	1	0	1	0	0	0	0	7.36452e-05	0.00352512	0.00235352	0.00295209	0.00309456	9.06864e-05	8.00276e-05	9.08045e-05	8.11543e-05	9.66374e-05	0.000152645	0.000209192	0.000176263	0.000261269	0.000329653	0.000178452	0.000281978	0.000496354
C12H24O2	199.17	0	-1.66667	107.8	12	24	2	0	0	0	2	0.167	0	1	0	0	0	0	0	0	0	0	0	0	1	0	1	0	0	0	0	0	0.000519303	0.000737344	0.00182625	0.00108034	0	0	0	0	0	0	0	0.000138465	0.000306238	0.000980904	0.000247183	0.000303571	0.00105875
C13H14O2	201.092	0	-0.769231	82.2231	13	14	2	0	0	0	1.077	0.154	0.5	7	0	0	0	0	0	0	0	1	0	1	0	0	0	0	0	0	0	0.000357956	0	0	0	0	0.000259667	0.000265602	0.000249535	0.000243129	0.000368597	0.000518247	0.000495533	0.000622547	0.000736205	0.000849668	0.00063674	0.000740771	0.00107841
C14H18O	201.128	0	-1.14286	92.8714	14	18	1	0	0	0	1.286	0.071	0.41	6	0	0	0	0	0	0	0	1	0	1	0	0	0	0	0	0	0	0.000263166	0	0	0	0	0.000182654	0.000192374	0.000193703	0.000189979	0.00025912	0.000353412	0.000325369	0.000435532	0.000517615	0.000619878	0.000453271	0.000535496	0.000662298
C12H13NO2	202.087	0	-0.5	74.55	12	13	2	1	0	0	1.083	0.167	0.5	7	0	0	0	0	0	0	0	1	0	1	0	0	0	0	0	0	0	0.000164445	0	0	0	0	0.000117849	0.000124749	0.000111356	0.000102885	0.000169763	0.00020021	0.00022174	0.000271769	0.000316587	0.00032522	0.000275134	0.00030802	0.000433059
C12H12O3	203.071	0	-0.5	74.55	12	12	3	0	0	0	1	0.25	0.52	7	0	0	0	0	1	0	1	0	0	0	0	0	0	0	0	0	0	0.000346537	0.000462579	0.000494173	0.000665058	0.000568332	0.000253478	0.000271456	0.000254387	0.000250493	0.000373417	0.000498847	0.000449212	0.000663407	0.000723465	0.00082802	0.000565178	0.000706597	0.00101878
C13H16O2	203.108	0	-0.923077	86.6077	13	16	2	0	0	0	1.231	0.154	0.42	6	0	0	0	0	0	0	0	1	0	1	0	0	0	0	0	0	0	0.000520202	0.000630538	0.000361722	0.000870947	0.000652924	0.000372472	0.000369381	0.000367824	0.000365245	0.000486848	0.000636697	0.000671665	0.000862098	0.00100627	0.0011997	0.000829441	0.00102831	0.00136949
C12H15NO2	204.103	0	-0.666667	79.3	12	15	2	1	0	0	1.25	0.167	0.4	6	0	0	0	0	0	0	0	1	0	1	0	0	0	0	0	0	0	0.000222094	0	0	0	0	0.000176675	0.000177725	0.0001496	0.000164568	0.000220819	0.000266577	0.00026656	0.000311561	0.000389342	0.000428248	0.000345059	0.00041632	0.000545748
C11H10O4	205.051	1	-0.181818	65.4818	11	10	4	0	0	0	0.909	0.364	0.56	7	0	0	0	0	1	0	1	0	0	0	0	0	0	0	0	0	0	0.00017711	0	0.000476202	0.000657311	0	0.00013925	0.00014614	0.00013877	0.000126064	0.000188828	0.000302628	0.000254922	0.000349728	0.00037835	0.000451894	0.000312441	0.000368814	0.00054818
C12H14O3	205.087	0	-0.666667	79.3	12	14	3	0	0	0	1.167	0.25	0.43	6	0	0	0	0	0	0	0	1	0	1	0	0	0	0	0	0	0	0.000492526	0.00147762	0.00160208	0.00189507	0.00174331	0.000388947	0.000414025	0.000384493	0.000379951	0.000539186	0.000684874	0.00071318	0.00089123	0.000987889	0.00122072	0.000844433	0.00100897	0.00144487
C13H18O2	205.123	0	-1.07692	90.9923	13	18	2	0	0	0	1.385	0.154	0.33	5	0	0	0	0	0	0	0	1	0	1	0	0	0	0	0	0	0	0.000454191	0.00213679	0.00185452	0.00162545	0.00196828	0.000340122	0.000363795	0.000327159	0.000347519	0.000441053	0.00056019	0.000612974	0.000700074	0.00085929	0.00107938	0.000761356	0.000798627	0.00116539
C11H13NO3	206.082	0	-0.363636	70.6636	11	13	3	1	0	0	1.182	0.273	0.41	6	0	0	0	0	0	0	0	1	0	1	0	0	0	0	0	0	0	0.000194228	0.000482925	0.000683953	0	0	0.000169234	0.000184038	0.000143403	0.000156918	0.000203918	0.000299372	0.000281944	0.000326888	0.000365353	0.000468825	0.000350297	0.000369071	0.000465677
C11H12O4	207.066	1	-0.363636	70.6636	11	12	4	0	0	0	1.091	0.364	0.44	6	0	0	0	0	0	0	0	1	0	1	0	0	0	0	0	0	0	0.000327074	0.00154801	0.002102	0.00193148	0.00195593	0.000249448	0.000255359	0.00024783	0.000221988	0.000352536	0.000467525	0.000404147	0.000663533	0.000614973	0.000707545	0.000515975	0.000657203	0.000967877
C12H16O3	207.103	1	-0.833333	84.05	12	16	3	0	0	0	1.333	0.25	0.33	5	0	0	0	0	0	0	0	1	0	1	0	0	0	0	0	0	0	0.000526015	0.00288334	0.00350366	0.00379357	0.00356758	0.000399693	0.000435584	0.000389914	0.000374156	0.000500701	0.000685967	0.000678502	0.000806985	0.0009247	0.00116771	0.00079572	0.000961116	0.00143575
C11H14O4	209.082	1	-0.545455	75.8455	11	14	4	0	0	0	1.273	0.364	0.33	5	0	0	0	0	0	0	0	1	0	1	0	0	0	0	0	0	0	0.000387422	0.00199446	0.00216275	0.00206154	0.00217924	0.000321165	0.000311366	0.000278615	0.000270073	0.000386925	0.000501476	0.000496198	0.000739884	0.000795494	0.00102447	0.000651662	0.000848527	0.00135062
C8H18O4S	209.085	0	-1	88.8	8	18	4	0	1	0	2.25	0.5	0	0	0	0	0	0	0	0	0	0	0	0	0	0	0	0	1	0	1	0	0.0106837	0.0130099	0.0158595	0.0138606	0	0	3.72319e-05	4.47197e-05	0	0	0	0	0	0	0.000121133	0	0
C12H18O3	209.118	1	-1	88.8	12	18	3	0	0	0	1.5	0.25	0.24	4	0	0	0	0	0	0	0	0	0	0	1	0	1	0	0	0	0	0.000260517	0.00183998	0.00233875	0.00205813	0.00218559	0.000201235	0.000224759	0.000203569	0.000204572	0.000230178	0.000303501	0.000348257	0.000361055	0.000508731	0.000535434	0.000389539	0.00047762	0.000638429
C13H22O2	209.155	0	-1.38462	99.7615	13	22	2	0	0	0	1.692	0.154	0.17	3	0	0	0	0	0	0	0	0	0	0	1	0	1	0	0	0	0	0	0.0256131	0.0569911	0.0293969	0.0392486	5.02186e-05	4.94582e-05	4.95964e-05	5.50893e-05	0	0	9.03044e-05	8.08056e-05	0.000130246	0.000171096	0	0	0.00125735
C10H12O5	211.061	1	-0.2	66	10	12	5	0	0	0	1.2	0.5	0.33	5	0	0	0	0	0	0	0	1	0	1	0	0	0	0	0	0	0	0.000268735	0.00284322	0.0033783	0.00451296	0.00376169	0.000183315	0.000182181	0.000170976	0.000163264	0.000223571	0.000319296	0.000297834	0.000465168	0.000496981	0.000529516	0.000410188	0.000535234	0.000768052
C14H12O2	211.076	0	-0.571429	76.5857	14	12	2	0	0	0	0.857	0.143	0.62	9	0	0	0	0	1	0	1	0	0	0	0	0	0	0	0	0	0	9.97707e-05	0	0	0	0	9.81376e-05	7.87781e-05	9.08323e-05	9.15559e-05	0.000161954	0.000227061	0.000293813	0.000333598	0.000463932	0.000371733	0.000286472	0.00046548	0.00109296
C11H16O4	211.098	1	-0.727273	81.0273	11	16	4	0	0	0	1.455	0.364	0.22	4	0	0	0	0	0	0	0	1	0	1	0	0	0	0	0	0	0	0.000247993	0.00453577	0.00347063	0.00336067	0.00398337	0.000204287	0.000211425	0.00019231	0.000186134	0.000239282	0.000298112	0.000339186	0.000419526	0.000514657	0.000642585	0.000435524	0.000529796	0.000924806
C12H20O3	211.134	0	-1.16667	93.55	12	20	3	0	0	0	1.667	0.25	0.14	3	0	0	0	0	0	0	0	0	0	0	1	0	1	0	0	0	0	6.5748e-05	0.0218652	0.0541171	0.0337143	0.038441	8.5563e-05	8.229e-05	7.56996e-05	8.88386e-05	8.14191e-05	0	0.000110919	0.000141883	0.000266964	0.000358431	0.000178927	0.000195597	0.000379058
C9H10O4S	213.023	1	0	60.3	9	10	4	0	1	0	1.111	0.444	0.33	5	0	0	0	0	0	0	0	1	0	1	0	0	0	0	0	0	0	0	0.00470197	0.0060646	0.00557529	0.00572669	0	0	0	0	0	0	0	0	0	0	0	0	0
C15H18O	213.128	0	-1.06667	90.7	15	18	1	0	0	0	1.2	0.067	0.45	7	0	0	0	0	0	0	0	1	0	1	0	0	0	0	0	0	0	0.000162906	0	0	0	0	0.000129723	0.000125214	0.000109894	0.000123692	0.00017298	0.000225593	0.000201574	0.00029733	0.000311224	0.000448727	0.000241782	0.000336035	0.000442604
C8H8O5S	215.002	1	0.5	46.05	8	8	5	0	1	0	1	0.625	0.33	5	0	0	0	0	0	0	0	1	1	0	0	0	0	0	0	0	0	0	0.00778509	0.0105894	0.0114021	0.0104346	0	0	0	0	0	0	0	0	0	0	0	0	0
C14H16O2	215.108	0	-0.857143	84.7286	14	16	2	0	0	0	1.143	0.143	0.46	7	0	0	0	0	0	0	0	1	0	1	0	0	0	0	0	0	0	0.000363798	0	0	0.000530676	0	0.000259212	0.000258042	0.000252049	0.000255769	0.000377577	0.000474894	0.000497727	0.000651327	0.000760832	0.000845077	0.000592548	0.000792434	0.00105503
C15H20O	215.144	0	-1.2	94.5	15	20	1	0	0	0	1.333	0.067	0.38	6	0	0	0	0	0	0	0	1	0	1	0	0	0	0	0	0	0	0.000188561	0	0	0	0	0.000110371	0.000119856	0.00013529	0.000137275	0.000157271	0.000234822	0.000222911	0.000286091	0.000339102	0.000517258	0.000292129	0.000329288	0.000431192
C13H14O3	217.087	0	-0.615385	77.8385	13	14	3	0	0	0	1.077	0.231	0.48	7	0	0	0	0	0	0	0	1	0	1	0	0	0	0	0	0	0	0.000395199	0.000622793	0.000632005	0.000871761	0.000745211	0.000298202	0.000284769	0.0002845	0.000272017	0.000397106	0.000531742	0.000507724	0.000694294	0.000736686	0.000901232	0.00063848	0.00077743	0.00105365
C14H18O2	217.123	0	-1	88.8	14	18	2	0	0	0	1.286	0.143	0.38	6	0	0	0	0	0	0	0	1	0	1	0	0	0	0	0	0	0	0.00040199	0.000568374	0.00056104	0.000620072	0.000613073	0.000299069	0.000309769	0.00030049	0.000281946	0.000401198	0.00053067	0.000494165	0.000668731	0.000813877	0.000921997	0.000649952	0.00077328	0.00107322
C12H13NO3	218.082	0	-0.333333	69.8	12	13	3	1	0	0	1.083	0.25	0.47	7	0	0	0	0	0	0	0	1	0	1	0	0	0	0	0	0	0	0.000180002	0.000414498	0	0	0	0.000152443	0.000137	0.000143619	0.00013127	0.000195455	0.000228346	0.000213326	0.000292752	0.000293256	0.000353325	0.000283242	0.000301097	0.000425625
C12H12O4	219.066	1	-0.333333	69.8	12	12	4	0	0	0	1	0.333	0.5	7	0	0	0	0	0	0	0	1	0	1	0	0	0	0	0	0	0	0.000253945	0.000658064	0.000415708	0.000570743	0.000576288	0.000208231	0.000201663	0.000195515	0.000194803	0.000265076	0.000329952	0.000355176	0.000429516	0.000457225	0.000499765	0.000357786	0.000421758	0.000670774
C13H16O3	219.103	0	-0.769231	82.2231	13	16	3	0	0	0	1.231	0.231	0.39	6	0	0	0	0	0	0	0	1	0	1	0	0	0	0	0	0	0	0.000553214	0.00109014	0.000864638	0.00115492	0.00108973	0.00041607	0.000428012	0.000417622	0.00039566	0.000515224	0.000631355	0.000704119	0.000884606	0.000903368	0.00104484	0.000776149	0.000908896	0.00133426
C14H20O2	219.139	0	-1.14286	92.8714	14	20	2	0	0	0	1.429	0.143	0.31	5	0	0	0	0	0	0	0	1	0	1	0	0	0	0	0	0	0	0.000303733	0.00119123	0.00114036	0.00139378	0.00130548	0.000211014	0.000225229	0.000216831	0.000213263	0.000271436	0.000332541	0.000358013	0.000405223	0.000506977	0.000620166	0.000431137	0.000509743	0.000687972
C12H15NO3	220.098	0	-0.5	74.55	12	15	3	1	0	0	1.25	0.25	0.37	6	0	0	0	0	0	0	0	1	0	1	0	0	0	0	0	0	0	0.000266102	0	0	0.000551445	0	0.00023199	0.000219668	0.000217024	0.00020963	0.000262484	0.000294679	0.00031221	0.000359649	0.000384943	0.000367127	0.000331833	0.0003717	0.000500541
C12H14O4	221.082	1	-0.5	74.55	12	14	4	0	0	0	1.167	0.333	0.4	6	0	0	0	0	0	0	0	1	0	1	0	0	0	0	0	0	0	0.000427672	0.00515404	0.00708652	0.0127691	0.00876416	0.000370648	0.000386988	0.000360824	0.00031876	0.00045207	0.000573157	0.000537271	0.000737376	0.000680262	0.000895612	0.000616741	0.000730668	0.00115483
C13H18O3	221.118	1	-0.923077	86.6077	13	18	3	0	0	0	1.385	0.231	0.3	5	0	0	0	0	0	0	0	1	0	1	0	0	0	0	0	0	0	0.000477132	0.00122331	0.00139393	0.00131707	0.0013787	0.000375125	0.000391169	0.000373582	0.000367211	0.000446356	0.000556103	0.000589267	0.000668169	0.00076746	0.000875098	0.00070338	0.000782334	0.00105361
C11H13NO4	222.077	1	-0.181818	65.4818	11	13	4	1	0	0	1.182	0.364	0.38	6	0	0	0	0	0	0	0	1	0	1	0	0	0	0	0	0	0	0.000149744	0.000600352	0.000793727	0.000547803	0.000680494	0.00014843	0.000146587	0.000131612	0.000130842	0.000176948	0.000180229	0.000194047	0.000238879	0.000208348	0.000294866	0.000241034	0.00026632	0.000363625
C11H12O5	223.061	1	-0.181818	65.4818	11	12	5	0	0	0	1.091	0.455	0.41	6	0	0	0	0	0	0	0	1	0	1	0	0	0	0	0	0	0	0.000215588	0.000527206	0.000543811	0.000474954	0.000541755	0.000173496	0.000178196	0.000160408	0.0001604	0.000198636	0.000257599	0.000262128	0.000410912	0.00039548	0.000414391	0.000324003	0.000411136	0.00061438
C12H16O4	223.098	1	-0.666667	79.3	12	16	4	0	0	0	1.333	0.333	0.3	5	0	0	0	0	0	0	0	1	0	1	0	0	0	0	0	0	0	0.000444394	0.00425028	0.00478554	0.00521288	0.00499318	0.00038109	0.000384237	0.000366138	0.000352773	0.00042681	0.000547066	0.000517884	0.00068844	0.000689525	0.000880492	0.000672837	0.000788432	0.00111926
C13H20O3	223.134	1	-1.07692	90.9923	13	20	3	0	0	0	1.538	0.231	0.22	4	0	0	0	0	0	0	0	0	0	0	1	0	1	0	0	0	0	0.000212619	0.00765838	0.0175018	0.0101209	0.0123635	0.000212587	0.000251792	0.000218158	0.00022132	0.000265224	0.000409414	0.000416162	0.000446614	0.000675881	0.00118358	0.000668009	0.00100122	0.0011453
C11H14O5	225.077	1	-0.363636	70.6636	11	14	5	0	0	0	1.273	0.455	0.29	5	0	0	0	0	0	0	0	1	0	1	0	0	0	0	0	0	0	0.000316362	0.000928052	0.000908267	0.00097127	0.000983865	0.000222458	0.000215363	0.000206919	0.000209248	0.000282421	0.000372754	0.000355343	0.000514735	0.000535411	0.000697247	0.000482299	0.000583741	0.000985383
C15H14O2	225.092	0	-0.666667	79.3	15	14	2	0	0	0	0.933	0.133	0.57	9	0	0	0	0	1	0	1	0	0	0	0	0	0	0	0	0	0	0.000101698	0	0	0	0	8.50659e-05	9.30824e-05	8.71753e-05	8.66821e-05	0.00011347	0.00014325	0.000136406	0.000205756	0.000219706	0.000247739	0.000192017	0.000250204	0.000319502
C12H18O4	225.113	1	-0.833333	84.05	12	18	4	0	0	0	1.5	0.333	0.2	4	0	0	0	0	0	0	0	0	0	0	1	0	1	0	0	0	0	0.00021891	0.00282263	0.00219947	0.00268037	0.00269918	0.000193854	0.000180195	0.000181449	0.000173869	0.000195525	0.000259372	0.000319812	0.00032496	0.000410064	0.000509834	0.000357699	0.000416968	0.000722958
C13H22O3	225.15	0	-1.23077	95.3769	13	22	3	0	0	0	1.692	0.231	0.13	3	0	0	0	0	0	0	0	0	0	0	1	0	1	0	0	0	0	0	0.00709811	0.0131763	0.00918671	0.0103241	5.59158e-05	6.01654e-05	4.63646e-05	4.69097e-05	0	9.31985e-05	0	0	0.000180432	0.00022502	0	0.000125043	0.000192554
C10H12O4S	227.038	1	-0.2	66	10	12	4	0	1	0	1.2	0.4	0.29	5	0	0	0	0	0	0	0	1	0	1	0	0	0	0	0	0	0	0	0.00909428	0.0114326	0.0128559	0.0116983	0	0	0	0	0	0	0	0	0	0	0	0	0
C14H12O3	227.071	0	-0.428571	72.5143	14	12	3	0	0	0	0.857	0.214	0.6	9	0	0	0	0	1	0	1	0	0	0	0	0	0	0	0	0	0	0.000123154	0.000917072	0	0	0	0.000101474	9.92532e-05	8.68326e-05	9.18545e-05	0.00012447	0.000157957	0.000144315	0.000242097	0.000223814	0.000297266	0.00018213	0.000267381	0.0003999
C11H16O5	227.092	1	-0.545455	75.8455	11	16	5	0	0	0	1.455	0.455	0.18	4	0	0	0	0	0	0	0	1	0	1	0	0	0	0	0	0	0	0.000177251	0.00305631	0.00169736	0.00166327	0.00224869	0.000153372	0.000140568	0.000146113	0.000149784	0.000180106	0.000208533	0.000236818	0.000284354	0.000354711	0.00036081	0.00031762	0.000329591	0.000689916
C10H16N2O4	227.104	1	-0.2	66	10	16	4	2	0	0	1.6	0.4	0	4	0	0	0	0	0	0	0	0	0	0	1	0	1	1	0	0	0	0	0.00837288	0.00465725	0.00313298	0.00566404	0	0	0	0	0	0	0	0	0	0	0	0	0
C12H20O4	227.129	0	-1	88.8	12	20	4	0	0	0	1.667	0.333	0.1	3	0	0	0	0	0	0	0	0	0	0	1	0	1	0	0	0	0	5.66944e-05	0.00263813	0.00272795	0.00295685	0.00291661	5.71984e-05	0	4.24804e-05	4.59856e-05	0	0	0	0	0.000167955	0.000170854	0	0	0.000293115
C14H28O2	227.202	0	-1.71429	109.157	14	28	2	0	0	0	2	0.143	0	1	0	0	0	0	0	0	0	0	0	0	1	0	1	0	0	0	0	0	0.000786047	0.00784968	0.0016741	0.00361288	0	0	0	0	0	0	0	0.000501598	0.000335415	0.00120138	0.000194496	0.000383456	0.0024551
C14H14O3	229.087	0	-0.571429	76.5857	14	14	3	0	0	0	1	0.214	0.52	8	0	0	0	0	1	0	1	0	0	0	0	0	0	0	0	0	0	0.0002697	0	0	0	0	0.000200035	0.000195044	0.000192236	0.000183596	0.000258877	0.000335791	0.0003137	0.000468488	0.000489594	0.000602775	0.000400175	0.000485081	0.000732387
C15H18O2	229.123	0	-0.933333	86.9	15	18	2	0	0	0	1.2	0.133	0.43	7	0	0	0	0	0	0	0	1	0	1	0	0	0	0	0	0	0	0.000316545	0	0	0	0	0.000229949	0.000230507	0.000237089	0.000213961	0.000322556	0.000381078	0.000369734	0.000553634	0.000613207	0.000762774	0.000498491	0.000595627	0.000846678
C13H13NO3	230.082	0	-0.307692	69.0692	13	13	3	1	0	0	1	0.231	0.52	8	0	0	0	0	1	0	1	0	0	0	0	0	0	0	0	0	0	0.000121966	0	0	0	0	9.28739e-05	0.000105611	8.9626e-05	8.44607e-05	0.000115107	0.00016887	0.000151674	0.000193517	0.000183479	0.00026617	0.000165452	0.000219045	0.00029421
C13H12O4	231.066	0	-0.307692	69.0692	13	12	4	0	0	0	0.923	0.308	0.55	8	0	0	0	0	1	0	1	0	0	0	0	0	0	0	0	0	0	0.000177579	0	0	0	0	0.000149659	0.000140093	0.000141905	0.000120002	0.000170785	0.000206402	0.000213689	0.000333247	0.000272644	0.000304318	0.00023977	0.000329058	0.000463933
C14H16O3	231.103	0	-0.714286	80.6571	14	16	3	0	0	0	1.143	0.214	0.44	7	0	0	0	0	0	0	0	1	0	1	0	0	0	0	0	0	0	0.000470619	0.000684419	0.000715819	0.00288749	0.00150255	0.000365239	0.000374211	0.000352262	0.000343441	0.000466472	0.000530309	0.000564165	0.000764554	0.000788986	0.000898772	0.00066667	0.000795837	0.00109441
C15H20O2	231.139	0	-1.06667	90.7	15	20	2	0	0	0	1.333	0.133	0.36	6	0	0	0	0	0	0	0	1	0	1	0	0	0	0	0	0	0	0.000301575	0.000504804	0.000756105	0.000741824	0.000701819	0.000195394	0.000206045	0.000205011	0.000197151	0.000270454	0.000332045	0.000381669	0.000485723	0.000493226	0.000622173	0.00045417	0.000536831	0.000738269
C12H11NO2S	232.044	0	-0.166667	65.05	12	11	2	1	1	0	0.917	0.167	0.56	8	0	0	0	0	1	0	1	0	0	0	0	0	0	0	0	0	0	0	0.0651337	0.0208361	0.0328893	0.0416518	0.000538844	0.000480763	0.000414636	0.000353589	0.000839829	0.000640981	0.000464765	0.000660975	0.00123055	0.000917783	0.000862505	0.000566607	0.00101646
C13H15NO3	232.098	0	-0.461538	73.4538	13	15	3	1	0	0	1.154	0.231	0.43	7	0	0	0	0	0	0	0	1	0	1	0	0	0	0	0	0	0	0.000223818	0	0	0	0	0.000179387	0.000177881	0.000183266	0.000162507	0.000203371	0.000270252	0.000228054	0.000267274	0.000273991	0.000384412	0.000325785	0.000326925	0.000400258
C13H14O4	233.082	1	-0.461538	73.4538	13	14	4	0	0	0	1.077	0.308	0.45	7	0	0	0	0	0	0	0	1	0	1	0	0	0	0	0	0	0	0.000373088	0.000536759	0.000748283	0.000833269	0.000742321	0.000313241	0.000326627	0.000290729	0.000275295	0.000349818	0.000442755	0.000401157	0.000627506	0.000582197	0.000657118	0.000486572	0.000607618	0.000890278
C12H14N2O3	233.093	0	-0.166667	65.05	12	14	3	2	0	0	1.167	0.25	0.41	7	0	0	0	0	0	0	0	1	0	1	0	0	0	0	0	0	0	0.000137905	0	0	0	0	0.000135971	0.000153025	0.000132313	0.000131419	0.000145165	0.00017347	0.000197963	0.000209566	0.000278541	0.000280305	0.00022652	0.000219225	0.000343209
C14H18O3	233.118	0	-0.857143	84.7286	14	18	3	0	0	0	1.286	0.214	0.36	6	0	0	0	0	0	0	0	1	0	1	0	0	0	0	0	0	0	0.000546278	0.000510134	0.000542131	0.000873998	0.000675021	0.000414577	0.000437267	0.00040745	0.000387496	0.000492527	0.000614238	0.000645883	0.000825329	0.000821212	0.00105269	0.000759035	0.000842169	0.00118567
C14H22N2O	233.166	0	-1	88.8	14	22	1	2	0	0	1.571	0.071	0.22	5	0	0	0	0	0	0	0	0	0	0	1	0	1	1	0	0	0	0	0.00141545	0.00289691	0.0018838	0.00217132	7.23026e-05	9.85829e-05	5.8545e-05	6.9057e-05	0	0	0	0	0	0	0	0.000130008	0
C12H13NO4	234.077	1	-0.166667	65.05	12	13	4	1	0	0	1.083	0.333	0.44	7	0	0	0	0	0	0	0	1	0	1	0	0	0	0	0	0	0	0.000150123	0	0	0	0	0.000145468	0.000142329	0.000132893	0.000113533	0.000147471	0.000193765	0.000173278	0.000231537	0.00022218	0.000248001	0.000186857	0.000245581	0.000384963
C13H17NO3	234.114	0	-0.615385	77.8385	13	17	3	1	0	0	1.308	0.231	0.33	6	0	0	0	0	0	0	0	1	0	1	0	0	0	0	0	0	0	0.000239912	0.000566294	0.000574877	0	0	0.000205172	0.000197893	0.000184928	0.000182063	0.000211313	0.000256961	0.000276365	0.000273834	0.000343953	0.000329785	0.000327314	0.000327841	0.000436364
C12H12O5	235.061	1	-0.166667	65.05	12	12	5	0	0	0	1	0.417	0.47	7	0	0	0	0	0	0	0	1	0	1	0	0	0	0	0	0	0	0.000173567	0.000436292	0	0.000478735	0	0.000155841	0.000166432	0.000146201	0.000132041	0.000169362	0.000219763	0.000218627	0.000293668	0.000206413	0.000333327	0.000244236	0.00028523	0.000490399
C13H16O4	235.098	1	-0.615385	77.8385	13	16	4	0	0	0	1.231	0.308	0.36	6	0	0	0	0	0	0	0	1	0	1	0	0	0	0	0	0	0	0.000563743	0.00124795	0.0014284	0.00192659	0.00161301	0.000488711	0.000481506	0.000449565	0.00041459	0.00057236	0.000697063	0.000656829	0.000834126	0.000873686	0.000966029	0.000720281	0.000924905	0.00128254
C14H20O3	235.134	1	-1	88.8	14	20	3	0	0	0	1.429	0.214	0.28	5	0	0	0	0	0	0	0	1	0	1	0	0	0	0	0	0	0	0.000367485	0.00132861	0.00160944	0.00216621	0.00178869	0.000291593	0.000306746	0.000287196	0.000269096	0.000375355	0.00043104	0.000459856	0.000506082	0.000663141	0.000732672	0.000579586	0.000639202	0.00100996
C12H15NO4	236.093	1	-0.333333	69.8	12	15	4	1	0	0	1.25	0.333	0.33	6	0	0	0	0	0	0	0	1	0	1	0	0	0	0	0	0	0	0.000201615	0.00120339	0.000663086	0	0	0.000192126	0.000192445	0.000182456	0.000173689	0.000213198	0.000259866	0.000228608	0.000275279	0.000286397	0.000291029	0.000289134	0.000330515	0.000391867
C12H14O5	237.077	1	-0.333333	69.8	12	14	5	0	0	0	1.167	0.417	0.37	6	0	0	0	0	0	0	0	1	0	1	0	0	0	0	0	0	0	0.000332274	0.0013039	0.00106186	0.00174679	0.00144117	0.000271356	0.000270728	0.000253569	0.000221517	0.000310564	0.000382829	0.000405252	0.000557326	0.000514904	0.000634341	0.000442212	0.000617115	0.000907182
C13H18O4	237.113	1	-0.769231	82.2231	13	18	4	0	0	0	1.385	0.308	0.27	5	0	0	0	0	0	0	0	1	0	1	0	0	0	0	0	0	0	0.000523304	0.00432033	0.00280465	0.00269604	0.00344159	0.000463523	0.000454246	0.000429475	0.00040919	0.000502605	0.000605965	0.000660996	0.000734913	0.000848099	0.00101065	0.000704293	0.000827056	0.00110799
C10H22O4S	237.117	0	-1.2	94.5	10	22	4	0	1	0	2.2	0.4	0	0	0	0	0	0	0	0	0	0	0	0	0	0	0	0	1	0	1	0	0.00550267	0.00139834	0.00616139	0.00457746	3.15785e-05	0	3.63322e-05	0	0	0	0	0	0	0	0	0	0
C14H22O3	237.15	0	-1.14286	92.8714	14	22	3	0	0	0	1.571	0.214	0.2	4	0	0	0	0	0	0	0	0	0	0	1	0	1	0	0	0	0	0.000144151	0.0020202	0.00403531	0.0027232	0.00307633	0.000126359	0.000106233	0.000108202	0.00011803	0.000150096	0.000189384	0.000201413	0.000196982	0.000272494	0.000313829	0.000231823	0.000244477	0.000344117
C12H16O5	239.092	1	-0.5	74.55	12	16	5	0	0	0	1.333	0.417	0.26	5	0	0	0	0	0	0	0	1	0	1	0	0	0	0	0	0	0	0.000414465	0.00206101	0.00131096	0.00149997	0.00170728	0.000324871	0.000350086	0.000284963	0.000283686	0.000360641	0.000439012	0.000493422	0.000596414	0.000701138	0.00076327	0.00054041	0.000722212	0.00106937
C16H16O2	239.108	0	-0.75	81.675	16	16	2	0	0	0	1	0.125	0.53	9	0	0	0	0	1	0	1	0	0	0	0	0	0	0	0	0	0	0.000117694	0	0	0	0	8.49224e-05	8.58338e-05	7.73969e-05	6.33702e-05	9.82219e-05	0.000130468	0.000146206	0.000186501	0.000185874	0.000227973	0.000201515	0.000206665	0.000280504
C13H20O4	239.129	1	-0.923077	86.6077	13	20	4	0	0	0	1.538	0.308	0.18	4	0	0	0	0	0	0	0	0	0	0	1	0	1	0	0	0	0	0.000231676	0.0091466	0.0182279	0.0115836	0.0136521	0.000211241	0.00022179	0.000195226	0.000201861	0.000243716	0.000291031	0.000365003	0.000346676	0.0005279	0.000580623	0.00038623	0.000435931	0.000722604
C10H10O5S	241.018	1	0.2	54.6	10	10	5	0	1	0	1	0.5	0.38	6	0	0	0	0	0	0	0	1	0	1	0	0	0	0	0	0	0	0	0.00372109	0.00478164	0.00508966	0.00476319	0	0	0	0	0	0	0	0	0	0	0	0	0
C11H14O6	241.072	1	-0.181818	65.4818	11	14	6	0	0	0	1.273	0.545	0.25	5	0	0	0	0	0	0	0	1	1	0	0	0	0	0	0	0	0	0.000208616	0	0.000477075	0	0	0.000156842	0.000165829	0.000145376	0.000130017	0.000180199	0.000204897	0.000234053	0.000292852	0.000328515	0.000398129	0.00027884	0.00033885	0.000481625
C15H14O3	241.087	0	-0.533333	75.5	15	14	3	0	0	0	0.933	0.2	0.56	9	0	0	0	0	1	0	1	0	0	0	0	0	0	0	0	0	0	0.000143683	0	0	0	0	0.000114755	9.85081e-05	0.000104051	9.38252e-05	0.000145708	0.000199991	0.000195587	0.000274267	0.000274758	0.000347516	0.000215777	0.000269803	0.000391541
C12H18O5	241.108	1	-0.666667	79.3	12	18	5	0	0	0	1.5	0.417	0.16	4	0	0	0	0	0	0	0	0	0	0	1	0	1	0	0	0	0	0.000205692	0.00417489	0.00309485	0.00371402	0.00384905	0.000169872	0.000171373	0.000155637	0.00015121	0.000200668	0.000218152	0.000273521	0.000311851	0.000363554	0.000412363	0.000296297	0.000328531	0.000729263
C11H18N2O4	241.119	1	-0.363636	70.6636	11	18	4	2	0	0	1.636	0.364	0	4	0	0	0	0	0	0	0	0	0	0	1	0	1	1	0	0	0	0	0.00513126	0.00314784	0.00233543	0.00371966	0	4.0897e-05	0	0	0	0	0	7.17877e-05	0	0	0	0	0
C16H18O2	241.123	0	-0.875	85.2375	16	18	2	0	0	0	1.125	0.125	0.47	8	0	0	0	0	0	0	0	1	0	1	0	0	0	0	0	0	0	0.000192294	0	0	0	0	0.000132074	0.000142243	0.000133421	0.000129455	0.000185248	0.000245237	0.000251124	0.000318364	0.000369278	0.000441982	0.000281387	0.000367902	0.000548576
C14H12O4	243.066	0	-0.285714	68.4429	14	12	4	0	0	0	0.857	0.286	0.58	9	0	0	0	0	1	0	1	0	0	0	0	0	0	0	0	0	0	0.000107516	0	0	0	0	0.000106618	9.51341e-05	9.98162e-05	9.16341e-05	0.000107012	0.00012379	0.000129018	0.000198685	0.000172675	0.000181186	0.000135118	0.000197982	0.000268465
C15H16O3	243.103	0	-0.666667	79.3	15	16	3	0	0	0	1.067	0.2	0.48	8	0	0	0	0	0	0	0	1	0	1	0	0	0	0	0	0	0	0.000292074	0	0	0	0	0.000272221	0.000228549	0.000197545	0.000182348	0.000297949	0.000347199	0.000352073	0.00049552	0.000521694	0.000586761	0.000438904	0.000540911	0.000761199
C16H20O2	243.139	0	-1	88.8	16	20	2	0	0	0	1.25	0.125	0.4	7	0	0	0	0	0	0	0	1	0	1	0	0	0	0	0	0	0	0.000228928	0	0	0	0	0.000148347	0.000173825	0.000151688	0.00015316	0.000206299	0.000272826	0.000259031	0.000346627	0.000420307	0.00052322	0.000366233	0.000446265	0.000611254
C13H24O4	243.16	0	-1.23077	95.3769	13	24	4	0	0	0	1.846	0.308	0	2	0	0	0	0	0	0	0	0	0	0	1	0	1	0	0	0	0	0	0.00706416	0.0123666	0.00735515	0.00938661	3.24577e-05	0	0	0	0	0	0	0	0	0	0	0	0
C14H14O4	245.082	0	-0.428571	72.5143	14	14	4	0	0	0	1	0.286	0.5	8	0	0	0	0	0	0	0	1	0	1	0	0	0	0	0	0	0	0.000285484	0	0	0	0	0.000214022	0.000222081	0.000195759	0.000193379	0.000275635	0.000340517	0.000308516	0.000465254	0.000389257	0.000444447	0.000366927	0.000473756	0.000614543
C15H18O3	245.118	0	-0.8	83.1	15	18	3	0	0	0	1.2	0.2	0.41	7	0	0	0	0	0	0	0	1	0	1	0	0	0	0	0	0	0	0.000430364	0.000474736	0.000391657	0	0	0.000319813	0.000312946	0.000310335	0.000280494	0.00040098	0.000459636	0.000520152	0.000664977	0.000706463	0.000845668	0.000575273	0.000717956	0.00109063
C16H22O2	245.155	0	-1.125	92.3625	16	22	2	0	0	0	1.375	0.125	0.33	6	0	0	0	0	0	0	0	1	0	1	0	0	0	0	0	0	0	0.000197428	0	0	0.000589983	0	0.000151356	0.00016036	0.000150542	0.00014359	0.000185155	0.000260681	0.000252594	0.000329109	0.000406485	0.00047957	0.000326541	0.000401292	0.000585823
C14H17NO3	246.114	0	-0.571429	76.5857	14	17	3	1	0	0	1.214	0.214	0.39	7	0	0	0	0	0	0	0	1	0	1	0	0	0	0	0	0	0	0.000207375	0.00429362	0.000913173	0.000894556	0.0021381	0.000162885	0.000162715	0.000164792	0.000137335	0.000194843	0.00022803	0.000225076	0.000268778	0.000308424	0.000387665	0.000296161	0.000300494	0.000399344
C13H12O5	247.061	1	-0.153846	64.6846	13	12	5	0	0	0	0.923	0.385	0.52	8	0	0	0	0	1	0	1	0	0	0	0	0	0	0	0	0	0	0.000152655	0	0	0	0	0.000108921	0.000128152	0.000116204	0.000101819	0.000127413	0.000131656	0.000156721	0.000215973	0.000165683	0.000265211	0.0001772	0.000197787	0.000292029
C14H16O4	247.098	1	-0.571429	76.5857	14	16	4	0	0	0	1.143	0.286	0.42	7	0	0	0	0	0	0	0	1	0	1	0	0	0	0	0	0	0	0.000517769	0.00067211	0.000628922	0.00103538	0.00081875	0.000402771	0.000428692	0.000368089	0.000359296	0.000483684	0.000580315	0.000548452	0.00072197	0.000676454	0.000816991	0.000617147	0.000740979	0.000972321
C13H16N2O3	247.109	0	-0.307692	69.0692	13	16	3	2	0	0	1.231	0.231	0.37	7	0	0	0	0	0	0	0	1	0	1	0	0	0	0	0	0	0	0.000188556	0	0	0	0	0.000161675	0.00017549	0.000174725	0.000142265	0.000188497	0.0002376	0.000250378	0.000258367	0.000302797	0.000356001	0.000249054	0.000318374	0.000392408
C15H20O3	247.134	0	-0.933333	86.9	15	20	3	0	0	0	1.333	0.2	0.33	6	0	0	0	0	0	0	0	1	0	1	0	0	0	0	0	0	0	0.000441391	0.000999854	0.0026499	0.00173727	0.00188778	0.000322098	0.00031184	0.000319175	0.00028604	0.000376583	0.000513817	0.000459749	0.00064699	0.000661977	0.000789331	0.00060539	0.000692664	0.000907175
C16H24O2	247.17	0	-1.25	95.925	16	24	2	0	0	0	1.5	0.125	0.27	5	0	0	0	0	0	0	0	0	0	0	1	0	1	0	0	0	0	8.90954e-05	0.00528937	0.0183854	0.00584664	0.0103452	0.000289254	0.000262295	0.000358783	0.00056105	0.000406231	0.000575362	0.000588361	0.000655924	0.000834994	0.00134568	0.0007752	0.000844441	0.000836569
C13H14O5	249.077	1	-0.307692	69.0692	13	14	5	0	0	0	1.077	0.385	0.43	7	0	0	0	0	0	0	0	1	0	1	0	0	0	0	0	0	0	0.000339325	0.000744176	0.000564923	0	0	0.000276117	0.000279007	0.000253838	0.0002332	0.000316723	0.000383121	0.000335183	0.000451567	0.000447384	0.000472218	0.000359993	0.000475513	0.000661118
C14H18O4	249.113	1	-0.714286	80.6571	14	18	4	0	0	0	1.286	0.286	0.33	6	0	0	0	0	0	0	0	1	0	1	0	0	0	0	0	0	0	0.000693772	0.00271747	0.00259005	0.00280577	0.00284314	0.000541293	0.000561186	0.000528655	0.00047996	0.000651971	0.000718054	0.000742802	0.000903622	0.000971264	0.00108048	0.000866993	0.000969869	0.00126713
C15H22O3	249.15	1	-1.06667	90.7	15	22	3	0	0	0	1.467	0.2	0.26	5	0	0	0	0	0	0	0	1	0	1	0	0	0	0	0	0	0	0.000256263	0.0047639	0.011498	0.00811141	0.00854114	0.000217791	0.000226914	0.0001886	0.000194699	0.000246527	0.000293622	0.000329086	0.000420545	0.000510057	0.000549222	0.000438739	0.000451309	0.00071239
C16H26O2	249.186	0	-1.375	99.4875	16	26	2	0	0	0	1.625	0.125	0.2	4	0	0	0	0	0	0	0	0	0	0	1	0	1	0	0	0	0	0	0.00463191	0.00537065	0.00722135	0.00603578	0	0	0	0	0	0	0	0	0	0	0	0	0
C13H17NO4	250.108	1	-0.461538	73.4538	13	17	4	1	0	0	1.308	0.308	0.3	6	0	0	0	0	0	0	0	1	0	1	0	0	0	0	0	0	0	0.000269978	0	0.000467754	0.000537774	0	0.000226996	0.000211804	0.000198713	0.000191799	0.00024664	0.000277278	0.000302642	0.000289528	0.000344903	0.000360742	0.000309192	0.000334328	0.000389618
C13H16O5	251.092	1	-0.461538	73.4538	13	16	5	0	0	0	1.231	0.385	0.33	6	0	0	0	0	0	0	0	1	0	1	0	0	0	0	0	0	0	0.000555825	0.00126659	0.000989962	0.000945778	0.00112219	0.000484824	0.000463056	0.000446886	0.000411168	0.000512593	0.000597406	0.000582107	0.000712293	0.000756137	0.000813247	0.000674176	0.000754046	0.00109016
C10H20O5S	251.096	0	-0.8	83.1	10	20	5	0	1	0	2	0.5	0	1	0	0	0	0	0	0	0	0	0	0	1	0	1	0	0	0	0	0	0.00630313	0.00286534	0.00359884	0.00447405	0.000136156	0.000354501	0.000402807	9.77475e-05	0.000102933	0	0.000114496	0.000474243	0.000519067	0	0.000136402	0.000169166	0
C12H16N2O4	251.104	1	-0.166667	65.05	12	16	4	2	0	0	1.333	0.333	0.25	6	0	0	0	0	0	0	0	1	0	1	0	0	0	0	0	0	0	0.000180981	0	0	0	0	0.000183657	0.000172038	0.000168764	0.000155094	0.000198837	0.000194651	0.000202574	0.000189296	0.000286779	0.000347827	0.000258929	0.000243178	0.000318598
C14H20O4	251.129	1	-0.857143	84.7286	14	20	4	0	0	0	1.429	0.286	0.25	5	0	0	0	0	0	0	0	1	0	1	0	0	0	0	0	0	0	0.000535877	0.00292461	0.00286024	0.00333554	0.00319606	0.000419397	0.000445547	0.00041381	0.00037846	0.000476093	0.000587532	0.000624328	0.000727302	0.000981056	0.000797215	0.000645741	0.000814027	0.00105687
C15H24O3	251.165	0	-1.2	94.5	15	24	3	0	0	0	1.6	0.2	0.19	4	0	0	0	0	0	0	0	0	0	0	1	0	1	0	0	0	0	7.73808e-05	0.00200604	0.00294227	0.0020771	0.00246192	6.72969e-05	6.75998e-05	5.12802e-05	5.66393e-05	6.57798e-05	0.000110329	8.32152e-05	0.000106559	0.000150186	0.000216097	0	0.000141	0.000230132
C12H15NO5	252.088	1	-0.166667	65.05	12	15	5	1	0	0	1.25	0.417	0.29	6	0	0	0	0	0	0	0	1	0	1	0	0	0	0	0	0	0	0.000193672	0.000455325	0	0	0	0.000177813	0.000176284	0.000152913	0.000136939	0.000160955	0.000229801	0.000219325	0.000191185	0.000228318	0.000272924	0.000222923	0.000258296	0.000317106
C13H19NO4	252.124	1	-0.615385	77.8385	13	19	4	1	0	0	1.462	0.308	0.2	5	0	0	0	0	0	0	0	1	0	1	0	0	0	0	0	0	0	0.000139356	0.000572569	0	0	0	0.000137921	0.000120936	0.000115168	0.000113227	0.000152368	0.000124317	0.000159719	0.000176814	0.000204779	0.000219043	0.000165703	0.000166066	0.00020756
C12H14O6	253.072	1	-0.166667	65.05	12	14	6	0	0	0	1.167	0.5	0.33	6	0	0	0	0	0	0	0	1	0	1	0	0	0	0	0	0	0	0.000281645	0.000523552	0	0	0	0.000238072	0.000233358	0.000210246	0.00018992	0.000254592	0.000271512	0.000315227	0.00039817	0.000382064	0.000377858	0.000339776	0.000420556	0.000644861
C13H18O5	253.108	1	-0.615385	77.8385	13	18	5	0	0	0	1.385	0.385	0.24	5	0	0	0	0	0	0	0	1	0	1	0	0	0	0	0	0	0	0.000585307	0.00277958	0.00221572	0.00254516	0.00264241	0.00048153	0.000498128	0.000449268	0.000407014	0.000512717	0.000600315	0.000629527	0.000726855	0.000755248	0.00087715	0.000656433	0.000801209	0.00118976
C14H22O4	253.145	0	-1	88.8	14	22	4	0	0	0	1.571	0.286	0.17	4	0	0	0	0	0	0	0	0	0	0	1	0	1	0	0	0	0	0.000183411	0.00417134	0.00598261	0.00464538	0.00518614	0.000171087	0.000161879	0.000150754	0.00014376	0.000153441	0.000269807	0.000242496	0.000238355	0.000344146	0.000311332	0.000235246	0.000290709	0.000732513
C16H30O2	253.217	0	-1.625	106.612	16	30	2	0	0	0	1.875	0.125	0.07	2	0	0	0	0	0	0	0	0	0	0	1	0	1	0	0	0	0	0	0	0	0.00152897	0	0	0	0	0	0	0	0	0.000590149	0.000224805	0.000589565	0	0.000271844	0.000944502
C12H16O6	255.087	1	-0.333333	69.8	12	16	6	0	0	0	1.333	0.5	0.22	5	0	0	0	0	0	0	0	1	0	1	0	0	0	0	0	0	0	0.000327261	0.00118027	0.000841845	0.000619602	0.000925738	0.000265938	0.000265034	0.000227015	0.000209339	0.000281835	0.000274311	0.000368271	0.000376726	0.000410019	0.000470618	0.000363745	0.000421645	0.000628239
C13H20O5	255.124	1	-0.769231	82.2231	13	20	5	0	0	0	1.538	0.385	0.14	4	0	0	0	0	0	0	0	0	0	0	1	0	1	0	0	0	0	0.000241312	0.00665288	0.00885066	0.00803845	0.00824983	0.000207485	0.000193022	0.000185925	0.00017686	0.000217531	0.000271182	0.000264077	0.000306983	0.00035048	0.000356985	0.000321334	0.000356548	0.000618875
C14H24O4	255.16	0	-1.14286	92.8714	14	24	4	0	0	0	1.714	0.286	0.08	3	0	0	0	0	0	0	0	0	0	0	1	0	1	0	0	0	0	0	0.00156485	0.00224024	0.00228711	0.00213489	4.94486e-05	0	5.31344e-05	0	0	0	0	0	0.000148186	0	0	0	0
C15H14O4	257.082	0	-0.4	71.7	15	14	4	0	0	0	0.933	0.267	0.54	9	0	0	0	0	1	0	1	0	0	0	0	0	0	0	0	0	0	0.000156958	0.000691519	0.000599329	0.000884812	0.000762418	0.000147309	0.000135554	0.000130822	0.000126717	0.000183359	0.000190412	0.000194399	0.000279756	0.000233321	0.000321688	0.000238522	0.000313068	0.000468887
C16H18O3	257.118	0	-0.75	81.675	16	18	3	0	0	0	1.125	0.188	0.45	8	0	0	0	0	0	0	0	1	0	1	0	0	0	0	0	0	0	0.000284016	0	0	0	0	0.000198059	0.000206029	0.000201782	0.000166228	0.00026935	0.000339581	0.000319597	0.000458639	0.000409696	0.000547754	0.000366281	0.000499625	0.000690275
C13H22O5	257.139	0	-0.923077	86.6077	13	22	5	0	0	0	1.692	0.385	0.05	3	0	0	0	0	0	0	0	0	0	0	1	0	1	0	0	0	0	6.09519e-05	0.00274056	0.00239103	0.00222608	0.00257835	7.28374e-05	6.43863e-05	5.20967e-05	6.1882e-05	8.00386e-05	0	8.79219e-05	0	0.000119677	0.000196608	0	0	0.000266254
C14H16N2O3	259.109	0	-0.285714	68.4429	14	16	3	2	0	0	1.143	0.214	0.43	8	0	0	0	0	0	0	0	1	0	1	0	0	0	0	0	0	0	0.000159441	0	0	0	0	0.000133685	0.000127776	0.000125622	0.000100379	0.000152002	0.000130349	0.000175441	0.000203833	0.000197419	0.000264856	0.000199687	0.000288789	0.00030338
C16H20O3	259.134	0	-0.875	85.2375	16	20	3	0	0	0	1.25	0.188	0.38	7	0	0	0	0	0	0	0	1	0	1	0	0	0	0	0	0	0	0.000348931	0	0	0	0	0.000248506	0.000251225	0.000239077	0.000212779	0.000294547	0.00039215	0.000385782	0.000529626	0.000542091	0.00068981	0.000451997	0.000557348	0.000802957
C14H15NO4	260.093	0	-0.285714	68.4429	14	15	4	1	0	0	1.071	0.286	0.45	8	0	0	0	0	0	0	0	1	0	1	0	0	0	0	0	0	0	0.000155342	0	0	0	0	0.000140826	0.000136575	0.000137467	0.000119326	0.000158576	0.000188237	0.000142902	0.000223607	0.000185402	0.000235013	0.000196294	0.000212785	0.000290673
C14H14O5	261.077	1	-0.285714	68.4429	14	14	5	0	0	0	1	0.357	0.48	8	0	0	0	0	0	0	0	1	0	1	0	0	0	0	0	0	0	0.000233144	0	0	0	0	0.000209211	0.000198356	0.000187007	0.000182129	0.000201595	0.000203558	0.000214375	0.000310009	0.000293142	0.000338119	0.000298061	0.000278736	0.000463011
C15H18O4	261.113	1	-0.666667	79.3	15	18	4	0	0	0	1.2	0.267	0.38	7	0	0	0	0	0	0	0	1	0	1	0	0	0	0	0	0	0	0.000582498	0.000653404	0.000641059	0.000696843	0.000697814	0.000462875	0.000443792	0.000445603	0.000398611	0.000556422	0.000628768	0.000628747	0.000749602	0.00075027	0.000990725	0.000722616	0.000876235	0.00109095
C16H22O3	261.15	0	-1	88.8	16	22	3	0	0	0	1.375	0.188	0.31	6	0	0	0	0	0	0	0	1	0	1	0	0	0	0	0	0	0	0.000298239	0.000972582	0.00151726	0.00117331	0.00128368	0.000212179	0.000220506	0.000224052	0.000205613	0.000259742	0.00033279	0.00034679	0.000475658	0.000430337	0.000567192	0.000427606	0.000544815	0.000676133
C14H17NO4	262.108	1	-0.428571	72.5143	14	17	4	1	0	0	1.214	0.286	0.36	7	0	0	0	0	0	0	0	1	0	1	0	0	0	0	0	0	0	0.000247556	0.000502024	0	0	0	0.000205881	0.000210441	0.000190167	0.000189977	0.000196573	0.000252039	0.000266419	0.000298633	0.000288549	0.000340346	0.000282484	0.000360217	0.000417981
C14H16O5	263.092	1	-0.428571	72.5143	14	16	5	0	0	0	1.143	0.357	0.39	7	0	0	0	0	0	0	0	1	0	1	0	0	0	0	0	0	0	0.000516426	0.000500511	0.000597151	0.000631673	0.000606012	0.000456761	0.00045252	0.000421956	0.000431371	0.000467576	0.000547918	0.00049865	0.000635925	0.000605288	0.000694364	0.000569764	0.000610569	0.00091646
C13H16N2O4	263.104	1	-0.153846	64.6846	13	16	4	2	0	0	1.231	0.308	0.33	7	0	0	0	0	0	0	0	1	0	1	0	0	0	0	0	0	0	0.000322525	0	0	0	0	0.000300227	0.000275614	0.000290771	0.000260137	0.000291703	0.000327756	0.000314887	0.000346418	0.00037157	0.000467717	0.000397642	0.000362125	0.000535435
C15H20O4	263.129	1	-0.8	83.1	15	20	4	0	0	0	1.333	0.267	0.31	6	0	0	0	0	0	0	0	1	0	1	0	0	0	0	0	0	0	0.00066288	0.00134205	0.00216484	0.00161049	0.00179329	0.000537971	0.000547144	0.000544174	0.000529571	0.000614233	0.000717541	0.000712221	0.000872889	0.00100093	0.00109094	0.00088085	0.000986347	0.00126807
C16H24O3	263.165	1	-1.125	92.3625	16	24	3	0	0	0	1.5	0.188	0.24	5	0	0	0	0	0	0	0	0	0	0	1	0	1	0	0	0	0	0.000169467	0.0153774	0.0201032	0.0182382	0.0188247	0.00012601	0.000112845	0.000127957	0.000110868	0.00015029	0.000174056	0.000172992	0.000211492	0.000285721	0.000324729	0.000227124	0.000295286	0.000443004
C12H11NO6	264.051	1	0.333333	50.8	12	11	6	1	0	0	0.917	0.5	0.5	8	0	0	0	0	0	0	0	1	0	1	0	0	0	0	0	0	0	0	0.00749185	0.0100264	0.0108619	0.00994527	0	0	0	0	0	0	0	0	0	0	0	0	0
C13H15NO5	264.088	1	-0.153846	64.6846	13	15	5	1	0	0	1.154	0.385	0.37	7	0	0	0	0	0	0	0	1	0	1	0	0	0	0	0	0	0	0.000236341	0	0	0	0	0.000239901	0.000225516	0.000229391	0.000207093	0.000235811	0.000280752	0.000237614	0.00027091	0.000312842	0.000333712	0.000298223	0.000287989	0.000351744
C14H19NO4	264.124	1	-0.571429	76.5857	14	19	4	1	0	0	1.357	0.286	0.27	6	0	0	0	0	0	0	0	1	0	1	0	0	0	0	0	0	0	0.000228097	0	0.000445689	0.000604799	0	0.000192548	0.00018748	0.000206867	0.000206728	0.000208171	0.000232779	0.000268625	0.000277384	0.000314832	0.000362079	0.000297219	0.000345979	0.000381383
C12H11O5P	265.027	1	-0.5	74.55	12	11	5	0	0	1	0.917	0.417	0.53	8	0	0	0	0	1	0	1	0	0	0	0	0	0	0	0	0	0	0	0.0033298	0.00416022	0.00454553	0.00421763	0	0	0	0	0	0	0	0	0	0	0	0	0
C13H14O6	265.072	1	-0.153846	64.6846	13	14	6	0	0	0	1.077	0.462	0.4	7	0	0	0	0	0	0	0	1	0	1	0	0	0	0	0	0	0	0.000276799	0	0.000380845	0.000635556	0	0.000268803	0.000279424	0.000251343	0.000246975	0.00027601	0.000301941	0.000298665	0.000320418	0.000357679	0.000412461	0.000314009	0.000354917	0.000560862
C14H18O5	265.108	1	-0.571429	76.5857	14	18	5	0	0	0	1.286	0.357	0.3	6	0	0	0	0	0	0	0	1	0	1	0	0	0	0	0	0	0	0.000835288	0.00169752	0.00267466	0.00213827	0.00228146	0.000720149	0.000710573	0.000696468	0.000689322	0.000807504	0.000869585	0.000903808	0.00102291	0.00104776	0.00125809	0.000970375	0.00115339	0.0014316
C13H18N2O4	265.119	1	-0.307692	69.0692	13	18	4	2	0	0	1.385	0.308	0.22	6	0	0	0	0	0	0	0	1	0	1	0	0	0	0	0	0	0	0.000254367	0	0	0	0	0.000265812	0.000247021	0.00025213	0.000259417	0.000256529	0.000259881	0.000299427	0.00028239	0.000340358	0.000422942	0.000372096	0.000402885	0.000428391
C15H22O4	265.145	1	-0.933333	86.9	15	22	4	0	0	0	1.467	0.267	0.23	5	0	0	0	0	0	0	0	1	0	1	0	0	0	0	0	0	0	0.000466762	0.00175412	0.00231468	0.00203265	0.00213813	0.00035393	0.000350026	0.00035386	0.000348934	0.000421332	0.000500779	0.0005389	0.000577119	0.000668095	0.000798787	0.000615241	0.000708727	0.000890227
C13H17NO5	266.103	1	-0.307692	69.0692	13	17	5	1	0	0	1.308	0.385	0.26	6	0	0	0	0	0	0	0	1	0	1	0	0	0	0	0	0	0	0.000272723	0.00098537	0.000463742	0	0	0.000286885	0.000271416	0.000265808	0.000271832	0.000295514	0.000330571	0.000325414	0.00031713	0.000362982	0.000373083	0.000337285	0.00036375	0.000353883
C13H16O6	267.087	1	-0.307692	69.0692	13	16	6	0	0	0	1.231	0.462	0.3	6	0	0	0	0	0	0	0	1	0	1	0	0	0	0	0	0	0	0.000554649	0.000942214	0.000776421	0.000842482	0.000897494	0.000502028	0.000514903	0.000482271	0.000498904	0.000529757	0.000583455	0.000565028	0.000684666	0.000724544	0.000791441	0.000666227	0.000690624	0.000974242
C17H16O3	267.103	0	-0.588235	77.0647	17	16	3	0	0	0	0.941	0.176	0.55	10	0	0	0	0	1	0	1	0	0	0	0	0	0	0	0	0	0	9.12444e-05	0	0	0	0	5.51626e-05	5.81878e-05	5.26085e-05	4.95711e-05	7.34587e-05	9.8237e-05	0.000122121	0.000158696	0	0.000209269	0.000135463	0.000131872	0
C14H20O5	267.124	1	-0.714286	80.6571	14	20	5	0	0	0	1.429	0.357	0.22	5	0	0	0	0	0	0	0	1	0	1	0	0	0	0	0	0	0	0.000705909	0.00250257	0.00230976	0.00197546	0.00237865	0.00061139	0.000603078	0.000582159	0.000630668	0.000637097	0.000757079	0.000793836	0.000836614	0.000966468	0.00108008	0.000814015	0.000952805	0.00126724
C15H24O4	267.16	0	-1.06667	90.7	15	24	4	0	0	0	1.6	0.267	0.15	4	0	0	0	0	0	0	0	0	0	0	1	0	1	0	0	0	0	0.000123622	0.001956	0.00241774	0.00203961	0.00224744	0.000110742	0.000100111	9.69375e-05	0.000114471	0.000117589	0.000133347	0.000178931	0.000175636	0.00019646	0.000245307	0.000195136	0.000210357	0.000286668
C16H28O3	267.197	0	-1.375	99.4875	16	28	3	0	0	0	1.75	0.188	0.1	3	0	0	0	0	0	0	0	0	0	0	1	0	1	0	0	0	0	0	0.00324469	0.00245706	0.00317539	0.00311082	0	0	0	0	0	0	0	0	0.000135297	0	0	0	0
C12H14O7	269.067	1	0	60.3	12	14	7	0	0	0	1.167	0.583	0.29	6	0	0	0	0	0	0	0	1	1	0	0	0	0	0	0	0	0	0.000184332	0	0	0	0	0.00017423	0.000185273	0.000181372	0.000184995	0.000180044	0.000207437	0.000193341	0.000228098	0.000210227	0.000259537	0.000217875	0.000194922	0.000243309
C13H18O6	269.103	1	-0.461538	73.4538	13	18	6	0	0	0	1.385	0.462	0.2	5	0	0	0	0	0	0	0	1	0	1	0	0	0	0	0	0	0	0.000566334	0.00166425	0.00122116	0.0010982	0.00139598	0.000543946	0.000533206	0.00051706	0.000557089	0.000562874	0.000587456	0.000629247	0.000651544	0.000669006	0.000800685	0.000636466	0.000702372	0.000843174
C17H18O3	269.118	0	-0.705882	80.4176	17	18	3	0	0	0	1.059	0.176	0.48	9	0	0	0	0	0	0	0	1	0	1	0	0	0	0	0	0	0	0.000150805	0	0	0	0	0.000106377	0.000121492	0.000100626	0.000104451	0.000144043	0.000202297	0.000191164	0.000308654	0.000286269	0.000358903	0.00021531	0.000251006	0.000408093
C14H22O5	269.139	0	-0.857143	84.7286	14	22	5	0	0	0	1.571	0.357	0.13	4	0	0	0	0	0	0	0	0	0	0	1	0	1	0	0	0	0	0.000229346	0.00389018	0.00254339	0.00293737	0.00328386	0.000222107	0.000201535	0.000207358	0.000229737	0.000245613	0.000258871	0.00028262	0.000312014	0.000396252	0.000425705	0.000311493	0.000392574	0.000461919
C12H16O7	271.082	0	-0.166667	65.05	12	16	7	0	0	0	1.333	0.583	0.18	5	0	0	0	0	0	0	0	1	1	0	0	0	0	0	0	0	0	0.000212907	0	0	0	0	0.000218482	0.000212217	0.000210521	0.000212754	0.000187752	0.000239949	0.000219431	0.000247252	0.000266475	0.000235918	0.00024484	0.000241302	0.000360424
C16H16O4	271.098	0	-0.5	74.55	16	16	4	0	0	0	1	0.25	0.5	9	0	0	0	0	0	0	0	1	0	1	0	0	0	0	0	0	0	0.000175869	0	0	0.000544162	0	0.000157237	0.000164006	0.000142015	0.000168115	0.000191688	0.000218769	0.000213087	0.000337039	0.00029418	0.000357132	0.000257334	0.000314805	0.000436743
C13H20O6	271.119	0	-0.615385	77.8385	13	20	6	0	0	0	1.538	0.462	0.1	4	0	0	0	0	0	0	0	0	0	0	1	0	1	0	0	0	0	0.000277907	0.00321321	0.0016634	0.00182356	0.00234794	0.000252474	0.000239651	0.000242173	0.000261593	0.000276475	0.000263935	0.0003017	0.000309606	0.00037888	0.000425225	0.000317681	0.000374004	0.000563435
C17H20O3	271.134	0	-0.823529	83.7706	17	20	3	0	0	0	1.176	0.176	0.42	8	0	0	0	0	0	0	0	1	0	1	0	0	0	0	0	0	0	0.000219526	0	0	0	0	0.000172356	0.000180059	0.000165696	0.000170802	0.000217924	0.000234816	0.000284093	0.000419343	0.000400015	0.000519458	0.000357564	0.000411844	0.000632875
C15H15NO4	272.093	0	-0.266667	67.9	15	15	4	1	0	0	1	0.267	0.5	9	0	0	0	0	0	0	0	1	0	1	0	0	0	0	0	0	0	9.60424e-05	0.000856423	0.00121819	0.00115821	0.00113288	0.000113639	0.000115794	0.000114401	0.000112913	0.000118731	0.000130579	0.000140981	0.000187952	0.000185163	0	0.000138769	0.000210989	0.000340708
C15H14O5	273.077	0	-0.266667	67.9	15	14	5	0	0	0	0.933	0.333	0.52	9	0	0	0	0	1	0	1	0	0	0	0	0	0	0	0	0	0	0.000149331	0	0	0	0	0.000149992	0.00016622	0.000144279	0.000148887	0.000169694	0.000164327	0.000177697	0.000250119	0.000213179	0.000234189	0.000191756	0.000247562	0.000354435
C16H18O4	273.113	0	-0.625	78.1125	16	18	4	0	0	0	1.125	0.25	0.43	8	0	0	0	0	0	0	0	1	0	1	0	0	0	0	0	0	0	0.000372604	0	0.000405669	0	0	0.000325234	0.000310307	0.000304902	0.000314855	0.000412928	0.000408293	0.000441168	0.000621928	0.000603877	0.000675563	0.000495127	0.000612529	0.000830879
C15H18N2O3	273.124	0	-0.4	71.7	15	18	3	2	0	0	1.2	0.2	0.39	8	0	0	0	0	0	0	0	1	0	1	0	0	0	0	0	0	0	0.000134596	0	0	0	0	0.000105237	0.000109985	0.000108925	0.000132946	0.00013656	0.00014282	0.000139716	0.000215129	0.000206832	0.000260882	0.000182627	0.000255324	0.000316478
C13H22O6	273.134	0	-0.769231	82.2231	13	22	6	0	0	0	1.692	0.462	0	3	0	0	0	0	0	0	0	0	0	0	1	0	1	0	0	0	0	0	0.00311281	0.00198572	0.0022473	0.0025742	5.36189e-05	6.13782e-05	6.55223e-05	5.98559e-05	0	0	0	0	0	0	0	0	0.000225744
C17H22O3	273.15	0	-0.941176	87.1235	17	22	3	0	0	0	1.294	0.176	0.35	7	0	0	0	0	0	0	0	1	0	1	0	0	0	0	0	0	0	0.000247719	0.000664889	0.000816977	0.0012126	0.000944223	0.00019464	0.00017718	0.00017543	0.000203497	0.00025369	0.000304746	0.000340688	0.000440009	0.00049038	0.000608919	0.000400308	0.000483964	0.000704218
C15H17NO4	274.108	0	-0.4	71.7	15	17	4	1	0	0	1.133	0.267	0.42	8	0	0	0	0	0	0	0	1	0	1	0	0	0	0	0	0	0	0.000155074	0	0	0	0	0.00013754	0.000142315	0.000136772	0.000137023	0.000160633	0.000189923	0.000170089	0.000268436	0.000227933	0.000304118	0.000204852	0.000225008	0.000331215
C15H16O5	275.093	1	-0.4	71.7	15	16	5	0	0	0	1.067	0.333	0.44	8	0	0	0	0	0	0	0	1	0	1	0	0	0	0	0	0	0	0.000392935	0.000503008	0.000482474	0.000663739	0.000577937	0.000378835	0.000382022	0.000371866	0.00038542	0.000396162	0.000452698	0.000462307	0.00059692	0.000456941	0.000595742	0.000459871	0.00055997	0.00072574
C14H16N2O4	275.104	0	-0.142857	64.3714	14	16	4	2	0	0	1.143	0.286	0.4	8	0	0	0	0	0	0	0	1	0	1	0	0	0	0	0	0	0	0.000239038	0.00161686	0.000681713	0	0	0.000236791	0.000220297	0.000233365	0.000244844	0.000262213	0.0002744	0.000271012	0.000328418	0.000324491	0.000385729	0.000349726	0.000338526	0.000439499
C16H20O4	275.129	1	-0.75	81.675	16	20	4	0	0	0	1.25	0.25	0.36	7	0	0	0	0	0	0	0	1	0	1	0	0	0	0	0	0	0	0.000527754	0.000765966	0.000704126	0.000764712	0.000783144	0.000445345	0.000463466	0.000426094	0.000449382	0.000515966	0.000621197	0.000610309	0.000860024	0.000905384	0.000977743	0.000752479	0.00084877	0.00115849
C14H15NO5	276.088	1	-0.142857	64.3714	14	15	5	1	0	0	1.071	0.357	0.43	8	0	0	0	0	0	0	0	1	0	1	0	0	0	0	0	0	0	0.000191703	0	0	0	0	0.000193847	0.000188678	0.000193546	0.00019914	0.000187167	0.00020199	0.000240619	0.000282099	0.000244346	0.000258091	0.000173077	0.00027727	0.000320408
C15H19NO4	276.124	1	-0.533333	75.5	15	19	4	1	0	0	1.267	0.267	0.33	7	0	0	0	0	0	0	0	1	0	1	0	0	0	0	0	0	0	0.00019925	0.000587781	0.000481299	0.000808664	0.000658019	0.000172964	0.00017501	0.000167403	0.000187585	0.000210362	0.000227217	0.000245569	0.000275258	0.000287208	0.000333786	0.000232403	0.000278896	0.000402941
C14H14O6	277.072	1	-0.142857	64.3714	14	14	6	0	0	0	1	0.429	0.45	8	0	0	0	0	0	0	0	1	0	1	0	0	0	0	0	0	0	0.000215311	0	0.000416461	0	0	0.000236097	0.000240928	0.000234742	0.000235237	0.000234365	0.000266761	0.000230864	0.00027174	0.000266566	0.000281414	0.000203943	0.000238384	0.000390168
C15H18O5	277.108	1	-0.533333	75.5	15	18	5	0	0	0	1.2	0.333	0.36	7	0	0	0	0	0	0	0	1	0	1	0	0	0	0	0	0	0	0.000783566	0.000828086	0.000596139	0.000871519	0.000804499	0.00069335	0.000720021	0.000702927	0.000718822	0.00075665	0.000842873	0.000816356	0.000985715	0.00103099	0.00108974	0.000883861	0.000991877	0.0012423
C14H18N2O4	277.119	1	-0.285714	68.4429	14	18	4	2	0	0	1.286	0.286	0.3	7	0	0	0	0	0	0	0	1	0	1	0	0	0	0	0	0	0	0.000320849	0.000533093	0	0.000522532	0	0.000343283	0.000322828	0.000322173	0.00035083	0.000329219	0.000328414	0.000378299	0.000393499	0.000468232	0.000532615	0.000440053	0.000480185	0.000606309
C14H17NO5	278.103	1	-0.285714	68.4429	14	17	5	1	0	0	1.214	0.357	0.33	7	0	0	0	0	0	0	0	1	0	1	0	0	0	0	0	0	0	0.000343456	0	0	0	0	0.000337797	0.000350087	0.000348061	0.000359939	0.000340202	0.000402452	0.000363584	0.000406974	0.000448355	0.000441027	0.000382501	0.000432332	0.000500598
C15H21NO4	278.14	1	-0.666667	79.3	15	21	4	1	0	0	1.4	0.267	0.25	6	0	0	0	0	0	0	0	1	0	1	0	0	0	0	0	0	0	0.000129326	0.000443579	0	0.000489491	0	0.00012981	0.000138195	0.000132354	0.000142258	0.000157874	0.000208641	0.000162135	0.00020188	0.000234046	0.000230227	0.000178036	0.000250384	0.000235034
C18H33NO	278.249	0	-1.55556	104.633	18	33	1	1	0	0	1.833	0.056	0.09	3	0	0	0	0	0	0	0	0	0	0	1	0	1	1	0	0	0	0	0	0.000626772	0.00134204	0	5.17703e-05	3.86662e-05	9.15894e-05	8.91005e-05	0.000178549	0.000176883	0.000355555	0.000299712	0.00100884	0.0011429	0.000681436	0.000535235	0.00419087
C10H17O7P	279.064	0	-0.8	83.1	10	17	7	0	0	1	1.7	0.7	0	3	0	0	0	0	0	0	0	0	0	0	1	1	0	0	0	0	0	0	0	0	0	0	0	0	0	0	0	0	0	0	0	0.000481535	0	0	0.000730095
C14H16O6	279.087	1	-0.285714	68.4429	14	16	6	0	0	0	1.143	0.429	0.36	7	0	0	0	0	0	0	0	1	0	1	0	0	0	0	0	0	0	0.000604896	0.00074954	0.00129127	0.000879804	0.00102347	0.000624706	0.000628182	0.000603728	0.000644896	0.000612346	0.000679163	0.000627558	0.000700253	0.000662648	0.000797309	0.00066043	0.000699818	0.000896752
C13H16N2O5	279.099	1	0	60.3	13	16	5	2	0	0	1.231	0.385	0.29	7	0	0	0	0	0	0	0	1	0	1	0	0	0	0	0	0	0	0.00030095	0	0	0	0	0.000382259	0.000363616	0.000366521	0.00037318	0.000324546	0.000350039	0.000348788	0.00033708	0.000397462	0.000456981	0.000352489	0.000433877	0.000507689
C15H20O5	279.124	1	-0.666667	79.3	15	20	5	0	0	0	1.333	0.333	0.28	6	0	0	0	0	0	0	0	1	0	1	0	0	0	0	0	0	0	0.00106548	0.00166276	0.00142895	0.00211548	0.00182476	0.000925656	0.000931512	0.000930093	0.000977483	0.00100457	0.00117333	0.00118576	0.00125851	0.00140861	0.0015581	0.00128837	0.00144404	0.00176697
C16H24O4	279.16	1	-1	88.8	16	24	4	0	0	0	1.5	0.25	0.21	5	0	0	0	0	0	0	0	0	0	0	1	0	1	0	0	0	0	0.00028501	0.00275492	0.00376464	0.00323352	0.00341777	0.000227851	0.000216707	0.000246073	0.000242609	0.000252416	0.000339286	0.000340623	0.000391156	0.000472419	0.000465807	0.000418045	0.000473528	0.000556457
C13H15NO6	280.083	1	0	60.3	13	15	6	1	0	0	1.154	0.462	0.33	7	0	0	0	0	0	0	0	1	0	1	0	0	0	0	0	0	0	0.000267909	0	0	0	0	0.000263421	0.000255801	0.000264222	0.000279664	0.000261711	0.00026926	0.00029264	0.000254076	0.000294235	0.000263273	0.000284539	0.000275736	0.000261169
C14H19NO5	280.119	1	-0.428571	72.5143	14	19	5	1	0	0	1.357	0.357	0.24	6	0	0	0	0	0	0	0	1	0	1	0	0	0	0	0	0	0	0.000337486	0.000727329	0.000814783	0	0	0.000319297	0.000324166	0.000329238	0.000333493	0.00030286	0.000342676	0.000362038	0.000369826	0.000413957	0.000450032	0.000422036	0.000376312	0.00044048
C18H35NO	280.265	0	-1.66667	107.8	18	35	1	1	0	0	1.944	0.056	0.03	2	0	0	0	0	0	0	0	0	0	0	1	0	1	1	0	0	0	0	0	0	0.00119286	0	3.73198e-05	0	0	0	0.000153869	0.000128095	0	0.00019575	0.000319115	0.00041079	0	0.00027268	0.00119476
C14H18O6	281.103	1	-0.428571	72.5143	14	18	6	0	0	0	1.286	0.429	0.27	6	0	0	0	0	0	0	0	1	0	1	0	0	0	0	0	0	0	0.00114541	0.00149613	0.0011176	0.00167837	0.00150408	0.00106764	0.00109289	0.00105486	0.00110641	0.00106637	0.00113412	0.00110589	0.00122579	0.00127731	0.00136105	0.00122793	0.00134797	0.00166774
C13H18N2O5	281.114	1	-0.153846	64.6846	13	18	5	2	0	0	1.385	0.385	0.18	6	0	0	0	0	0	0	0	1	0	1	0	0	0	0	0	0	0	0.000293614	0	0	0	0	0.000337234	0.000330623	0.000321443	0.000334604	0.000275501	0.000307905	0.000292695	0.00031901	0.000366831	0.000456001	0.000350531	0.000414059	0.000406527
C15H22O5	281.139	1	-0.8	83.1	15	22	5	0	0	0	1.467	0.333	0.2	5	0	0	0	0	0	0	0	1	0	1	0	0	0	0	0	0	0	0.000724975	0.00303456	0.00252928	0.00260618	0.00286302	0.000586377	0.000587428	0.000594043	0.000623445	0.000654309	0.000745599	0.00075213	0.000842235	0.000896542	0.00104121	0.000858038	0.00100765	0.00120095
C12H26O5S	281.143	0	-1.16667	93.55	12	26	5	0	1	0	2.167	0.417	0	0	0	0	0	0	0	0	0	0	0	0	0	0	0	0	1	0	1	0	0.00406161	0.00205107	0.00338017	0.00332659	7.34804e-05	0	0	0	0	0	0	0	0	0	0	0	0
C16H26O4	281.176	0	-1.125	92.3625	16	26	4	0	0	0	1.625	0.25	0.14	4	0	0	0	0	0	0	0	0	0	0	1	0	1	0	0	0	0	7.50179e-05	0.00596935	0.00980122	0.00753764	0.00816791	6.3961e-05	6.37466e-05	5.17499e-05	6.33613e-05	6.37627e-05	0	0	0.000120511	0.000178207	0.000178407	0	0	0.000179413
C13H17NO6	282.098	1	-0.153846	64.6846	13	17	6	1	0	0	1.308	0.462	0.22	6	0	0	0	0	0	0	0	1	0	1	0	0	0	0	0	0	0	0.000363223	0	0	0	0	0.000377216	0.000381278	0.000379562	0.000379691	0.000354343	0.000351245	0.000393972	0.000329194	0.000430832	0.000401341	0.000423687	0.000379978	0.000385455
C13H16O7	283.082	1	-0.153846	64.6846	13	16	7	0	0	0	1.231	0.538	0.26	6	0	0	0	0	0	0	0	1	1	0	0	0	0	0	0	0	0	0.000546879	0.000437473	0	0.000526181	0	0.00053192	0.000528066	0.000514776	0.000549663	0.000497971	0.000558613	0.000541781	0.000530439	0.000520747	0.000573933	0.000553672	0.000606472	0.000673877
C14H20O6	283.119	1	-0.571429	76.5857	14	20	6	0	0	0	1.429	0.429	0.18	5	0	0	0	0	0	0	0	1	0	1	0	0	0	0	0	0	0	0.00088393	0.00166208	0.00111472	0.00139235	0.001461	0.000776914	0.000805594	0.00079361	0.000844421	0.000797281	0.000882637	0.000897571	0.000909999	0.00109282	0.00111771	0.00100243	0.00101983	0.00125519
C18H20O3	283.134	0	-0.777778	82.4667	18	20	3	0	0	0	1.111	0.167	0.45	9	0	0	0	0	0	0	0	1	0	1	0	0	0	0	0	0	0	0.000121443	0	0	0	0	8.66055e-05	8.45028e-05	9.37517e-05	9.14925e-05	0.000111682	0.000189329	0.000152148	0.000210389	0.000222303	0.0002928	0.000198444	0.000257012	0.000321787
C15H24O5	283.155	0	-0.933333	86.9	15	24	5	0	0	0	1.6	0.333	0.12	4	0	0	0	0	0	0	0	0	0	0	1	0	1	0	0	0	0	0.000194301	0.00245653	0.00176185	0.00162659	0.00204826	0.000162808	0.000156278	0.000159494	0.000172626	0.000190053	0.000198909	0.000244832	0.000208408	0.000278432	0.000381764	0.000228987	0.000268025	0.000423094
C13H19NO6	284.114	1	-0.307692	69.0692	13	19	6	1	0	0	1.462	0.462	0.11	5	0	0	0	0	0	0	0	1	0	1	0	0	0	0	0	0	0	0.000158088	0	0	0	0	0.000156267	0.000176914	0.000161591	0.00016656	0.000160586	0.000143149	0.000151933	0.00014875	0.000164247	0.000208653	0.000158503	0.000203884	0.000218179
C13H18O7	285.098	0	-0.307692	69.0692	13	18	7	0	0	0	1.385	0.538	0.16	5	0	0	0	0	0	0	0	1	1	0	0	0	0	0	0	0	0	0.000541881	0.000907367	0.00059198	0.000606415	0.000737923	0.00052594	0.0005107	0.000510099	0.000520707	0.00048341	0.000500595	0.000528061	0.000486987	0.000591131	0.00057385	0.000572866	0.000543456	0.000644791
C14H22O6	285.134	0	-0.714286	80.6571	14	22	6	0	0	0	1.571	0.429	0.09	4	0	0	0	0	0	0	0	0	0	0	1	0	1	0	0	0	0	0.000294148	0.00387444	0.00267017	0.00308209	0.00337349	0.00025847	0.000263912	0.00027852	0.00028174	0.000279482	0.000328612	0.000330666	0.000325229	0.000364591	0.000411454	0.000350289	0.000376763	0.000509202
C18H22O3	285.15	0	-0.888889	85.6333	18	22	3	0	0	0	1.222	0.167	0.39	8	0	0	0	0	0	0	0	1	0	1	0	0	0	0	0	0	0	0.00016657	0	0	0	0	0.000122751	0.000107627	0.000111823	0.000108323	0.000133102	0.000185857	0.000180766	0.000282142	0.000350835	0.000380232	0.000259656	0.000314141	0.000424098
C13H21NO6	286.129	0	-0.461538	73.4538	13	21	6	1	0	0	1.615	0.462	0	4	0	0	0	0	0	0	0	0	0	0	1	0	1	1	0	0	0	0	0.0338675	0.0496101	0.0559744	0.0488682	0.000124115	0	3.58787e-05	3.76302e-05	0	0	0	0	0	0	0	0	0
C15H16N2O4	287.104	0	-0.133333	64.1	15	16	4	2	0	0	1.067	0.267	0.45	9	0	0	0	0	0	0	0	1	0	1	0	0	0	0	0	0	0	0.000153956	0	0	0	0	0.000124572	0.000128243	0.000122412	0.00012131	0.000134582	0.000129045	0.000145554	0.000179581	0.000210083	0.000249792	0.00016445	0.000197523	0.000291078
C13H20O7	287.114	0	-0.461538	73.4538	13	20	7	0	0	0	1.538	0.538	0.05	4	0	0	0	0	0	0	0	0	0	0	1	1	0	0	0	0	0	0.000226661	0.00127047	0.000652964	0.0006807	0.000912569	0.000214184	0.000202093	0.000206035	0.00021655	0.000211997	0.000221078	0.000272828	0.000227457	0.000255788	0.000282789	0.00023761	0.000268272	0.000318482
C17H20O4	287.129	0	-0.705882	80.4176	17	20	4	0	0	0	1.176	0.235	0.4	8	0	0	0	0	0	0	0	1	0	1	0	0	0	0	0	0	0	0.000338109	0	0.000442873	0	0	0.000279133	0.000257341	0.000274413	0.000269535	0.00031373	0.000387065	0.00041072	0.000540788	0.000515894	0.000681857	0.000524991	0.000555947	0.000861908
C18H24O3	287.165	0	-1	88.8	18	24	3	0	0	0	1.333	0.167	0.33	7	0	0	0	0	0	0	0	1	0	1	0	0	0	0	0	0	0	0.000148616	0	0.000482607	0	0	0.000108049	0.000104556	0.000109676	0.000117021	0.000154581	0.000223389	0.000203975	0.000244586	0.000323649	0.000357258	0.000250372	0.000293665	0.00048007
C15H15NO5	288.088	0	-0.133333	64.1	15	15	5	1	0	0	1	0.333	0.48	9	0	0	0	0	0	0	0	1	0	1	0	0	0	0	0	0	0	0.000115649	0	0	0	0	0.000116729	0.000118087	0.000110866	9.32503e-05	0.00011294	0.000123533	0.000104714	0.000133473	0.000138568	0.000167913	0.000112025	0	0
C15H14O6	289.072	1	-0.133333	64.1	15	14	6	0	0	0	0.933	0.4	0.5	9	0	0	0	0	0	0	0	1	0	1	0	0	0	0	0	0	0	0.000140596	0	0	0	0	0.000148463	0.000145995	0.000141505	0.000148592	0.000159204	0.000210803	0.000168106	0.000217605	0.000155491	0	0.000168514	0.000178956	0.000203372
C15H18N2O4	289.119	0	-0.266667	67.9	15	18	4	2	0	0	1.2	0.267	0.36	8	0	0	0	0	0	0	0	1	0	1	0	0	0	0	0	0	0	0.000313308	0	0	0	0	0.000294172	0.000286092	0.000272576	0.00029281	0.000282168	0.000346825	0.000340856	0.000412649	0.00045443	0.000577142	0.000416979	0.000527193	0.000675513
C17H22O4	289.145	1	-0.823529	83.7706	17	22	4	0	0	0	1.294	0.235	0.33	7	0	0	0	0	0	0	0	1	0	1	0	0	0	0	0	0	0	0.00047862	0.00066953	0.000782527	0.000855246	0.000808549	0.000379559	0.000384009	0.000372583	0.000404113	0.000447615	0.0005254	0.000559437	0.000749438	0.000822125	0.00100899	0.00071419	0.000776254	0.00107065
C16H21NO4	290.14	1	-0.625	78.1125	16	21	4	1	0	0	1.312	0.25	0.31	7	0	0	0	0	0	0	0	1	0	1	0	0	0	0	0	0	0	0.000139348	0	0	0	0	0.00011606	0.000125526	0.000111286	0.000108621	0.000116979	0.000151343	0.000161556	0.000186755	0.00019136	0.000281855	0.000224162	0.000233656	0.000302597
C15H16O4S	291.07	0	-0.4	71.7	15	16	4	0	1	0	1.067	0.267	0.42	8	0	0	0	0	0	0	0	1	0	1	0	0	0	0	0	0	0	0	0.00136586	0.00170961	0.00191821	0.00174994	0	0	0	0	0	0	0	0	0	0	0	0	0
C15H16O6	291.087	1	-0.266667	67.9	15	16	6	0	0	0	1.067	0.4	0.42	8	0	0	0	0	0	0	0	1	0	1	0	0	0	0	0	0	0	0.000501967	0	0	0	0	0.000472418	0.000448133	0.000464329	0.000450428	0.00050157	0.000491498	0.000491819	0.00055066	0.00048628	0.000554908	0.000508754	0.000567322	0.000715278
C14H16N2O5	291.099	1	0	60.3	14	16	5	2	0	0	1.143	0.357	0.37	8	0	0	0	0	0	0	0	1	0	1	0	0	0	0	0	0	0	0.000308923	0.000928876	0.000447825	0	0	0.000344652	0.000337576	0.000318629	0.00030518	0.000338932	0.00033022	0.000359218	0.000371895	0.000375478	0.00047906	0.000351825	0.000397399	0.00045968
C16H20O5	291.124	1	-0.625	78.1125	16	20	5	0	0	0	1.25	0.312	0.33	7	0	0	0	0	0	0	0	1	0	1	0	0	0	0	0	0	0	0.000945346	0.00106903	0.000845567	0.00127132	0.00111644	0.000776974	0.000848875	0.000802045	0.000811171	0.000888254	0.00105312	0.00108698	0.00126532	0.00126707	0.00145374	0.00118165	0.00132769	0.00181166
C15H20N2O4	291.135	1	-0.4	71.7	15	20	4	2	0	0	1.333	0.267	0.27	7	0	0	0	0	0	0	0	1	0	1	0	0	0	0	0	0	0	0.000311991	0	0	0	0	0.000284242	0.000296129	0.000285953	0.000270038	0.000313072	0.000330157	0.000334912	0.000367483	0.000453297	0.000555698	0.000417455	0.000510538	0.000617059
C14H15NO6	292.083	1	0	60.3	14	15	6	1	0	0	1.071	0.429	0.4	8	0	0	0	0	0	0	0	1	0	1	0	0	0	0	0	0	0	0.000222921	0.00532974	0.00726389	0.00817374	0.00727752	0.000232724	0.00022287	0.000232972	0.000233537	0.0002126	0.000245791	0.000223206	0.000240675	0.000215533	0.000269908	0.000228233	0.000243735	0.000341364
C15H19NO5	292.119	1	-0.4	71.7	15	19	5	1	0	0	1.267	0.333	0.3	7	0	0	0	0	0	0	0	1	0	1	0	0	0	0	0	0	0	0.00038167	0	0	0.0004889	0	0.000354818	0.000351675	0.000352813	0.000332682	0.000368501	0.000416749	0.000433971	0.000457137	0.000501548	0.000569178	0.000507974	0.000535621	0.000591689
C14H14O7	293.067	1	0	60.3	14	14	7	0	0	0	1	0.5	0.43	8	0	0	0	0	0	0	0	1	0	1	0	0	0	0	0	0	0	0.000226543	0	0	0	0	0.000259182	0.00026933	0.000234882	0.000239516	0.000238488	0.000240832	0.000259091	0.000238582	0.000244459	0.000292488	0.000236876	0.000230822	0.000324948
C15H18O6	293.103	1	-0.4	71.7	15	18	6	0	0	0	1.2	0.4	0.33	7	0	0	0	0	0	0	0	1	0	1	0	0	0	0	0	0	0	0.00133846	0.000827412	0.00055851	0.0007673	0.000754554	0.00116723	0.00121668	0.00120184	0.00116006	0.00122194	0.00129446	0.00130714	0.00140997	0.00144102	0.00164105	0.00146662	0.00149032	0.00177758
C14H18N2O5	293.114	1	-0.142857	64.3714	14	18	5	2	0	0	1.286	0.357	0.26	7	0	0	0	0	0	0	0	1	0	1	0	0	0	0	0	0	0	0.000496482	0.000504867	0	0	0	0.000523121	0.00051626	0.000501333	0.000508125	0.000515211	0.000557448	0.000560023	0.000563488	0.000712489	0.000795443	0.000680957	0.000687412	0.000835922
C16H22O5	293.139	1	-0.75	81.675	16	22	5	0	0	0	1.375	0.312	0.26	6	0	0	0	0	0	0	0	1	0	1	0	0	0	0	0	0	0	0.00103351	0.0022661	0.00243088	0.00308018	0.00272536	0.000840644	0.000817582	0.000835753	0.000803223	0.000944125	0.00105345	0.00113374	0.00130587	0.00146743	0.00168126	0.00137043	0.00153021	0.00182447
C15H21NO5	294.135	1	-0.533333	75.5	15	21	5	1	0	0	1.4	0.333	0.22	6	0	0	0	0	0	0	0	1	0	1	0	0	0	0	0	0	0	0.000268237	0	0	0	0	0.000250483	0.000251218	0.000246098	0.00024415	0.000270402	0.000328454	0.000326962	0.000318639	0.000365222	0.000461707	0.000353968	0.000404136	0.000454133
C18H33NO2	294.244	0	-1.44444	101.467	18	33	2	1	0	0	1.833	0.111	0.06	3	0	0	0	0	0	0	0	0	0	0	1	0	1	1	0	0	0	0	0	0.000477203	0.000735982	0	0	0	0	0	9.78112e-05	0	0	0.000170351	0	0	0.000210503	0.000302473	0.000797504
C14H16O7	295.082	1	-0.142857	64.3714	14	16	7	0	0	0	1.143	0.5	0.33	7	0	0	0	0	0	0	0	1	0	1	0	0	0	0	0	0	0	0.000800956	0	0	0	0	0.000817505	0.000788876	0.000772377	0.000764757	0.000739093	0.00078318	0.000780244	0.000735828	0.000783201	0.00077009	0.000792611	0.000827738	0.000896818
C13H16N2O6	295.094	1	0.153846	55.9154	13	16	6	2	0	0	1.231	0.462	0.25	7	0	0	0	0	0	0	0	1	0	1	0	0	0	0	0	0	0	0.000298895	0	0	0	0	0.00035977	0.000341387	0.00033731	0.000343439	0.00027568	0.000339226	0.000341921	0.000297272	0.000359158	0.000382278	0.00041633	0.000341355	0.000377577
C15H20O6	295.119	1	-0.533333	75.5	15	20	6	0	0	0	1.333	0.4	0.25	6	0	0	0	0	0	0	0	1	0	1	0	0	0	0	0	0	0	0.00187525	0.00141871	0.00113104	0.00114554	0.00129494	0.00162464	0.00163333	0.00163424	0.0015864	0.00172021	0.00189516	0.0019508	0.0019419	0.00214723	0.00242313	0.00208807	0.00218269	0.00231752
C14H20N2O5	295.13	1	-0.285714	68.4429	14	20	5	2	0	0	1.429	0.357	0.16	6	0	0	0	0	0	0	0	1	0	1	0	0	0	0	0	0	0	0.000346287	0	0	0	0	0.000357552	0.000350359	0.000353127	0.000344688	0.000334546	0.000351663	0.000404831	0.000388461	0.000515681	0.000513241	0.000447707	0.000481249	0.00058307
C16H24O3S	295.137	1	-1	88.8	16	24	3	0	1	0	1.5	0.188	0.19	5	0	0	0	0	0	0	0	0	0	0	1	0	1	0	0	0	0	0	0.000987445	0.00105111	0.000862885	0.00101675	8.46188e-05	7.13611e-05	9.97436e-05	0.000573711	6.08008e-05	0	0	0	0.000117916	0	0	0	0
C16H24O5	295.155	1	-0.875	85.2375	16	24	5	0	0	0	1.5	0.312	0.19	5	0	0	0	0	0	0	0	0	0	0	1	0	1	0	0	0	0	0.000502379	0.00498705	0.0115035	0.00413343	0.00722726	0.00039474	0.000392251	0.000402712	0.000402437	0.000464948	0.000563381	0.000533637	0.000669759	0.000764734	0.000802451	0.000715693	0.00074794	0.000938035
C19H24N2O	295.182	0	-0.842105	84.3	19	24	1	2	0	0	1.263	0.053	0.39	9	0	0	0	0	0	0	0	1	0	1	0	0	0	0	0	0	0	0	0.000817471	0.00177333	0.00111414	0.00129832	6.19428e-05	5.51536e-05	0	0	0	0	0	9.43311e-05	0	0	0	0.000179144	0.000325615
C13H15NO7	296.078	1	0.153846	55.9154	13	15	7	1	0	0	1.154	0.538	0.29	7	0	0	0	0	0	0	0	1	1	0	0	0	0	0	0	0	0	0.000218215	0	0	0	0	0.000266885	0.000251309	0.00022945	0.00024068	0.000199351	0.000263413	0.000239569	0.000181199	0.000221981	0.000230351	0.000240779	0.000226547	0.000190728
C14H19NO6	296.114	1	-0.285714	68.4429	14	19	6	1	0	0	1.357	0.429	0.2	6	0	0	0	0	0	0	0	1	0	1	0	0	0	0	0	0	0	0.000530057	0	0.000614703	0	0	0.000533221	0.000520657	0.000496796	0.000497591	0.000495019	0.000528418	0.000539731	0.000557117	0.000596653	0.000630329	0.000643922	0.000620692	0.000596928
C13H14O8	297.062	1	0.153846	55.9154	13	14	8	0	0	0	1.077	0.615	0.33	7	0	0	0	0	0	0	0	1	1	0	0	0	0	0	0	0	0	0.000195068	0	0	0	0	0.000234692	0.000215924	0.000205894	0.000217094	0.000205468	0.000211659	0.000210093	0.000164633	0.000164047	0.000188062	0.000234193	0.000192794	0
C14H18O7	297.098	1	-0.285714	68.4429	14	18	7	0	0	0	1.286	0.5	0.24	6	0	0	0	0	0	0	0	1	0	1	0	0	0	0	0	0	0	0.0014542	0.000853154	0.000670575	0.000746581	0.000795586	0.00137969	0.00138043	0.00136236	0.00133076	0.00129144	0.00137169	0.00144276	0.00131047	0.00141886	0.00148986	0.00150541	0.00145944	0.00156695
C13H18N2O6	297.109	1	0	60.3	13	18	6	2	0	0	1.385	0.462	0.12	6	0	0	0	0	0	0	0	1	0	1	0	0	0	0	0	0	0	0.000267249	0	0	0	0	0.000310246	0.000285535	0.000297554	0.000297476	0.000263422	0.000298326	0.000323939	0.000252488	0.000286315	0.000320388	0.000302224	0.00032169	0.000285575
C18H18O4	297.113	0	-0.555556	76.1333	18	18	4	0	0	0	1	0.222	0.5	10	0	0	0	0	0	0	0	1	0	1	0	0	0	0	0	0	0	9.11332e-05	0	0	0	0	7.44091e-05	6.65743e-05	6.5834e-05	7.98586e-05	0.000105428	0.00011944	0.000137934	0.000192682	0.000224037	0.000186818	0.000132918	0.000178141	0.000305391
C15H22O6	297.134	1	-0.666667	79.3	15	22	6	0	0	0	1.467	0.4	0.17	5	0	0	0	0	0	0	0	1	0	1	0	0	0	0	0	0	0	0.00118265	0.00238515	0.00133264	0.0013317	0.00176949	0.000982365	0.000985386	0.000977608	0.00100065	0.00108504	0.00119219	0.00123784	0.00120472	0.00148068	0.00149789	0.00134231	0.00140634	0.00157863
C16H26O5	297.171	0	-1	88.8	16	26	5	0	0	0	1.625	0.312	0.11	4	0	0	0	0	0	0	0	0	0	0	1	0	1	0	0	0	0	9.8619e-05	0.00256393	0.00269891	0.0019473	0.00252665	9.17596e-05	8.24519e-05	9.42439e-05	8.58056e-05	9.44379e-05	0.000139188	0.000148286	0.000137069	0.000189936	0.000216982	0.000179663	0.000217463	0.000241951
C13H17NO7	298.093	1	0	60.3	13	17	7	1	0	0	1.308	0.538	0.18	6	0	0	0	0	0	0	0	1	1	0	0	0	0	0	0	0	0	0.000301058	0	0	0	0	0.000322504	0.000313375	0.000302919	0.000305426	0.000271297	0.000273225	0.000311147	0.000242714	0.000268063	0.000338663	0.000267318	0.000267284	0.000234722
C14H21NO6	298.13	1	-0.428571	72.5143	14	21	6	1	0	0	1.5	0.429	0.1	5	0	0	0	0	0	0	0	0	0	0	1	0	1	1	0	0	0	0.000178254	0	0	0	0	0.000183999	0.000187709	0.0001797	0.000185242	0.000177966	0.00019777	0.000192991	0.000210245	0.000213511	0.000231563	0.000217586	0.000258705	0.000285228
C13H16O8	299.077	0	0	60.3	13	16	8	0	0	0	1.231	0.615	0.22	6	0	0	0	0	0	0	0	1	1	0	0	0	0	0	0	0	0	0.000409696	0	0	0	0	0.000471286	0.000447898	0.000418509	0.000425195	0.000405304	0.000403974	0.000421616	0.000337516	0.000431301	0.000353755	0.000408431	0.000388761	0.00038754
C17H16O5	299.093	0	-0.352941	70.3588	17	16	5	0	0	0	0.941	0.294	0.52	10	0	0	0	0	1	0	1	0	0	0	0	0	0	0	0	0	0	0.000131448	0	0	0	0	0.000102227	0.000105569	9.34752e-05	8.20001e-05	0.00010836	0.000150638	0.000154486	0.000190501	0.000190223	0.000195208	0.000148341	0.000192061	0.000296694
C14H20O7	299.114	0	-0.428571	72.5143	14	20	7	0	0	0	1.429	0.5	0.14	5	0	0	0	0	0	0	0	1	0	1	0	0	0	0	0	0	0	0.00109324	0.0015211	0.00115514	0.00134339	0.0014086	0.000960558	0.000971679	0.000923788	0.00094492	0.000961784	0.00100625	0.00108077	0.000933073	0.0010857	0.00118236	0.00111639	0.00112669	0.00105785
C18H20O4	299.129	0	-0.666667	79.3	18	20	4	0	0	0	1.111	0.222	0.44	9	0	0	0	0	0	0	0	1	0	1	0	0	0	0	0	0	0	0.000201442	0	0	0	0	0.000158938	0.000132406	0.000147868	0.000129104	0.000201237	0.000213213	0.000198016	0.000329243	0.00031179	0.000338622	0.000286417	0.000319089	0.000470213
C15H24O6	299.15	0	-0.8	83.1	15	24	6	0	0	0	1.6	0.4	0.08	4	0	0	0	0	0	0	0	0	0	0	1	0	1	0	0	0	0	0.000295611	0.00305148	0.00147744	0.001195	0.00200584	0.000250732	0.000282961	0.000251431	0.000269242	0.00029313	0.000325922	0.000335275	0.000349947	0.000444063	0.000489635	0.000360113	0.000438511	0.000492154
C19H24O3	299.165	0	-0.947368	87.3	19	24	3	0	0	0	1.263	0.158	0.37	8	0	0	0	0	0	0	0	1	0	1	0	0	0	0	0	0	0	0.000106936	0	0	0.000566889	0	7.18534e-05	7.96882e-05	7.26453e-05	6.0647e-05	9.80017e-05	0.000117262	0.000120488	0.000230799	0.00021581	0.000232529	0.000147197	0.00022401	0.000323078
C13H18O8	301.093	0	-0.153846	64.6846	13	18	8	0	0	0	1.385	0.615	0.11	5	0	0	0	0	0	0	0	1	1	0	0	0	0	0	0	0	0	0.000409347	0	0	0	0	0.000374402	0.000373592	0.000381268	0.000371294	0.000339244	0.000342843	0.000419553	0.000304875	0.000364717	0.000314222	0.000392776	0.000324445	0.000322219
C17H18O5	301.108	0	-0.470588	73.7118	17	18	5	0	0	0	1.059	0.294	0.45	9	0	0	0	0	0	0	0	1	0	1	0	0	0	0	0	0	0	0.000281536	0	0	0	0	0.00022918	0.000235878	0.00021283	0.000216163	0.000283111	0.000279132	0.000277016	0.000421286	0.000450258	0.000431986	0.000354811	0.000375983	0.000497454
C16H18N2O4	301.119	0	-0.25	67.425	16	18	4	2	0	0	1.125	0.25	0.42	9	0	0	0	0	0	0	0	1	0	1	0	0	0	0	0	0	0	0.000154208	0	0	0	0	0.000131625	0.000132293	0.000122263	0.00012068	0.00013006	0.000164456	0.00017449	0.000209259	0.000213091	0.000256686	0.00013859	0.00023299	0.000275931
C14H22O7	301.129	0	-0.571429	76.5857	14	22	7	0	0	0	1.571	0.5	0.05	4	0	0	0	0	0	0	0	0	0	0	1	0	1	0	0	0	0	0.000353202	0.00149959	0.000701586	0.000636982	0.000994576	0.000296832	0.000304407	0.000294469	0.000298782	0.000299143	0.000317183	0.000335542	0.000300432	0.000425157	0.000379636	0.000354904	0.00039274	0.000494069
C18H22O4	301.145	0	-0.777778	82.4667	18	22	4	0	0	0	1.222	0.222	0.38	8	0	0	0	0	0	0	0	1	0	1	0	0	0	0	0	0	0	0.000275871	0.000609594	0.0007087	0.000963555	0.000799629	0.000222902	0.000210618	0.000200404	0.000206459	0.000259552	0.00034029	0.000327547	0.00049318	0.000507415	0.000597092	0.000413788	0.000548196	0.000742482
C16H17NO5	302.103	0	-0.25	67.425	16	17	5	1	0	0	1.062	0.312	0.44	9	0	0	0	0	0	0	0	1	0	1	0	0	0	0	0	0	0	0.000137733	0	0	0	0	0.000127525	0.000112248	0.000109746	0.000121967	0.000151891	0.000152529	0.000139493	0.000194248	0.000184254	0.000190959	0.00017465	0.000196141	0.000230996
C16H16O6	303.087	1	-0.25	67.425	16	16	6	0	0	0	1	0.375	0.46	9	0	0	0	0	0	0	0	1	0	1	0	0	0	0	0	0	0	0.000281002	0	0	0	0	0.000248052	0.000262016	0.000267256	0.000254754	0.000303142	0.000337865	0.000296535	0.000366202	0.000330833	0.000355991	0.000314821	0.000334408	0.000418718
C15H16N2O5	303.099	0	0	60.3	15	16	5	2	0	0	1.067	0.333	0.43	9	0	0	0	0	0	0	0	1	0	1	0	0	0	0	0	0	0	0.000210438	0	0	0	0	0.000190284	0.000198679	0.000193004	0.000182917	0.000190724	0.000193967	0.000219842	0.00024512	0.000255089	0.00024717	0.000244427	0.000245147	0.000314322
C17H20O5	303.124	1	-0.588235	77.0647	17	20	5	0	0	0	1.176	0.294	0.38	8	0	0	0	0	0	0	0	1	0	1	0	0	0	0	0	0	0	0.000579471	0.000587773	0.000423169	0.000647642	0.000581218	0.000467463	0.000447838	0.000462308	0.000456864	0.000544503	0.000608111	0.000636166	0.000817267	0.000807774	0.000926595	0.000711432	0.000885565	0.00109165
C16H20N2O4	303.135	0	-0.375	70.9875	16	20	4	2	0	0	1.25	0.25	0.33	8	0	0	0	0	0	0	0	1	0	1	0	0	0	0	0	0	0	0.000199776	0	0	0	0	0.000150649	0.00015627	0.000153778	0.000145269	0.000172966	0.000225969	0.000210787	0.000252741	0.000251308	0.000292165	0.000274067	0.000297881	0.000389837
C18H24O4	303.16	1	-0.888889	85.6333	18	24	4	0	0	0	1.333	0.222	0.31	7	0	0	0	0	0	0	0	1	0	1	0	0	0	0	0	0	0	0.000310053	0.000929822	0.000774261	0.00120843	0.00102063	0.000235193	0.000232027	0.000229344	0.000249509	0.000275486	0.000397466	0.000405929	0.000554904	0.000579779	0.000693088	0.000532345	0.000600677	0.000863091
C15H15NO6	304.083	1	0	60.3	15	15	6	1	0	0	1	0.4	0.45	9	0	0	0	0	0	0	0	1	0	1	0	0	0	0	0	0	0	0.000141679	0	0	0	0	0.000134909	0.0001353	0.000121764	0.000144943	0.000120155	0.000149548	0.000155693	0.000149055	0.000144092	0	0.00014265	0	0
C16H19NO5	304.119	1	-0.375	70.9875	16	19	5	1	0	0	1.188	0.312	0.36	8	0	0	0	0	0	0	0	1	0	1	0	0	0	0	0	0	0	0.000248814	0	0	0	0	0.000211939	0.000204315	0.000208942	0.000183781	0.000234672	0.000242574	0.000274015	0.000319786	0.000298734	0.000356583	0.000276643	0.000304542	0.00037795
C15H14O7	305.067	1	0	60.3	15	14	7	0	0	0	0.933	0.467	0.48	9	0	0	0	0	0	0	0	1	0	1	0	0	0	0	0	0	0	0.000171731	0	0	0	0	0.000185625	0.000170538	0.000163989	0.000164254	0.000177653	0.000178084	0.000139819	0.000161304	0.000171944	0.000165348	0.000165563	0.000132306	0.000211545
C14H14N2O6	305.078	1	0.285714	52.1571	14	14	6	2	0	0	1	0.429	0.44	9	0	0	0	0	0	0	0	1	0	1	0	0	0	0	0	0	0	9.88559e-05	0	0	0	0	0.000126194	0.000127602	0.000116238	0.000111921	0.000108273	0.000121458	0.000151965	0.000131777	0.000133048	0.000211344	0.000122733	0.000111494	0
C16H18O6	305.103	1	-0.375	70.9875	16	18	6	0	0	0	1.125	0.375	0.38	8	0	0	0	0	0	0	0	1	0	1	0	0	0	0	0	0	0	0.000878601	0	0.000489117	0	0	0.000730777	0.000757694	0.000767321	0.000744085	0.000849303	0.000921166	0.000895198	0.00101626	0.00104318	0.00113549	0.000944031	0.00109014	0.00126425
C17H22O5	305.139	1	-0.705882	80.4176	17	22	5	0	0	0	1.294	0.294	0.31	7	0	0	0	0	0	0	0	1	0	1	0	0	0	0	0	0	0	0.000877312	0.00100644	0.0010761	0.00119337	0.00114798	0.000669316	0.00066773	0.00067996	0.000668984	0.000831595	0.000986726	0.000993716	0.00120495	0.001312	0.00147935	0.00114142	0.00135303	0.00175915
C18H26O4	305.176	1	-1	88.8	18	26	4	0	0	0	1.444	0.222	0.25	6	0	0	0	0	0	0	0	1	0	1	0	0	0	0	0	0	0	0.000229697	0.00172782	0.00180841	0.00192299	0.00191308	0.000470539	0.000473524	0.00065006	0.0010602	0.000666683	0.00087004	0.000964616	0.00116678	0.00151866	0.00209058	0.00114104	0.00151564	0.00117107
C15H17NO6	306.098	1	-0.133333	64.1	15	17	6	1	0	0	1.133	0.4	0.36	8	0	0	0	0	0	0	0	1	0	1	0	0	0	0	0	0	0	0.000387508	0.00116439	0.00156452	0.00186781	0.00161083	0.000398545	0.000408281	0.000384333	0.000376269	0.000410818	0.000425633	0.000388935	0.000425901	0.000444504	0.000447324	0.000498233	0.00046495	0.000589066
C16H21NO5	306.135	1	-0.5	74.55	16	21	5	1	0	0	1.312	0.312	0.28	7	0	0	0	0	0	0	0	1	0	1	0	0	0	0	0	0	0	0.000288749	0	0	0	0	0.000250475	0.000256073	0.000256503	0.000237649	0.000292374	0.000301441	0.000321792	0.000347532	0.000380958	0.000466582	0.000352643	0.000395087	0.000545584
C14H12O6S	307.028	1	0.142857	56.2286	14	12	6	0	1	0	0.857	0.429	0.5	9	0	0	0	0	0	0	0	1	0	1	0	0	0	0	0	0	0	0	0.0207869	0.00419991	0.00442636	0.0103073	6.37822e-05	6.617e-05	3.87838e-05	7.17053e-05	5.51402e-05	0	0	8.34667e-05	0	0	0	0	0
C15H16O7	307.082	1	-0.133333	64.1	15	16	7	0	0	0	1.067	0.467	0.39	8	0	0	0	0	0	0	0	1	0	1	0	0	0	0	0	0	0	0.000651622	0	0	0	0	0.000667598	0.000675805	0.000645713	0.000648057	0.000684304	0.000692574	0.00064641	0.000634483	0.000724622	0.000684901	0.000690736	0.000712019	0.000796509
C14H16N2O6	307.094	1	0.142857	56.2286	14	16	6	2	0	0	1.143	0.429	0.33	8	0	0	0	0	0	0	0	1	0	1	0	0	0	0	0	0	0	0.000395358	0	0	0	0	0.000485449	0.000465159	0.000466432	0.000459625	0.000437457	0.000440693	0.000484088	0.000464978	0.000541936	0.000521715	0.000548885	0.000585398	0.000592597
C16H20O6	307.119	1	-0.5	74.55	16	20	6	0	0	0	1.25	0.375	0.31	7	0	0	0	0	0	0	0	1	0	1	0	0	0	0	0	0	0	0.00193696	0.00105618	0.000776714	0.000918519	0.00096418	0.00167543	0.0016955	0.00168555	0.00168045	0.00181806	0.00204393	0.00206572	0.00211312	0.00244928	0.00269063	0.00234953	0.0025413	0.00284626
C15H20N2O5	307.13	1	-0.266667	67.9	15	20	5	2	0	0	1.333	0.333	0.24	7	0	0	0	0	0	0	0	1	0	1	0	0	0	0	0	0	0	0.000563371	0	0	0	0	0.000546075	0.00054518	0.000536502	0.000551945	0.000562778	0.000601002	0.000669627	0.000676587	0.000809454	0.000974266	0.000834542	0.000850234	0.000990129
C17H24O5	307.155	1	-0.823529	83.7706	17	24	5	0	0	0	1.412	0.294	0.24	6	0	0	0	0	0	0	0	1	0	1	0	0	0	0	0	0	0	0.000837796	0.00662202	0.00680265	0.00723477	0.0072397	0.000645069	0.000669719	0.000683044	0.000669769	0.000781106	0.000938634	0.00096761	0.00108412	0.0013985	0.00156251	0.00122099	0.00137058	0.00171309
C14H28O5S	307.158	0	-1.14286	92.8714	14	28	5	0	1	0	2	0.357	0	1	0	0	0	0	0	0	0	0	0	0	1	0	1	0	0	0	0	0	0.00700643	0.00227616	0.00802274	0.00606431	3.96868e-05	0	0	0	0	0	0	0	0	0	0	0	0
C18H28O4	307.191	0	-1.11111	91.9667	18	28	4	0	0	0	1.556	0.222	0.19	5	0	0	0	0	0	0	0	0	0	0	1	0	1	0	0	0	0	8.70647e-05	0.00450797	0.00622996	0.00647167	0.00603077	0.000131812	0.000112267	0.000100993	8.59187e-05	0.00012616	0.000226635	0.000183805	0.000264616	0.000365874	0.000366963	0.000282343	0.000315491	0.0005055
C14H15NO7	308.078	1	0.142857	56.2286	14	15	7	1	0	0	1.071	0.5	0.37	8	0	0	0	0	0	0	0	1	0	1	0	0	0	0	0	0	0	0.000271378	0	0	0	0	0.000298611	0.000321783	0.000298016	0.000284777	0.000287984	0.00028456	0.000273987	0.000260114	0.000299121	0.000263017	0.000275637	0.000232154	0.000304397
C15H19NO6	308.114	1	-0.266667	67.9	15	19	6	1	0	0	1.267	0.4	0.27	7	0	0	0	0	0	0	0	1	0	1	0	0	0	0	0	0	0	0.000740526	0	0	0	0	0.000688218	0.000730192	0.000702129	0.000679407	0.000719378	0.000837396	0.00081042	0.000796036	0.000944793	0.000959218	0.000891664	0.000918379	0.000981296
C16H23NO5	308.15	1	-0.625	78.1125	16	23	5	1	0	0	1.438	0.312	0.2	6	0	0	0	0	0	0	0	1	0	1	0	0	0	0	0	0	0	0.000184538	0	0	0	0	0.000164093	0.000155442	0.000154692	0.000155619	0.000192239	0.000159491	0.000220531	0.000257873	0.000318802	0.000321745	0.000245455	0.000296467	0.000404485
C14H14O8	309.062	1	0.142857	56.2286	14	14	8	0	0	0	1	0.571	0.4	8	0	0	0	0	0	0	0	1	1	0	0	0	0	0	0	0	0	0.000211464	0	0	0	0	0.00024977	0.000265376	0.000247372	0.000237746	0.000227943	0.000239863	0.000219616	0.000216489	0.000169171	0.000265915	0.000221833	0.000222651	0.0002276
C15H18O7	309.098	1	-0.266667	67.9	15	18	7	0	0	0	1.2	0.467	0.3	7	0	0	0	0	0	0	0	1	0	1	0	0	0	0	0	0	0	0.00201326	0.000549619	0.000730853	0.00056439	0.000646496	0.00181978	0.00181247	0.0018396	0.00183873	0.00187457	0.00195941	0.00198744	0.00183956	0.00211903	0.00212019	0.00211283	0.00210202	0.00214839
C14H18N2O6	309.109	1	0	60.3	14	18	6	2	0	0	1.286	0.429	0.22	7	0	0	0	0	0	0	0	1	0	1	0	0	0	0	0	0	0	0.000648394	0	0	0	0	0.000740165	0.000734202	0.000745563	0.000730242	0.00066879	0.000728814	0.000775857	0.000669296	0.00080878	0.000942939	0.000834633	0.000864589	0.000864275
C16H22O6	309.134	1	-0.625	78.1125	16	22	6	0	0	0	1.375	0.375	0.23	6	0	0	0	0	0	0	0	1	0	1	0	0	0	0	0	0	0	0.00221877	0.00147429	0.00108525	0.00138865	0.00138356	0.0018512	0.00189894	0.00188626	0.00192292	0.00212536	0.00235541	0.00239094	0.00260658	0.00304065	0.0032922	0.00282816	0.00300904	0.0033722
C15H22N2O5	309.146	1	-0.4	71.7	15	22	5	2	0	0	1.467	0.333	0.14	6	0	0	0	0	0	0	0	1	0	1	0	0	0	0	0	0	0	0.000290056	0	0	0	0	0.000273919	0.000274927	0.000277823	0.000266199	0.000245547	0.000334158	0.000319543	0.000352068	0.000441388	0.000475131	0.000448613	0.000430661	0.000526636
C17H26O3S	309.153	0	-1.05882	90.4765	17	26	3	0	1	0	1.529	0.176	0.17	5	0	0	0	0	0	0	0	0	0	0	1	0	1	0	0	0	0	0	0.00124447	0.00117733	0.00149951	0.00137415	0.000137927	0.000104928	0.000183542	0.000665963	9.00235e-05	0	0	8.31765e-05	0	0.000266729	0	0	0
C15H21NO6	310.13	1	-0.4	71.7	15	21	6	1	0	0	1.4	0.4	0.18	6	0	0	0	0	0	0	0	1	0	1	0	0	0	0	0	0	0	0.000562169	0.000522241	0	0	0	0.000481849	0.00052073	0.000490873	0.000495397	0.000552787	0.00059496	0.000624357	0.000623458	0.000758864	0.000817206	0.000676395	0.000734622	0.000704867
C14H16O8	311.077	1	0	60.3	14	16	8	0	0	0	1.143	0.571	0.3	7	0	0	0	0	0	0	0	1	1	0	0	0	0	0	0	0	0	0.00090243	0	0	0	0	0.000896284	0.000930716	0.000898953	0.000891578	0.000865807	0.000809362	0.000861151	0.000696734	0.000794547	0.000763933	0.000729853	0.000758757	0.000706337
C13H16N2O7	311.088	1	0.307692	51.5308	13	16	7	2	0	0	1.231	0.538	0.2	7	0	0	0	0	0	0	0	1	1	0	0	0	0	0	0	0	0	0.000186155	0	0	0	0	0.000224574	0.000232458	0.000216442	0.000215125	0.000198901	0.000209146	0.000196879	0.000202795	0.000200748	0.000201554	0.000239711	0.000194556	0.000247302
C15H20O7	311.114	1	-0.4	71.7	15	20	7	0	0	0	1.333	0.467	0.22	6	0	0	0	0	0	0	0	1	0	1	0	0	0	0	0	0	0	0.00296369	0.0012816	0.000963872	0.000997271	0.00113636	0.00252763	0.00264178	0.00257977	0.00257083	0.00264502	0.00287441	0.00291736	0.00269328	0.00309888	0.00315639	0.00319988	0.00301522	0.00306667
C14H20N2O6	311.125	1	-0.142857	64.3714	14	20	6	2	0	0	1.429	0.429	0.11	6	0	0	0	0	0	0	0	1	0	1	0	0	0	0	0	0	0	0.000426963	0	0	0	0	0.00044031	0.000419308	0.000424735	0.000413799	0.000421523	0.000406449	0.000442077	0.000425868	0.000501126	0.000561574	0.00052403	0.000471256	0.000548047
C19H20O4	311.129	0	-0.631579	78.3	19	20	4	0	0	0	1.053	0.211	0.47	10	0	0	0	0	0	0	0	1	0	1	0	0	0	0	0	0	0	9.12372e-05	0	0	0	0	7.13861e-05	7.5774e-05	8.41406e-05	7.86724e-05	0.000110708	0.00012848	0.000119412	0.000186509	0.000202759	0.000233011	0.000193802	0.000194756	0.000297158
C16H24O6	311.15	1	-0.75	81.675	16	24	6	0	0	0	1.5	0.375	0.15	5	0	0	0	0	0	0	0	0	0	0	1	0	1	0	0	0	0	0.00109639	0.00262364	0.00166905	0.00166315	0.00208711	0.000885437	0.000919353	0.000933972	0.000902641	0.00103154	0.00119867	0.00122303	0.00129564	0.00149057	0.0015797	0.00139058	0.00150168	0.00171978
C17H28O5	311.186	0	-1.05882	90.4765	17	28	5	0	0	0	1.647	0.294	0.1	4	0	0	0	0	0	0	0	0	0	0	1	0	1	0	0	0	0	8.41622e-05	0.0185577	0.0121104	0.011287	0.0147024	7.56764e-05	6.06841e-05	7.95133e-05	6.60455e-05	8.48282e-05	0.000103426	0.000102718	0.000111496	0.000135225	0.000165428	0.000154031	0.000141062	0.000241227
C13H15NO8	312.072	1	0.307692	51.5308	13	15	8	1	0	0	1.154	0.615	0.25	7	0	0	0	0	0	0	0	1	1	0	0	0	0	0	0	0	0	0.000123425	0	0	0	0	0.000164692	0.000148489	0.000157614	0.000145342	0.000132849	0.00014486	0.00012902	0.000115775	0	0	0.000130171	0.000145542	0.000164639
C14H19NO7	312.109	1	-0.142857	64.3714	14	19	7	1	0	0	1.357	0.5	0.16	6	0	0	0	0	0	0	0	1	0	1	0	0	0	0	0	0	0	0.000579193	0	0	0	0	0.000538537	0.000551515	0.000524158	0.000545967	0.000521225	0.000530701	0.000609545	0.000492545	0.000597585	0.000536109	0.000624088	0.000561319	0.000522652
C15H23NO6	312.145	1	-0.533333	75.5	15	23	6	1	0	0	1.533	0.4	0.09	5	0	0	0	0	0	0	0	0	0	0	1	0	1	1	0	0	0	0.000147981	0	0	0	0	0.000135723	0.000150019	0.000137887	0.000134784	0.000159888	0.000165686	0.00019528	0.00016751	0.000255158	0.000265501	0.000193388	0.000184675	0.000192252
C14H18O8	313.093	0	-0.142857	64.3714	14	18	8	0	0	0	1.286	0.571	0.2	6	0	0	0	0	0	0	0	1	1	0	0	0	0	0	0	0	0	0.00148897	0.000546787	0	0	0	0.00140231	0.00147345	0.00143179	0.00143413	0.00134414	0.00135781	0.00142426	0.00111112	0.00128506	0.00128945	0.0013466	0.00128347	0.00108418
C18H18O5	313.108	0	-0.444444	72.9667	18	18	5	0	0	0	1	0.278	0.48	10	0	0	0	0	0	0	0	1	0	1	0	0	0	0	0	0	0	0.000146179	0	0	0	0	0.000120883	0.000110186	0.000106974	0.000128066	0.000141278	0.000178622	0.000176783	0.000274048	0.000241567	0.000244052	0.000187615	0.00020501	0.000375412
C15H22O7	313.129	0	-0.533333	75.5	15	22	7	0	0	0	1.467	0.467	0.13	5	0	0	0	0	0	0	0	1	0	1	0	0	0	0	0	0	0	0.00176429	0.00168438	0.000956052	0.00120656	0.0013481	0.00143213	0.00152541	0.0015182	0.00148345	0.00158953	0.00165606	0.0018053	0.00161371	0.00193615	0.0019105	0.00188523	0.00192521	0.00176695
C19H22O4	313.145	0	-0.736842	81.3	19	22	4	0	0	0	1.158	0.211	0.41	9	0	0	0	0	0	0	0	1	0	1	0	0	0	0	0	0	0	0.000161038	0	0.000400832	0.000619062	0	0.000116001	0.000119387	0.000124237	0.000114642	0.000161674	0.000196397	0.000212252	0.000323152	0.000312978	0.000394978	0.000267461	0.000360413	0.000465311
C16H26O6	313.166	0	-0.875	85.2375	16	26	6	0	0	0	1.625	0.375	0.08	4	0	0	0	0	0	0	0	0	0	0	1	0	1	0	0	0	0	0.000216069	0.00235774	0.0015226	0.00160526	0.00192232	0.000178843	0.000190964	0.000185991	0.000191207	0.000212141	0.000250603	0.000228261	0.000253148	0.000363067	0.000334115	0.000317355	0.000313858	0.000451012
C20H26O3	313.181	0	-1	88.8	20	26	3	0	0	0	1.3	0.15	0.35	8	0	0	0	0	0	0	0	1	0	1	0	0	0	0	0	0	0	6.5155e-05	0	0.000558727	0.00205177	0	5.0292e-05	5.19395e-05	6.22109e-05	4.96754e-05	6.45131e-05	0	0.000103866	0.000150841	0.000174533	0.000243424	0.000126608	0.000199281	0.000276599
C14H21NO7	314.125	0	-0.285714	68.4429	14	21	7	1	0	0	1.5	0.5	0.05	5	0	0	0	0	0	0	0	0	0	0	1	0	1	1	0	0	0	0.000161939	0	0	0	0	0.000152451	0.000161286	0.000159982	0.00017165	0.000161734	0.00015956	0.000215052	0.000174703	0.000194329	0.000198393	0.000172545	0.000207703	0.000175878
C13H16O9	315.072	0	0.153846	55.9154	13	16	9	0	0	0	1.231	0.692	0.18	6	0	0	0	0	0	0	0	1	1	0	0	0	0	0	0	0	0	0.00021903	0	0	0	0	0.000267122	0.000264287	0.000249819	0.000256681	0.000215325	0.000255413	0.000249452	0.000155666	0.000188035	0.000182512	0.000189243	0.000198117	0
C17H16O6	315.087	1	-0.235294	67.0059	17	16	6	0	0	0	0.941	0.353	0.5	10	0	0	0	0	0	0	0	1	0	1	0	0	0	0	0	0	0	0.000159767	0	0	0	0	0.000139773	0.000140688	0.000144436	0.000134608	0.00016842	0.00019617	0.000169355	0.000232576	0.000161958	0.00019572	0.000200127	0.000201658	0.000290868
C18H20O5	315.124	0	-0.555556	76.1333	18	20	5	0	0	0	1.111	0.278	0.42	9	0	0	0	0	0	0	0	1	0	1	0	0	0	0	0	0	0	0.000364172	0	0	0	0	0.000261363	0.000273902	0.000264207	0.000263273	0.000323335	0.000363881	0.000354013	0.000559314	0.000489846	0.000623405	0.000448553	0.000522229	0.000728456
C17H20N2O4	315.135	0	-0.352941	70.3588	17	20	4	2	0	0	1.176	0.235	0.38	9	0	0	0	0	0	0	0	1	0	1	0	0	0	0	0	0	0	0.000132917	0	0	0	0	9.67404e-05	0.000109523	9.6692e-05	9.16257e-05	0.000118265	0.000128332	0.00014214	0.000157156	0.000179581	0.000220509	0.000182655	0.000224949	0.000261729
C15H24O7	315.145	0	-0.666667	79.3	15	24	7	0	0	0	1.6	0.467	0.04	4	0	0	0	0	0	0	0	0	0	0	1	0	1	0	0	0	0	0.000379892	0.00193888	0.000791036	0.000988383	0.00130301	0.000323211	0.000327978	0.000318957	0.000331542	0.00038217	0.000409039	0.000446825	0.000429166	0.000473167	0.000475833	0.000449541	0.000464636	0.000554194
C19H24O4	315.16	0	-0.842105	84.3	19	24	4	0	0	0	1.263	0.211	0.35	8	0	0	0	0	0	0	0	1	0	1	0	0	0	0	0	0	0	0.000240742	0.000591946	0.000479956	0.000779221	0.00064869	0.000152801	0.000169201	0.000162516	0.000167552	0.000224603	0.000224963	0.000288662	0.000421888	0.000445362	0.000546838	0.000323841	0.000464537	0.000663245
C17H19NO5	316.119	0	-0.352941	70.3588	17	19	5	1	0	0	1.118	0.294	0.41	9	0	0	0	0	0	0	0	1	0	1	0	0	0	0	0	0	0	0.000148089	0	0	0	0	0.000120531	0.00011677	0.000115463	0.000116267	0.000126635	0.000166071	0.000172181	0.000212683	0.000196469	0.000208665	0.000188818	0.000210365	0.000306497
C14H22O8	317.124	0	-0.428571	72.5143	14	22	8	0	0	0	1.571	0.571	0	4	0	0	0	0	0	0	0	0	0	0	1	1	0	0	0	0	0	0.000231103	0.000545458	0	0	0	0.00018454	0.000187291	0.000177599	0.000198124	0.000205263	0.000224743	0.00025274	0.000178108	0.000215155	0.000256359	0.000254742	0.000217264	0.000192515
C19H26O4	317.176	1	-0.947368	87.3	19	26	4	0	0	0	1.368	0.211	0.29	7	0	0	0	0	0	0	0	1	0	1	0	0	0	0	0	0	0	0.000219064	0.000720782	0.000512037	0.000797994	0.000711659	0.000155091	0.000156939	0.000154474	0.000179375	0.000200441	0.000254682	0.000288838	0.000401657	0.000447148	0.000533823	0.000385543	0.000450696	0.000709363
C16H17NO6	318.098	1	-0.125	63.8625	16	17	6	1	0	0	1.062	0.375	0.42	9	0	0	0	0	0	0	0	1	0	1	0	0	0	0	0	0	0	0.000228364	0	0	0	0	0.000213858	0.000209239	0.000205584	0.000210831	0.000217071	0.000234194	0.000231742	0.000265142	0.000215509	0.000305712	0.000242834	0.000246915	0.000267394
C17H21NO5	318.135	1	-0.470588	73.7118	17	21	5	1	0	0	1.235	0.294	0.33	8	0	0	0	0	0	0	0	1	0	1	0	0	0	0	0	0	0	0.000213866	0	0	0	0	0.000181115	0.000170591	0.000178433	0.000174606	0.000210671	0.000221859	0.000232912	0.000286322	0.000335182	0.000278912	0.000232883	0.00027636	0.000402121
C16H16O7	319.082	1	-0.125	63.8625	16	16	7	0	0	0	1	0.438	0.44	9	0	0	0	0	0	0	0	1	0	1	0	0	0	0	0	0	0	0.000407863	0	0	0	0	0.000401699	0.00043044	0.000401829	0.000412905	0.000411982	0.000449929	0.000404051	0.000456102	0.000375182	0.000385363	0.000410748	0.000401465	0.000459027
C16H20N2O5	319.13	1	-0.25	67.425	16	20	5	2	0	0	1.25	0.312	0.3	8	0	0	0	0	0	0	0	1	0	1	0	0	0	0	0	0	0	0.000398152	0	0	0	0	0.000369506	0.000359751	0.000354457	0.000347689	0.00035183	0.000406398	0.00044041	0.000484045	0.000532445	0.000590816	0.000486083	0.000549136	0.000701872
C18H24O5	319.155	1	-0.777778	82.4667	18	24	5	0	0	0	1.333	0.278	0.29	7	0	0	0	0	0	0	0	1	0	1	0	0	0	0	0	0	0	0.000828119	0.000940072	0.000736949	0.000755093	0.000852287	0.000634117	0.000650761	0.000665018	0.000647705	0.00076178	0.00093611	0.000952765	0.00120039	0.00130055	0.00159521	0.00113717	0.00137275	0.00196106
C19H28O4	319.191	1	-1.05263	90.3	19	28	4	0	0	0	1.474	0.211	0.24	6	0	0	0	0	0	0	0	1	0	1	0	0	0	0	0	0	0	0.00011085	0.000845097	0.00112085	0.00100881	0.00104245	9.76405e-05	0.000102379	0.00011315	0.000124542	0.000117954	0.000177228	0.000196508	0.00025907	0.000316247	0.000404357	0.000307609	0.000274366	0.000437021
C15H15NO7	320.078	1	0.133333	56.5	15	15	7	1	0	0	1	0.467	0.43	9	0	0	0	0	0	0	0	1	0	1	0	0	0	0	0	0	0	0.000176265	0	0	0	0	0.000194949	0.000196201	0.000201729	0.000202411	0.000193413	0.000220891	0.000211176	0.000156139	0.000198925	0.00016025	0.000170602	0.000170802	0.000208825
C16H19NO6	320.114	1	-0.25	67.425	16	19	6	1	0	0	1.188	0.375	0.33	8	0	0	0	0	0	0	0	1	0	1	0	0	0	0	0	0	0	0.000471329	0	0	0	0	0.000435695	0.00044673	0.000442673	0.000449913	0.00044925	0.000494675	0.000538672	0.000514069	0.000575768	0.000612055	0.00047205	0.000609785	0.000662934
C17H23NO5	320.15	1	-0.588235	77.0647	17	23	5	1	0	0	1.353	0.294	0.26	7	0	0	0	0	0	0	0	1	0	1	0	0	0	0	0	0	0	0.00022908	0	0	0.000487515	0	0.000167659	0.000167952	0.0001794	0.000183014	0.000205097	0.000226935	0.00022108	0.000294245	0.000260731	0.00031005	0.000290736	0.000314458	0.000350901
C15H14O8	321.062	1	0.133333	56.5	15	14	8	0	0	0	0.933	0.533	0.45	9	0	0	0	0	0	0	0	1	1	0	0	0	0	0	0	0	0	0.00016084	0	0	0	0	0.000193567	0.000193042	0.000196347	0.000200144	0.000167007	0.000170682	0.000164181	0.00014979	0.000167082	0	0.000149734	0	0.000158493
C16H18O7	321.098	1	-0.25	67.425	16	18	7	0	0	0	1.125	0.438	0.36	8	0	0	0	0	0	0	0	1	0	1	0	0	0	0	0	0	0	0.0014545	0	0	0	0	0.00138131	0.00144073	0.00140175	0.00144571	0.00144344	0.00144813	0.00148034	0.0014523	0.0015149	0.00152736	0.00151285	0.00155086	0.0015788
C17H22O6	321.134	1	-0.588235	77.0647	17	22	6	0	0	0	1.294	0.353	0.29	7	0	0	0	0	0	0	0	1	0	1	0	0	0	0	0	0	0	0.00215053	0.00133486	0.000919673	0.0011638	0.00119789	0.00175521	0.001821	0.00185304	0.00188797	0.00206524	0.00228222	0.00229168	0.00254156	0.00266225	0.003065	0.00261999	0.00280717	0.00328482
C16H22N2O5	321.146	1	-0.375	70.9875	16	22	5	2	0	0	1.375	0.312	0.22	7	0	0	0	0	0	0	0	1	0	1	0	0	0	0	0	0	0	0.000290292	0	0	0	0	0.000255324	0.000264053	0.000245198	0.000277877	0.000298481	0.000293	0.000327258	0.000360972	0.000417286	0.000457384	0.000378446	0.000449289	0.000499668
C18H26O5	321.171	1	-0.888889	85.6333	18	26	5	0	0	0	1.444	0.278	0.23	6	0	0	0	0	0	0	0	1	0	1	0	0	0	0	0	0	0	0.000634935	0.00154536	0.00194927	0.00185413	0.00187437	0.00049625	0.000489213	0.000511312	0.00052177	0.000589345	0.000687775	0.000745682	0.000936196	0.00106551	0.00121825	0.0009868	0.00100878	0.00148861
C15H17NO7	322.093	1	0	60.3	15	17	7	1	0	0	1.133	0.467	0.33	8	0	0	0	0	0	0	0	1	0	1	0	0	0	0	0	0	0	0.000589981	0	0	0	0	0.000625547	0.000604667	0.000601872	0.000634387	0.000602843	0.0006281	0.000622897	0.000601374	0.00059898	0.000634685	0.000617821	0.000589681	0.00059163
C16H21NO6	322.13	1	-0.375	70.9875	16	21	6	1	0	0	1.312	0.375	0.25	7	0	0	0	0	0	0	0	1	0	1	0	0	0	0	0	0	0	0.000563326	0	0	0	0	0.000495796	0.000526746	0.000514251	0.000514973	0.000538603	0.000593417	0.00061714	0.00064642	0.000656089	0.000743222	0.000730652	0.00075466	0.000853898
C14H16N2O7	323.088	1	0.285714	52.1571	14	16	7	2	0	0	1.143	0.5	0.29	8	0	0	0	0	0	0	0	1	0	1	0	0	0	0	0	0	0	0.000338489	0	0	0	0	0.000414416	0.000416598	0.000381585	0.000407963	0.000370696	0.000378493	0.000384797	0.000344403	0.000369175	0.000426557	0.000386715	0.00042296	0.000458556
C16H20O7	323.114	1	-0.375	70.9875	16	20	7	0	0	0	1.25	0.438	0.28	7	0	0	0	0	0	0	0	1	0	1	0	0	0	0	0	0	0	0.00329765	0.000734077	0.000566382	0	0	0.00291481	0.00302476	0.00304306	0.00306695	0.00310345	0.00331227	0.0033226	0.00317433	0.00359311	0.00375346	0.00365913	0.00360844	0.00369833
C15H20N2O6	323.125	1	-0.133333	64.1	15	20	6	2	0	0	1.333	0.4	0.2	7	0	0	0	0	0	0	0	1	0	1	0	0	0	0	0	0	0	0.000943859	0	0	0	0	0.000961334	0.000949056	0.000944281	0.000963555	0.000932333	0.000967357	0.00102634	0.00096017	0.0011907	0.00131032	0.00117113	0.00116846	0.00126575
C17H24O6	323.15	1	-0.705882	80.4176	17	24	6	0	0	0	1.412	0.353	0.21	6	0	0	0	0	0	0	0	1	0	1	0	0	0	0	0	0	0	0.00189145	0.00200995	0.00158343	0.0017931	0.00188758	0.00146402	0.00160368	0.00162378	0.00157642	0.00183452	0.00202206	0.00209768	0.00233015	0.00261045	0.00286047	0.00246585	0.00265288	0.00306922
C18H28O5	323.186	0	-1	88.8	18	28	5	0	0	0	1.556	0.278	0.16	5	0	0	0	0	0	0	0	0	0	0	1	0	1	0	0	0	0	0.000253707	0.00607311	0.00840201	0.0103608	0.00870326	0.000236446	0.000228661	0.000215439	0.000220463	0.000266624	0.000309214	0.000348713	0.000408712	0.00043013	0.000534452	0.000361674	0.000457916	0.000667339
C14H15NO8	324.072	1	0.285714	52.1571	14	15	8	1	0	0	1.071	0.571	0.33	8	0	0	0	0	0	0	0	1	1	0	0	0	0	0	0	0	0	0.000233424	0	0	0	0	0.000261517	0.000279807	0.000237388	0.000267404	0.000238392	0.00021843	0.000219135	0.000187029	0.000172197	0	0.000229906	0.000154553	0.000184658
C15H19NO7	324.109	1	-0.133333	64.1	15	19	7	1	0	0	1.267	0.467	0.24	7	0	0	0	0	0	0	0	1	0	1	0	0	0	0	0	0	0	0.00097302	0	0	0	0	0.000927397	0.000943821	0.000925627	0.000951544	0.000924026	0.00100066	0.00103473	0.000929054	0.00104797	0.00105195	0.00106194	0.00107961	0.000984922
C16H23NO6	324.145	1	-0.5	74.55	16	23	6	1	0	0	1.438	0.375	0.17	6	0	0	0	0	0	0	0	1	0	1	0	0	0	0	0	0	0	0.000357533	0	0	0	0	0.000290198	0.000303985	0.000302885	0.000305654	0.000354524	0.000398075	0.000385755	0.000428464	0.000513719	0.000532169	0.000478308	0.000497061	0.000572828
C14H14O9	325.057	1	0.285714	52.1571	14	14	9	0	0	0	1	0.643	0.37	8	0	0	0	0	0	0	0	1	1	0	0	0	0	0	0	0	0	0.000184254	0	0	0	0	0.000215982	0.000238994	0.000212169	0.000215767	0.000206013	0.000217645	0.000200539	0.000133719	0.000151043	0	0.000152171	0	0
C15H18O8	325.093	1	-0.133333	64.1	15	18	8	0	0	0	1.2	0.533	0.27	7	0	0	0	0	0	0	0	1	1	0	0	0	0	0	0	0	0	0.00244751	0.00047254	0	0.000482941	0	0.00233796	0.00243983	0.00242977	0.00248219	0.00231759	0.00234439	0.00243177	0.00190624	0.00222222	0.00210477	0.00237328	0.00216889	0.00191033
C16H22O7	325.129	1	-0.5	74.55	16	22	7	0	0	0	1.375	0.438	0.2	6	0	0	0	0	0	0	0	1	0	1	0	0	0	0	0	0	0	0.00358783	0.00135602	0.000899036	0.00088319	0.00109974	0.002933	0.0031114	0.00311285	0.00318952	0.00337336	0.00361773	0.00378072	0.00354203	0.00407314	0.00411128	0.00407892	0.00419493	0.00402775
C15H22N2O6	325.141	1	-0.266667	67.9	15	22	6	2	0	0	1.467	0.4	0.1	6	0	0	0	0	0	0	0	1	0	1	0	0	0	0	0	0	0	0.000358337	0	0	0	0	0.000331215	0.000346806	0.000364531	0.000373396	0.00035422	0.000409315	0.00037918	0.000404341	0.000440159	0.000516551	0.000455347	0.000471887	0.00048238
C17H26O6	325.166	0	-0.823529	83.7706	17	26	6	0	0	0	1.529	0.353	0.14	5	0	0	0	0	0	0	0	0	0	0	1	0	1	0	0	0	0	0.000797916	0.00670242	0.00546995	0.00435346	0.00579116	0.000582376	0.000627794	0.000632014	0.000635957	0.000711162	0.00086339	0.000858593	0.000986795	0.00114312	0.00126712	0.00105198	0.00120025	0.00130288
C18H30O5	325.202	0	-1.11111	91.9667	18	30	5	0	0	0	1.667	0.278	0.1	4	0	0	0	0	0	0	0	0	0	0	1	0	1	0	0	0	0	4.46798e-05	0.00419515	0.00424138	0.00623398	0.00514099	4.8044e-05	0	4.87017e-05	5.09349e-05	0	0	0	0	0.000202833	0.000165816	0	0	0
C14H17NO8	326.088	1	0.142857	56.2286	14	17	8	1	0	0	1.214	0.571	0.22	7	0	0	0	0	0	0	0	1	1	0	0	0	0	0	0	0	0	0.000422519	0	0	0	0	0.00045241	0.000465053	0.000461427	0.000476495	0.000387533	0.000444986	0.000482555	0.000362948	0.000382099	0.00035743	0.000424134	0.000350203	0.000298139
C14H16O9	327.072	1	0.142857	56.2286	14	16	9	0	0	0	1.143	0.643	0.26	7	0	0	0	0	0	0	0	1	1	0	0	0	0	0	0	0	0	0.000582163	0	0	0	0	0.000669432	0.000690473	0.000655971	0.000685498	0.000589954	0.000573302	0.000626002	0.000360903	0.000489816	0.00044778	0.000480588	0.000457878	0.000426266
C15H20O8	327.109	0	-0.266667	67.9	15	20	8	0	0	0	1.333	0.533	0.18	6	0	0	0	0	0	0	0	1	1	0	0	0	0	0	0	0	0	0.00299979	0.000659871	0.000555395	0	0	0.00268634	0.00278653	0.00274329	0.00284945	0.00273072	0.00291356	0.00295571	0.0023642	0.00281927	0.00260704	0.00291982	0.00278495	0.00231154
C14H20N2O7	327.12	1	0	60.3	14	20	7	2	0	0	1.429	0.5	0.06	6	0	0	0	0	0	0	0	1	0	1	0	0	0	0	0	0	0	0.000209172	0	0	0	0	0.000228179	0.00022754	0.00021552	0.00023694	0.000194638	0.000231629	0.000262511	0.000207593	0.000241898	0.000272306	0.000253555	0.000252148	0.000252594
C19H20O5	327.124	0	-0.526316	75.3	19	20	5	0	0	0	1.053	0.263	0.45	10	0	0	0	0	0	0	0	1	0	1	0	0	0	0	0	0	0	0.00015596	0	0	0	0	0.000112995	0.000131647	0.000126527	0.000121852	0.000169083	0.000218126	0.000187533	0.000262894	0.000222202	0.000328183	0.000217971	0.000293525	0.000435382
C16H24O7	327.145	0	-0.625	78.1125	16	24	7	0	0	0	1.5	0.438	0.12	5	0	0	0	0	0	0	0	0	0	0	1	0	1	0	0	0	0	0.00162951	0.00201184	0.00107288	0.00104062	0.00144565	0.00126834	0.00134449	0.00133718	0.00135728	0.00151773	0.00166373	0.0017166	0.00165685	0.00189392	0.00202766	0.0019303	0.00199377	0.00192784
C20H24O4	327.16	0	-0.8	83.1	20	24	4	0	0	0	1.2	0.2	0.39	9	0	0	0	0	0	0	0	1	0	1	0	0	0	0	0	0	0	0.000121925	0	0	0	0	8.69572e-05	9.39449e-05	9.41886e-05	7.94652e-05	0.000102621	0.000151763	0.000139603	0.000241796	0.000248227	0.000350459	0.000203056	0.000262591	0.00037465
C17H28O6	327.181	0	-0.941176	87.1235	17	28	6	0	0	0	1.647	0.353	0.07	4	0	0	0	0	0	0	0	0	0	0	1	0	1	0	0	0	0	0.000136677	0.0028539	0.00181917	0.00140137	0.00212867	0.000111282	0.000113085	0.000130886	0.000118385	0.000136203	0.000153234	0.000162808	0.000184343	0.000240377	0.000265219	0.000223141	0.00020069	0.000303113
C14H19NO8	328.104	0	0	60.3	14	19	8	1	0	0	1.357	0.571	0.11	6	0	0	0	0	0	0	0	1	1	0	0	0	0	0	0	0	0	0.000325411	0	0	0	0	0.00035145	0.00034894	0.000325891	0.000345104	0.00031643	0.000319238	0.000358647	0.000237859	0.000316835	0.000353613	0.000325701	0.000314927	0.000195177
C15H23NO7	328.14	0	-0.4	71.7	15	23	7	1	0	0	1.533	0.467	0.05	5	0	0	0	0	0	0	0	0	0	0	1	0	1	1	0	0	0	0.000154593	0	0	0	0	0.000133442	0.000146672	0.000145863	0.000141253	0.000143267	0.000189481	0.000151144	0.000162273	0.000175494	0.000236552	0.00017414	0.000202236	0.000175317
C14H18O9	329.088	0	0	60.3	14	18	9	0	0	0	1.286	0.643	0.16	6	0	0	0	0	0	0	0	1	1	0	0	0	0	0	0	0	0	0.000838174	0	0	0	0	0.000859418	0.000883534	0.000863217	0.000893638	0.000784385	0.000793078	0.000822705	0.000539678	0.000649516	0.00059728	0.000663588	0.000646488	0.000455474
C18H18O6	329.103	1	-0.333333	69.8	18	18	6	0	0	0	1	0.333	0.47	10	0	0	0	0	0	0	0	1	0	1	0	0	0	0	0	0	0	0.000264011	0.000452274	0	0	0	0.000208204	0.000217845	0.000219468	0.000237715	0.000267331	0.000275291	0.000257963	0.000359565	0.000322673	0.000368287	0.000311737	0.000329326	0.000443018
C17H18N2O5	329.114	0	-0.117647	63.6529	17	18	5	2	0	0	1.059	0.294	0.44	10	0	0	0	0	0	0	0	1	0	1	0	0	0	0	0	0	0	0.000119258	0	0	0	0	9.91963e-05	0.000110488	0.000116662	0.000105438	0.000116942	0.000111175	0.000143565	0.000163014	0	0.000207068	0.000140999	0.000196237	0.000209892
C15H22O8	329.124	0	-0.4	71.7	15	22	8	0	0	0	1.467	0.533	0.09	5	0	0	0	0	0	0	0	1	1	0	0	0	0	0	0	0	0	0.00142477	0.000843894	0.000507737	0.000554063	0.000667813	0.00121143	0.00127003	0.00125444	0.0013002	0.00131403	0.00141233	0.0014392	0.00118873	0.001472	0.00140468	0.00150787	0.00138879	0.00115246
C19H22O5	329.139	0	-0.631579	78.3	19	22	5	0	0	0	1.158	0.263	0.39	9	0	0	0	0	0	0	0	1	0	1	0	0	0	0	0	0	0	0.000366847	0	0	0.000629149	0	0.000247797	0.000259724	0.000271414	0.000269801	0.000323173	0.000402251	0.000433421	0.000564741	0.000543181	0.00069566	0.000458521	0.000566601	0.000922494
C17H27Cl1O4	329.153	0	-1.11765	92.1529	17	27	4	0	0	0	1.588	0.235	0.17	4	1	0	0	0	0	0	0	0	0	0	1	0	1	0	0	0	0	0	0.00595324	0.00225529	0.00112103	0.00326936	0	0	0	0	0	0	0	0	0	0	0	0	0
C16H26O7	329.161	0	-0.75	81.675	16	26	7	0	0	0	1.625	0.438	0.04	4	0	0	0	0	0	0	0	0	0	0	1	0	1	0	0	0	0	0.000256734	0.00170007	0.000712341	0.000888208	0.00115664	0.00021165	0.000232538	0.00021945	0.000214852	0.000264621	0.000301842	0.000328901	0.000316796	0.000433063	0.000374782	0.000323121	0.000390838	0.000440575
C20H26O4	329.176	0	-0.9	85.95	20	26	4	0	0	0	1.3	0.2	0.33	8	0	0	0	0	0	0	0	1	0	1	0	0	0	0	0	0	0	0.000167821	0.000536827	0.000554981	0.00114896	0.000785233	0.000109262	0.000114705	0.000117112	0.000127938	0.000137079	0.00022127	0.000256205	0.000306744	0.000330902	0.000483466	0.000269121	0.000360131	0.000533474
C18H21NO5	330.135	0	-0.444444	72.9667	18	21	5	1	0	0	1.167	0.278	0.38	9	0	0	0	0	0	0	0	1	0	1	0	0	0	0	0	0	0	0.000117374	0	0	0	0	0.000102229	0.00011504	9.73363e-05	0.000105407	0.000113756	0.000169867	0.00014433	0.000213056	0.000226058	0.000276719	0.000184563	0.000210214	0.000299139
C18H34Cl1NO2	330.221	0	-1.5	103.05	18	34	2	1	0	0	1.889	0.111	0.03	2	1	0	0	0	0	0	0	0	0	0	1	0	1	1	0	0	0	0	0.000688977	0.00136348	0.00104573	0.0010857	7.21596e-05	7.36293e-05	0.000115408	0.000116381	8.15928e-05	0	0	8.70042e-05	0	0	0	0	0
C17H16O7	331.082	1	-0.117647	63.6529	17	16	7	0	0	0	0.941	0.412	0.48	10	0	0	0	0	0	0	0	1	0	1	0	0	0	0	0	0	0	0.000228906	0	0	0	0	0.000232653	0.0002455	0.000239926	0.000244869	0.000244444	0.000272621	0.00023256	0.000219063	0.000289261	0.000235021	0.000259074	0.000271554	0.000275175
C16H16N2O6	331.094	1	0.125	56.7375	16	16	6	2	0	0	1	0.375	0.45	10	0	0	0	0	0	0	0	1	0	1	0	0	0	0	0	0	0	0.000149018	0	0	0	0	0.00015737	0.000165472	0.000153844	0.00015089	0.00015652	0.000199909	0.000173417	0.000209554	0.000190077	0.000212897	0.000180034	0.000183283	0.000252301
C14H20O9	331.103	0	-0.142857	64.3714	14	20	9	0	0	0	1.429	0.643	0.05	5	0	0	0	0	0	0	0	1	1	0	0	0	0	0	0	0	0	0.000403306	0	0	0	0	0.000402715	0.000394175	0.000396986	0.000434918	0.00038702	0.00037777	0.000409362	0.000283181	0.000341078	0.000336152	0.000349473	0.000330931	0.00024301
C18H20O6	331.119	1	-0.444444	72.9667	18	20	6	0	0	0	1.111	0.333	0.4	9	0	0	0	0	0	0	0	1	0	1	0	0	0	0	0	0	0	0.000755458	0.000441838	0.000483029	0.000628371	0.000544302	0.000603742	0.000618268	0.00063042	0.000671363	0.000703408	0.000792862	0.000779521	0.000976558	0.000941673	0.00107566	0.000888026	0.00102682	0.00126778
C15H24O8	331.14	0	-0.533333	75.5	15	24	8	0	0	0	1.6	0.533	0	4	0	0	0	0	0	0	0	0	0	0	1	1	0	0	0	0	0	0.000276514	0.000760277	0.000409301	0	0	0.000230678	0.000253204	0.000246247	0.000258084	0.000272594	0.000283805	0.0003303	0.000270279	0.000353548	0.000354001	0.000319393	0.0003227	0.000278933
C19H24O5	331.155	1	-0.736842	81.3	19	24	5	0	0	0	1.263	0.263	0.33	8	0	0	0	0	0	0	0	1	0	1	0	0	0	0	0	0	0	0.000588049	0.000875049	0.000798445	0.000754003	0.000850669	0.000424725	0.000434235	0.000458335	0.000448623	0.000552562	0.00070272	0.000684047	0.000909235	0.000946267	0.00118272	0.000864411	0.00106571	0.00148746
C20H28O4	331.191	1	-1	88.8	20	28	4	0	0	0	1.4	0.2	0.28	7	0	0	0	0	0	0	0	1	0	1	0	0	0	0	0	0	0	0.000103963	0.000643442	0.000546048	0.00101527	0.000772617	8.54591e-05	8.05008e-05	9.18988e-05	8.21721e-05	0.000135804	0.000142797	0.00018447	0.000263557	0.000282727	0.000341222	0.000195575	0.000209113	0.000376838
C17H19NO6	332.114	1	-0.235294	67.0059	17	19	6	1	0	0	1.118	0.353	0.38	9	0	0	0	0	0	0	0	1	0	1	0	0	0	0	0	0	0	0.000285635	0	0	0	0	0.000249341	0.000229318	0.000251808	0.00025678	0.0003	0.000290756	0.000317499	0.000350737	0.000363273	0.00040001	0.000322331	0.000368959	0.000424759
C16H19N3O5	332.125	0	0	60.3	16	19	5	3	0	0	1.188	0.312	0.33	9	0	0	0	0	0	0	0	1	0	1	0	0	0	0	0	0	0	0.000169804	0	0	0	0	0.000163759	0.000175486	0.000167882	0.000182533	0.000165696	0.00017095	0.000157251	0.000192814	0.000167745	0.000301359	0.000208458	0.000233432	0.0002887
C18H23NO5	332.15	1	-0.555556	76.1333	18	23	5	1	0	0	1.278	0.278	0.31	8	0	0	0	0	0	0	0	1	0	1	0	0	0	0	0	0	0	0.000170167	0	0	0	0	0.000125648	0.000129821	0.000137179	0.000142554	0.000168911	0.000195524	0.000210137	0.00022522	0.000272418	0.000310915	0.000280339	0.000269303	0.000316724
C16H14O8	333.062	1	0.125	56.7375	16	14	8	0	0	0	0.875	0.5	0.5	10	0	0	0	0	0	0	0	1	0	1	0	0	0	0	0	0	0	0.000111452	0	0	0	0	0.000122967	0.000124497	0.000139801	0.000135448	0.000102691	0	0.000105833	0	0	0	0.000161621	0	0
C17H18O7	333.098	1	-0.235294	67.0059	17	18	7	0	0	0	1.059	0.412	0.41	9	0	0	0	0	0	0	0	1	0	1	0	0	0	0	0	0	0	0.00089966	0	0	0	0	0.000796282	0.000837647	0.000828275	0.000858076	0.000892568	0.000892319	0.000867866	0.000952416	0.000895178	0.00095591	0.000871856	0.000931765	0.000969069
C18H22O6	333.134	1	-0.555556	76.1333	18	22	6	0	0	0	1.222	0.333	0.33	8	0	0	0	0	0	0	0	1	0	1	0	0	0	0	0	0	0	0.00180906	0.00065373	0.000564938	0.000818951	0.000714044	0.00137945	0.00143742	0.00150002	0.00149637	0.00171165	0.00188267	0.0019245	0.00225702	0.00234618	0.00264812	0.00222486	0.00239644	0.00300148
C19H26O5	333.171	1	-0.842105	84.3	19	26	5	0	0	0	1.368	0.263	0.27	7	0	0	0	0	0	0	0	1	0	1	0	0	0	0	0	0	0	0.000675057	0.00086542	0.000823247	0.00100659	0.0009445	0.000465587	0.000492799	0.000512953	0.000529111	0.000626176	0.000738364	0.000747446	0.00104909	0.0010632	0.0014015	0.000979905	0.00112967	0.00162352
C20H30O4	333.207	1	-1.1	91.65	20	30	4	0	0	0	1.5	0.2	0.22	6	0	0	0	0	0	0	0	0	0	0	1	0	1	0	0	0	0	0	0.000882163	0.000742154	0.00147515	0.00108615	4.99528e-05	6.05648e-05	5.29628e-05	5.73943e-05	7.03898e-05	0	0.000140244	0.000148872	0.000134205	0.000234804	0.000129699	0.000129344	0.00028577
C17H21NO6	334.13	1	-0.352941	70.3588	17	21	6	1	0	0	1.235	0.353	0.31	8	0	0	0	0	0	0	0	1	0	1	0	0	0	0	0	0	0	0.00048026	0.000770212	0.000900594	0.00122611	0.00101517	0.000399032	0.000418333	0.000426701	0.000436563	0.000450705	0.000495715	0.000484081	0.000592694	0.000559602	0.000657038	0.000588363	0.000581285	0.000681116
C16H21N3O5	334.141	1	-0.125	63.8625	16	21	5	3	0	0	1.312	0.312	0.24	8	0	0	0	0	0	0	0	1	0	1	0	0	0	0	0	0	0	0.000186136	0	0	0	0	0.000184694	0.000173588	0.000177759	0.000182401	0.000191072	0.000222092	0.000205484	0.000226914	0.000209681	0.000290621	0.000261462	0.000270412	0.000282232
C18H25NO5	334.166	1	-0.666667	79.3	18	25	5	1	0	0	1.389	0.278	0.24	7	0	0	0	0	0	0	0	1	0	1	0	0	0	0	0	0	0	0.000147131	0	0.000412577	0	0	0.000117469	0.000116649	0.00011879	0.000119564	0.000133442	0.000162909	0.00018314	0.00021153	0.000258418	0.00027594	0.000172554	0.000255083	0.000292896
C16H16O8	335.077	1	0	60.3	16	16	8	0	0	0	1	0.5	0.42	9	0	0	0	0	0	0	0	1	0	1	0	0	0	0	0	0	0	0.000598808	0	0	0	0	0.000592089	0.000631782	0.00062301	0.000648549	0.000590596	0.000574396	0.000584181	0.000496724	0.000494938	0.000446349	0.000547392	0.000475965	0.000511156
C15H16N2O7	335.088	1	0.266667	52.7	15	16	7	2	0	0	1.067	0.467	0.37	9	0	0	0	0	0	0	0	1	0	1	0	0	0	0	0	0	0	0.000362993	0	0	0	0	0.000421058	0.000420183	0.000408852	0.000429635	0.000380761	0.000376625	0.000415294	0.000359187	0.00038766	0.000440728	0.000408467	0.000455842	0.000472672
C17H20O7	335.114	1	-0.352941	70.3588	17	20	7	0	0	0	1.176	0.412	0.33	8	0	0	0	0	0	0	0	1	0	1	0	0	0	0	0	0	0	0.00259031	0.000608042	0.000429494	0.000553406	0.000557514	0.0022611	0.00240817	0.00237255	0.00243407	0.0025145	0.00263728	0.00260439	0.00267152	0.00275355	0.00296737	0.00283069	0.0028875	0.00306354
C16H20N2O6	335.125	1	-0.125	63.8625	16	20	6	2	0	0	1.25	0.375	0.27	8	0	0	0	0	0	0	0	1	0	1	0	0	0	0	0	0	0	0.000902003	0	0	0	0	0.00082212	0.000869935	0.000836027	0.000847056	0.000860071	0.000883073	0.000926401	0.000982023	0.00103186	0.00116629	0.00101041	0.0010655	0.00115957
C18H24O6	335.15	1	-0.666667	79.3	18	24	6	0	0	0	1.333	0.333	0.27	7	0	0	0	0	0	0	0	1	0	1	0	0	0	0	0	0	0	0.0024514	0.00113425	0.00104778	0.00123216	0.00119644	0.00185621	0.00192599	0.0019597	0.00208527	0.00224438	0.00255917	0.0026225	0.00300375	0.00328639	0.00367462	0.00302973	0.00333174	0.00404526
C17H24N2O5	335.161	1	-0.470588	73.7118	17	24	5	2	0	0	1.412	0.294	0.2	7	0	0	0	0	0	0	0	1	0	1	0	0	0	0	0	0	0	0.000154201	0	0	0	0	0.000128537	0.000119596	0.000129416	0.000128558	0.00013765	0.000201921	0.000174564	0.000204626	0.000265548	0.000214848	0.000170703	0.000262684	0.000299023
C19H28O5	335.186	1	-0.947368	87.3	19	28	5	0	0	0	1.474	0.263	0.21	6	0	0	0	0	0	0	0	1	0	1	0	0	0	0	0	0	0	0.000389236	0.00152947	0.00119798	0.00126332	0.00139849	0.000263882	0.000279515	0.000299768	0.000305539	0.000367435	0.000423179	0.000472565	0.000617422	0.000670778	0.000829633	0.000567035	0.000679968	0.000943824
C15H15NO8	336.072	1	0.266667	52.7	15	15	8	1	0	0	1	0.533	0.4	9	0	0	0	0	0	0	0	1	1	0	0	0	0	0	0	0	0	0.000207472	0	0	0	0	0.000242523	0.000251126	0.000236461	0.000240714	0.000213406	0.000222131	0.000203726	0.000165668	0.000197308	0	0.000213513	0.000166311	0
C16H19NO7	336.109	1	-0.125	63.8625	16	19	7	1	0	0	1.188	0.438	0.3	8	0	0	0	0	0	0	0	1	0	1	0	0	0	0	0	0	0	0.000844709	0	0	0	0	0.000795192	0.000817779	0.00080487	0.000836678	0.000785847	0.000814036	0.000848954	0.00083056	0.000796777	0.000845813	0.000837547	0.000861339	0.000889315
C15H19N3O6	336.12	1	0.133333	56.5	15	19	6	3	0	0	1.267	0.4	0.22	8	0	0	0	0	0	0	0	1	0	1	0	0	0	0	0	0	0	0.000232266	0	0	0	0	0.000238981	0.000245473	0.000230012	0.000244507	0.000224914	0.000206216	0.000292958	0.000262343	0.000286	0.000393454	0.000268279	0.000285563	0.000318665
C17H23NO6	336.145	1	-0.470588	73.7118	17	23	6	1	0	0	1.353	0.353	0.23	7	0	0	0	0	0	0	0	1	0	1	0	0	0	0	0	0	0	0.000469463	0	0	0	0	0.000388568	0.000396272	0.000407864	0.000398702	0.000419938	0.000515237	0.000482948	0.000545541	0.000612409	0.000633111	0.000551082	0.000597864	0.000624305
C15H14O9	337.057	1	0.266667	52.7	15	14	9	0	0	0	0.933	0.6	0.43	9	0	0	0	0	0	0	0	1	1	0	0	0	0	0	0	0	0	0.000162198	0	0	0	0	0.000222487	0.000232647	0.000205702	0.000232473	0.000182203	0.000170463	0.000168523	0.000123972	0	0	0.000181783	0	0.000181653
C16H18O8	337.093	1	-0.125	63.8625	16	18	8	0	0	0	1.125	0.5	0.33	8	0	0	0	0	0	0	0	1	0	1	0	0	0	0	0	0	0	0.00231806	0	0	0	0	0.00215035	0.00231956	0.00226368	0.00229688	0.00220237	0.00216251	0.0022214	0.00188746	0.00205458	0.00198185	0.00211739	0.00194127	0.00183574
C15H18N2O7	337.104	1	0.133333	56.5	15	18	7	2	0	0	1.2	0.467	0.26	8	0	0	0	0	0	0	0	1	0	1	0	0	0	0	0	0	0	0.000894044	0	0	0	0	0.000967971	0.000968766	0.000922917	0.000989268	0.00084891	0.000922887	0.000924091	0.000824434	0.000973152	0.00101559	0.000957016	0.000995189	0.000937702
C17H22O7	337.129	1	-0.470588	73.7118	17	22	7	0	0	0	1.294	0.412	0.26	7	0	0	0	0	0	0	0	1	0	1	0	0	0	0	0	0	0	0.00431611	0.00111195	0.000767045	0.00107851	0.0010364	0.00357608	0.00376437	0.00377101	0.00386189	0.00398141	0.0042293	0.004404	0.00441382	0.00475317	0.00494115	0.00464586	0.00476029	0.00489021
C16H22N2O6	337.141	1	-0.25	67.425	16	22	6	2	0	0	1.375	0.375	0.18	7	0	0	0	0	0	0	0	1	0	1	0	0	0	0	0	0	0	0.000580178	0	0	0	0	0.000545233	0.000570957	0.000558617	0.000587101	0.000557833	0.00060533	0.000642669	0.000683484	0.000671096	0.000725123	0.00068934	0.000732106	0.000821377
C18H26O6	337.166	1	-0.777778	82.4667	18	26	6	0	0	0	1.444	0.333	0.2	6	0	0	0	0	0	0	0	1	0	1	0	0	0	0	0	0	0	0.001848	0.0020504	0.00130091	0.00145598	0.00168462	0.00132323	0.00142132	0.00145284	0.00146248	0.00167946	0.00189551	0.00190417	0.00232417	0.00247628	0.0028582	0.00235009	0.00256284	0.00292282
C19H30O5	337.202	0	-1.05263	90.3	19	30	5	0	0	0	1.579	0.263	0.15	5	0	0	0	0	0	0	0	0	0	0	1	0	1	0	0	0	0	0.000122108	0.00123449	0.00068088	0.00131607	0.0011324	8.82717e-05	7.93926e-05	9.5612e-05	9.56841e-05	9.60342e-05	0.000123275	0.000139402	0.000194361	0.000209061	0.000295367	0	0.000228187	0.000351939
C18H30N2O4	337.213	0	-0.888889	85.6333	18	30	4	2	0	0	1.667	0.222	0.07	5	0	0	0	0	0	0	0	0	0	0	1	0	1	1	0	0	0	0	0.00198313	0.00173605	0.00336064	0.00248099	3.42649e-05	4.55481e-05	6.2248e-05	0.00010656	5.71972e-05	0	0	0.000107985	0	0	0	0	0
C15H17NO8	338.088	1	0.133333	56.5	15	17	8	1	0	0	1.133	0.533	0.3	8	0	0	0	0	0	0	0	1	1	0	0	0	0	0	0	0	0	0.000634868	0	0	0	0	0.00069197	0.000710072	0.000709229	0.00069912	0.000607927	0.000579244	0.000678817	0.000514196	0.000550073	0.000484002	0.000592178	0.000537138	0.000528414
C16H21NO7	338.125	1	-0.25	67.425	16	21	7	1	0	0	1.312	0.438	0.22	7	0	0	0	0	0	0	0	1	0	1	0	0	0	0	0	0	0	0.000882048	0	0	0	0	0.000821899	0.000865325	0.000831798	0.000871583	0.000864716	0.000935686	0.000934015	0.000864011	0.000880224	0.000959253	0.000936315	0.000971131	0.000863228
C17H25NO6	338.161	1	-0.588235	77.0647	17	25	6	1	0	0	1.471	0.353	0.15	6	0	0	0	0	0	0	0	1	0	1	0	0	0	0	0	0	0	0.0001976	0	0	0	0	0.00017847	0.000187322	0.000190074	0.000194665	0.000209757	0.000222681	0.000231785	0.000273729	0.000285288	0.000338991	0.000270873	0.000291147	0.000350976
C21H25NO3	338.176	0	-0.761905	82.0143	21	25	3	1	0	0	1.19	0.143	0.41	10	0	0	0	0	0	0	0	1	0	1	0	0	0	0	0	0	0	0	0	0	0	0	0	0	0	0	6.0111e-05	0	8.80926e-05	0.000134245	0.000201427	0.00019069	0.000146573	0.000173695	0.000600626
C15H16O9	339.072	1	0.133333	56.5	15	16	9	0	0	0	1.067	0.6	0.33	8	0	0	0	0	0	0	0	1	1	0	0	0	0	0	0	0	0	0.000814715	0	0	0	0	0.000902615	0.000944532	0.000930049	0.000966319	0.000799806	0.000757288	0.000738912	0.000538111	0.000600756	0.000516663	0.000655175	0.000564159	0.000530063
C14H16N2O8	339.083	1	0.428571	48.0857	14	16	8	2	0	0	1.143	0.571	0.25	8	0	0	0	0	0	0	0	1	1	0	0	0	0	0	0	0	0	0.000163286	0	0	0	0	0.000226407	0.000194515	0.000193193	0.000218188	0.000168139	0.000218287	0.000211782	0.000153406	0.000180757	0.000157626	0.000171558	0.000138966	0
C16H20O8	339.109	1	-0.25	67.425	16	20	8	0	0	0	1.25	0.5	0.25	7	0	0	0	0	0	0	0	1	0	1	0	0	0	0	0	0	0	0.00461292	0.000421338	0	0	0	0.00423205	0.00445114	0.00436176	0.00450045	0.00419192	0.00423268	0.00440952	0.00368524	0.00397969	0.00382222	0.00420151	0.00392726	0.0033846
C15H20N2O7	339.12	1	0	60.3	15	20	7	2	0	0	1.333	0.467	0.16	7	0	0	0	0	0	0	0	1	0	1	0	0	0	0	0	0	0	0.000748173	0	0	0	0	0.00081068	0.000808118	0.000778211	0.00081403	0.000729286	0.000743871	0.000843376	0.000724108	0.000766725	0.000856378	0.000770025	0.000815192	0.000789462
C17H24O7	339.145	1	-0.588235	77.0647	17	24	7	0	0	0	1.412	0.412	0.19	6	0	0	0	0	0	0	0	1	0	1	0	0	0	0	0	0	0	0.0034005	0.0021111	0.00130589	0.00155847	0.00174355	0.0027506	0.00295376	0.0029359	0.00300214	0.00324128	0.00350429	0.00355281	0.00359431	0.00380566	0.00383306	0.00378127	0.00388265	0.00382341
C16H24N2O6	339.156	1	-0.375	70.9875	16	24	6	2	0	0	1.5	0.375	0.09	6	0	0	0	0	0	0	0	0	0	0	1	0	1	1	0	0	0	0.000142098	0	0	0	0	0.00013494	0.000156799	0.000145839	0.000134844	0.000155206	0.000139867	0.000159204	0.000179184	0.000190962	0	0.000150071	0.000183577	0.000227265
C18H28O4S	339.164	0	-1	88.8	18	28	4	0	1	0	1.556	0.222	0.13	5	0	0	0	0	0	0	0	0	0	0	1	0	1	0	0	0	0	0	0.00225065	0.0011586	0.00180961	0.00182885	6.35274e-05	4.97035e-05	3.97906e-05	7.4115e-05	0	0	0	0	0	0	0	0	0
C18H28O6	339.181	0	-0.888889	85.6333	18	28	6	0	0	0	1.556	0.333	0.13	5	0	0	0	0	0	0	0	0	0	0	1	0	1	0	0	0	0	0.000566094	0.00639041	0.00682258	0.00976274	0.0080514	0.000434231	0.000471272	0.000463194	0.000476981	0.000522449	0.000581005	0.000659894	0.000724352	0.000747803	0.000910491	0.000745116	0.000838782	0.00106211
C18H32N2O4	339.229	0	-1	88.8	18	32	4	2	0	0	1.778	0.222	0	4	0	0	0	0	0	0	0	0	0	0	1	0	1	1	0	0	0	0	0.00854279	0.00631833	0.014543	0.0103041	0.000135422	0.000173169	0.000226706	0.000602523	0.000352154	0.00033202	0.00016572	0.000521438	0.000191866	0.000285425	0.000494883	0.000212547	0
C15H19NO8	340.104	1	0	60.3	15	19	8	1	0	0	1.267	0.533	0.2	7	0	0	0	0	0	0	0	1	1	0	0	0	0	0	0	0	0	0.000843147	0	0	0	0	0.000866944	0.000857976	0.000831149	0.00089133	0.0007852	0.000793997	0.000817997	0.000640189	0.000731703	0.000658686	0.000762464	0.000735927	0.000531041
C15H18O9	341.088	1	0	60.3	15	18	9	0	0	0	1.2	0.6	0.24	7	0	0	0	0	0	0	0	1	1	0	0	0	0	0	0	0	0	0.00185228	0	0	0	0	0.00199144	0.00206041	0.00197739	0.00208628	0.00175986	0.00169812	0.00175469	0.00118604	0.00131516	0.00122031	0.00143866	0.00131369	0.00097729
C14H18N2O8	341.099	1	0.285714	52.1571	14	18	8	2	0	0	1.286	0.571	0.12	7	0	0	0	0	0	0	0	1	1	0	0	0	0	0	0	0	0	0.000202781	0	0	0	0	0.000243758	0.000250801	0.00023444	0.000240156	0.00019825	0.000229411	0.000215551	0.000170176	0.000198316	0	0.000173607	0.000217475	0
C16H22O8	341.124	0	-0.375	70.9875	16	22	8	0	0	0	1.375	0.5	0.17	6	0	0	0	0	0	0	0	1	0	1	0	0	0	0	0	0	0	0.00377465	0.000745941	0	0.000636431	0	0.00338891	0.00352267	0.00346399	0.00361796	0.00354306	0.00361233	0.00375092	0.00324052	0.00359377	0.0033776	0.00370573	0.00346417	0.00287529
C15H22N2O7	341.135	1	-0.133333	64.1	15	22	7	2	0	0	1.467	0.467	0.05	6	0	0	0	0	0	0	0	1	0	1	0	0	0	0	0	0	0	0.000250147	0	0	0	0	0.000254453	0.000236606	0.000247829	0.000240445	0.000229638	0.00024689	0.000231654	0.000235545	0.000277415	0.00029523	0.000219853	0.000280787	0.000257898
C20H22O5	341.139	0	-0.6	77.4	20	22	5	0	0	0	1.1	0.25	0.43	10	0	0	0	0	0	0	0	1	0	1	0	0	0	0	0	0	0	0.000138901	0	0	0	0	0.000103847	0.0001065	9.78995e-05	0.000105035	0.000137403	0.000153316	0.000209739	0.00026068	0.000210657	0.00027047	0.000178744	0.000281671	0.000361244
C17H26O7	341.161	0	-0.705882	80.4176	17	26	7	0	0	0	1.529	0.412	0.11	5	0	0	0	0	0	0	0	0	0	0	1	0	1	0	0	0	0	0.00109357	0.0035309	0.00186091	0.00182787	0.00252999	0.000901276	0.000958497	0.000967764	0.000985219	0.00108231	0.00119397	0.00122618	0.00129684	0.00147541	0.0014368	0.00133196	0.00146749	0.00155636
C18H30O4S	341.179	0	-1.11111	91.9667	18	30	4	0	1	0	1.667	0.222	0.07	4	0	0	0	0	0	0	0	0	0	0	1	0	1	0	0	0	0	0	0.00285592	0.00167301	0.00278821	0.00256415	0.000112516	0.000104228	0.000101886	0.000204994	7.10202e-05	0	0	0.000143039	0	0	0.000145683	0	0
C18H30O6	341.197	0	-1	88.8	18	30	6	0	0	0	1.667	0.333	0.07	4	0	0	0	0	0	0	0	0	0	0	1	0	1	0	0	0	0	9.96314e-05	0.00246821	0.00177835	0.00162837	0.00205875	7.57844e-05	7.81506e-05	7.52683e-05	7.90518e-05	7.88171e-05	0	0.000117297	0.000132286	0.000186292	0.000249692	0.000165927	0.000185737	0.00022911
C14H17NO9	342.083	1	0.285714	52.1571	14	17	9	1	0	0	1.214	0.643	0.18	7	0	0	0	0	0	0	0	1	1	0	0	0	0	0	0	0	0	0.000214975	0	0	0	0	0.0002594	0.000269902	0.000262197	0.000265114	0.000249152	0.000216259	0.00023562	0.000134334	0.000140098	0	0.000151297	0.000152283	0
C15H20O9	343.103	0	-0.133333	64.1	15	20	9	0	0	0	1.333	0.6	0.14	6	0	0	0	0	0	0	0	1	1	0	0	0	0	0	0	0	0	0.00170312	0	0	0	0	0.00176849	0.00173728	0.00174795	0.00182518	0.00161884	0.00156427	0.00168724	0.00119013	0.00134067	0.00122819	0.00147673	0.00136506	0.000847374
C18H20N2O5	343.13	0	-0.222222	66.6333	18	20	5	2	0	0	1.111	0.278	0.41	10	0	0	0	0	0	0	0	1	0	1	0	0	0	0	0	0	0	0.000119726	0	0	0	0	9.002e-05	8.42327e-05	9.04464e-05	0.000103407	0.000116627	0.000140176	0.00013588	0.000178521	0.000188044	0.00020064	0.000166747	0.000184463	0.000203487
C16H24O8	343.14	0	-0.5	74.55	16	24	8	0	0	0	1.5	0.5	0.08	5	0	0	0	0	0	0	0	0	0	0	1	0	1	0	0	0	0	0.00136735	0.00109589	0.000606888	0.000547688	0.000788633	0.0012045	0.0012527	0.00122354	0.00128977	0.00133904	0.00139993	0.00144215	0.00134226	0.00142934	0.00140071	0.00146339	0.00137843	0.00130338
C20H24O5	343.155	0	-0.7	80.25	20	24	5	0	0	0	1.2	0.25	0.37	9	0	0	0	0	0	0	0	1	0	1	0	0	0	0	0	0	0	0.000302516	0	0.000481732	0	0	0.000221006	0.000225114	0.000233993	0.000227555	0.000281618	0.00036255	0.000351134	0.000509851	0.00051816	0.000659019	0.000435405	0.00053075	0.000759918
C17H28O7	343.176	0	-0.823529	83.7706	17	28	7	0	0	0	1.647	0.412	0.04	4	0	0	0	0	0	0	0	0	0	0	1	0	1	0	0	0	0	0.000178401	0.00216866	0.000938021	0.000896808	0.00140295	0.000141364	0.0001474	0.000157064	0.000143776	0.000176017	0.000178256	0.000193321	0.000201596	0.000279731	0.00027794	0.000254489	0.000240992	0.000277173
C18H36N2O4	343.26	0	-1.22222	95.1333	18	36	4	2	0	0	2	0.222	0	2	0	0	0	0	0	0	0	0	0	0	1	0	1	1	0	0	0	0	0.00226423	0.00274694	0.00273095	0.00271307	0	0	0	0	0	0	0	0	0	0	0	0	0
C14H18O10	345.083	0	0.142857	56.2286	14	18	10	0	0	0	1.286	0.714	0.11	6	0	0	0	0	0	0	0	1	1	0	0	0	0	0	0	0	0	0.000245321	0	0	0	0	0.000283892	0.000298375	0.000286685	0.000311413	0.00024812	0.000272684	0.000245891	0.000131739	0	0	0.000200013	0.000187193	0
C18H18O7	345.098	1	-0.222222	66.6333	18	18	7	0	0	0	1	0.389	0.45	10	0	0	0	0	0	0	0	1	0	1	0	0	0	0	0	0	0	0.000394522	0	0	0	0	0.00034719	0.000361452	0.000378833	0.00039093	0.000396958	0.00044191	0.000409152	0.000470452	0.000470469	0.000497494	0.000451837	0.000472521	0.000610018
C17H18N2O6	345.109	1	0	60.3	17	18	6	2	0	0	1.059	0.353	0.42	10	0	0	0	0	0	0	0	1	0	1	0	0	0	0	0	0	0	0.000193186	0	0	0	0	0.000210092	0.000194886	0.000208747	0.000202376	0.00023433	0.000207427	0.000231991	0.000230011	0.000259212	0.000277641	0.000254137	0.000284999	0.000327693
C15H22O9	345.119	0	-0.266667	67.9	15	22	9	0	0	0	1.467	0.6	0.05	5	0	0	0	0	0	0	0	1	1	0	0	0	0	0	0	0	0	0.000691634	0	0	0	0	0.000622807	0.000611912	0.000616532	0.000659625	0.000648094	0.000675603	0.000724637	0.000507448	0.000628485	0.000579219	0.00065756	0.000549817	0.000458343
C19H22O6	345.134	1	-0.526316	75.3	19	22	6	0	0	0	1.158	0.316	0.38	9	0	0	0	0	0	0	0	1	0	1	0	0	0	0	0	0	0	0.000890413	0	0	0	0	0.00066378	0.000674159	0.000708499	0.000705658	0.000830316	0.000932433	0.000898059	0.00119794	0.0012397	0.00147801	0.00115511	0.0012417	0.00166434
C16H26O8	345.155	0	-0.625	78.1125	16	26	8	0	0	0	1.625	0.5	0	4	0	0	0	0	0	0	0	0	0	0	1	0	1	0	0	0	0	0.000212142	0.00118641	0.000584432	0.000590773	0.000827581	0.000180243	0.000196546	0.000199221	0.000204964	0.000189583	0.000272159	0.000264936	0.000272108	0.000275615	0.000297878	0.000307453	0.000282921	0.000303981
C20H26O5	345.171	1	-0.8	83.1	20	26	5	0	0	0	1.3	0.25	0.31	8	0	0	0	0	0	0	0	1	0	1	0	0	0	0	0	0	0	0.00042543	0.000837199	0.000770741	0.000519872	0.00074565	0.000299139	0.000284846	0.000330162	0.000322823	0.000384024	0.000447488	0.000511325	0.000718864	0.0007724	0.000972445	0.000689821	0.000855269	0.00123714
C18H21NO6	346.13	1	-0.333333	69.8	18	21	6	1	0	0	1.167	0.333	0.36	9	0	0	0	0	0	0	0	1	0	1	0	0	0	0	0	0	0	0.000254922	0	0	0	0	0.000221652	0.000222802	0.000223722	0.000236713	0.00024026	0.000281888	0.000304004	0.000339076	0.000347358	0.000387512	0.000352734	0.000378801	0.000447597
C19H25NO5	346.166	1	-0.631579	78.3	19	25	5	1	0	0	1.316	0.263	0.29	8	0	0	0	0	0	0	0	1	0	1	0	0	0	0	0	0	0	0.000109144	0	0	0	0	8.43659e-05	9.55977e-05	9.87512e-05	9.32068e-05	0.000104607	0.000149218	0.000130857	0.000169113	0	0.000234751	0.000221502	0.000191487	0.00026749
C17H16O8	347.077	1	0	60.3	17	16	8	0	0	0	0.941	0.471	0.46	10	0	0	0	0	0	0	0	1	0	1	0	0	0	0	0	0	0	0.000304132	0	0	0	0	0.000309235	0.00031146	0.000312232	0.000316778	0.000312915	0.000331716	0.000300551	0.000258767	0.000260217	0.000278333	0.000292371	0.000289821	0.000350086
C16H16N2O7	347.088	1	0.25	53.175	16	16	7	2	0	0	1	0.438	0.43	10	0	0	0	0	0	0	0	1	0	1	0	0	0	0	0	0	0	0.000188116	0	0	0	0	0.000204396	0.000228063	0.000199832	0.000198371	0.000177646	0.000222613	0.000185501	0.000182538	0.000197038	0.00024093	0.000246825	0.000183647	0.000222405
C18H20O7	347.114	1	-0.333333	69.8	18	20	7	0	0	0	1.111	0.389	0.38	9	0	0	0	0	0	0	0	1	0	1	0	0	0	0	0	0	0	0.00142835	0	0	0	0	0.00120578	0.00126245	0.00130949	0.0012909	0.00141412	0.00150666	0.00153299	0.00162795	0.00171008	0.00188787	0.00171141	0.00173103	0.00191464
C17H20N2O6	347.125	1	-0.117647	63.6529	17	20	6	2	0	0	1.176	0.353	0.33	9	0	0	0	0	0	0	0	1	0	1	0	0	0	0	0	0	0	0.000481999	0	0	0	0	0.000445262	0.000461932	0.00046076	0.000476395	0.000472713	0.000522713	0.000554844	0.000567268	0.000564949	0.000722718	0.00057381	0.000630688	0.000707759
C19H24O6	347.15	1	-0.631579	78.3	19	24	6	0	0	0	1.263	0.316	0.31	8	0	0	0	0	0	0	0	1	0	1	0	0	0	0	0	0	0	0.00175336	0.00071319	0.00061659	0.000731302	0.000722266	0.00125737	0.00133094	0.00138723	0.00138825	0.0015779	0.0018322	0.00190246	0.00224476	0.00251652	0.00293532	0.0023313	0.00262827	0.00319541
C18H24N2O5	347.161	1	-0.444444	72.9667	18	24	5	2	0	0	1.333	0.278	0.26	8	0	0	0	0	0	0	0	1	0	1	0	0	0	0	0	0	0	0.000146721	0	0	0	0	0.000125517	0.000121436	0.000132094	0.000113504	0.000118837	0.000182957	0.000154867	0.000156207	0.000199624	0.000235978	0.000223145	0.000250306	0.000302718
C20H28O5	347.186	1	-0.9	85.95	20	28	5	0	0	0	1.4	0.25	0.26	7	0	0	0	0	0	0	0	1	0	1	0	0	0	0	0	0	0	0.000427444	0.0009989	0.000668868	0.000963457	0.000922061	0.000275638	0.000292456	0.000311178	0.000307231	0.000386879	0.000511379	0.000499013	0.000643393	0.000781605	0.00100259	0.000646933	0.000759707	0.00123447
C17H19NO7	348.109	1	-0.117647	63.6529	17	19	7	1	0	0	1.118	0.412	0.36	9	0	0	0	0	0	0	0	1	0	1	0	0	0	0	0	0	0	0.000510745	0	0	0	0	0.000457135	0.000475883	0.000457668	0.000468282	0.000468053	0.000526174	0.000530485	0.000458552	0.000555224	0.000598714	0.000543429	0.000580336	0.000551203
C18H23NO6	348.145	1	-0.444444	72.9667	18	23	6	1	0	0	1.278	0.333	0.29	8	0	0	0	0	0	0	0	1	0	1	0	0	0	0	0	0	0	0.000394489	0	0	0	0	0.000307333	0.000332372	0.000319378	0.000334821	0.00037455	0.000411767	0.000419804	0.000495891	0.000542966	0.000603165	0.000515196	0.000551252	0.000712199
C18H36Cl1NO3	348.231	0	-1.5	103.05	18	36	3	1	0	0	2	0.167	0	1	1	0	0	0	0	0	0	0	0	0	1	0	1	1	0	0	0	0	0.00243411	0.00191708	0.00189583	0.00218915	7.04024e-05	7.89802e-05	7.84657e-05	0.000136725	0.000151796	0	0	0.000161504	0	0	0	0	0
C16H14O9	349.056	1	0.25	53.175	16	14	9	0	0	0	0.875	0.562	0.48	10	0	0	0	0	0	0	0	1	1	0	0	0	0	0	0	0	0	0.000115349	0	0	0	0	0.000140058	0.000118543	0.000143488	0.000144601	0.000134046	0.000137615	0	0	0	0	0	0	0
C17H18O8	349.093	1	-0.117647	63.6529	17	18	8	0	0	0	1.059	0.471	0.38	9	0	0	0	0	0	0	0	1	0	1	0	0	0	0	0	0	0	0.00148296	0	0	0	0	0.00137294	0.00146437	0.00140317	0.00147643	0.00144344	0.00145877	0.00149081	0.0012856	0.001456	0.00138431	0.00142669	0.00139862	0.00129564
C16H18N2O7	349.104	1	0.125	56.7375	16	18	7	2	0	0	1.125	0.438	0.33	9	0	0	0	0	0	0	0	1	0	1	0	0	0	0	0	0	0	0.000692612	0	0	0	0	0.000701539	0.000711289	0.000692386	0.000720405	0.000675127	0.00076473	0.000736924	0.000675102	0.000798891	0.000848097	0.000771055	0.000823535	0.000852756
C18H22O7	349.129	1	-0.444444	72.9667	18	22	7	0	0	0	1.222	0.389	0.31	8	0	0	0	0	0	0	0	1	0	1	0	0	0	0	0	0	0	0.00390814	0.000650757	0.000498032	0.000684482	0.000642434	0.00309588	0.00328993	0.00328959	0.00330301	0.00354897	0.00397557	0.00406596	0.00414536	0.00463815	0.00509808	0.00458849	0.00472592	0.00509572
C19H26O6	349.166	1	-0.736842	81.3	19	26	6	0	0	0	1.368	0.316	0.25	7	0	0	0	0	0	0	0	1	0	1	0	0	0	0	0	0	0	0.0019944	0.00132044	0.000800692	0.00119427	0.00116182	0.00138911	0.00146975	0.00154412	0.00154135	0.00182428	0.00211503	0.0020826	0.00258835	0.00294641	0.00334537	0.00268683	0.00293241	0.00353642
C20H30O5	349.202	1	-1	88.8	20	30	5	0	0	0	1.5	0.25	0.2	6	0	0	0	0	0	0	0	0	0	0	1	0	1	0	0	0	0	0.000226802	0.00200531	0.00113842	0.00147689	0.00161921	0.000157115	0.000182411	0.000185931	0.000174493	0.00020092	0.000254989	0.000332839	0.000342957	0.000443738	0.00053738	0.000360844	0.000447897	0.000730727
C16H21N3O6	350.136	1	0	60.3	16	21	6	3	0	0	1.312	0.375	0.2	8	0	0	0	0	0	0	0	1	0	1	0	0	0	0	0	0	0	0.000263268	0	0	0	0	0.000260426	0.00026649	0.000262033	0.000265926	0.000261346	0.000286305	0.0002956	0.000319989	0.000349462	0.000418137	0.000375948	0.00034969	0.000447385
C18H25NO6	350.161	1	-0.555556	76.1333	18	25	6	1	0	0	1.389	0.333	0.21	7	0	0	0	0	0	0	0	1	0	1	0	0	0	0	0	0	0	0.000338297	0	0	0	0	0.000254349	0.000275109	0.000266521	0.000280588	0.000296565	0.000320835	0.000365226	0.000393888	0.000430905	0.000530468	0.000446789	0.000459187	0.000583396
C16H16O9	351.072	1	0.125	56.7375	16	16	9	0	0	0	1	0.562	0.39	9	0	0	0	0	0	0	0	1	1	0	0	0	0	0	0	0	0	0.000679207	0	0	0	0	0.000770794	0.000818195	0.000744172	0.000786343	0.000677948	0.000656842	0.000700533	0.000464601	0.000530986	0.000511239	0.000504497	0.000483228	0.000404499
C15H16N2O8	351.083	1	0.4	48.9	15	16	8	2	0	0	1.067	0.533	0.33	9	0	0	0	0	0	0	0	1	1	0	0	0	0	0	0	0	0	0.000281547	0	0	0	0	0.00035644	0.000347893	0.000353148	0.000359167	0.00033831	0.000320702	0.000342302	0.000233135	0.000296855	0.000250923	0.000298616	0.000316449	0.000515907
C17H20O8	351.109	1	-0.235294	67.0059	17	20	8	0	0	0	1.176	0.471	0.31	8	0	0	0	0	0	0	0	1	0	1	0	0	0	0	0	0	0	0.00445568	0	0	0.000582404	0	0.00404364	0.00426074	0.00421222	0.00423869	0.00423846	0.00431324	0.00442142	0.00379529	0.00427237	0.00416018	0.00438045	0.00420185	0.00374421
C18H24O7	351.145	1	-0.555556	76.1333	18	24	7	0	0	0	1.333	0.389	0.24	7	0	0	0	0	0	0	0	1	0	1	0	0	0	0	0	0	0	0.0051456	0.00121359	0.000833029	0.000922515	0.00104048	0.00406114	0.00429314	0.00432858	0.00439378	0.00473633	0.00526417	0.00529491	0.00558067	0.00618643	0.00651297	0.00616872	0.00620065	0.00642682
C19H28O6	351.181	1	-0.842105	84.3	19	28	6	0	0	0	1.474	0.316	0.19	6	0	0	0	0	0	0	0	1	0	1	0	0	0	0	0	0	0	0.00109194	0.00187475	0.00115013	0.00115131	0.00146346	0.000769841	0.000828694	0.000864245	0.00085197	0.000987035	0.0011871	0.00117458	0.00144486	0.00156253	0.00187279	0.00152353	0.00161342	0.00204804
C16H32O6S	351.185	0	-1.125	92.3625	16	32	6	0	1	0	2	0.375	0	1	0	0	0	0	0	0	0	0	0	0	1	0	1	0	0	0	0	0	0.00174897	0.002717	0.00217805	0.00232826	0	0	0	0	0	0	0	0	0	0	0	0	0
C20H32O5	351.218	0	-1.1	91.65	20	32	5	0	0	0	1.6	0.25	0.14	5	0	0	0	0	0	0	0	0	0	0	1	0	1	0	0	0	0	6.27801e-05	0.00140462	0.000834735	0.00140282	0.00127633	5.27047e-05	4.96546e-05	5.45569e-05	5.09053e-05	7.40178e-05	0	0	0.00012962	0.000168589	0.000242786	0.000142919	0.000153828	0.000230086
C15H15NO9	352.067	1	0.4	48.9	15	15	9	1	0	0	1	0.6	0.37	9	0	0	0	0	0	0	0	1	1	0	0	0	0	0	0	0	0	0.000149948	0	0	0	0	0.000207153	0.000208176	0.000208308	0.000206755	0.000160782	0.000175542	0.00017695	8.5816e-05	0.000143344	0	0.000149667	0.000145327	0
C17H23NO7	352.14	1	-0.352941	70.3588	17	23	7	1	0	0	1.353	0.412	0.2	7	0	0	0	0	0	0	0	1	0	1	0	0	0	0	0	0	0	0.000783984	0	0	0	0	0.000673715	0.000734786	0.000717283	0.000725223	0.000766809	0.000849123	0.000838891	0.000853244	0.00086886	0.000887928	0.000878865	0.000888331	0.000927345
C15H14O10	353.051	1	0.4	48.9	15	14	10	0	0	0	0.933	0.667	0.4	9	0	0	0	0	0	0	0	1	1	0	0	0	0	0	0	0	0	0.000118091	0	0	0	0	0.000176823	0.00020592	0.000185841	0.000172445	0.000154689	0	0.000152311	0	0	0	0	0	0
C16H18O9	353.088	1	0	60.3	16	18	9	0	0	0	1.125	0.562	0.3	8	0	0	0	0	0	0	0	1	1	0	0	0	0	0	0	0	0	0.00243499	0	0	0	0	0.00251855	0.00256605	0.00248944	0.00255548	0.00233984	0.002237	0.00225326	0.00162144	0.00180627	0.00156736	0.00200669	0.00177884	0.00135367
C15H18N2O8	353.099	1	0.266667	52.7	15	18	8	2	0	0	1.2	0.533	0.22	8	0	0	0	0	0	0	0	1	1	0	0	0	0	0	0	0	0	0.000583737	0	0	0	0	0.000702927	0.000666348	0.000655366	0.000699257	0.000556117	0.000601367	0.000600755	0.000424169	0.000534137	0.000517027	0.000554995	0.000521239	0.000479278
C17H22O8	353.124	1	-0.352941	70.3588	17	22	8	0	0	0	1.294	0.471	0.23	7	0	0	0	0	0	0	0	1	0	1	0	0	0	0	0	0	0	0.00635446	0.000895204	0.000726648	0.000689386	0.000809928	0.00557401	0.00584676	0.00577634	0.00584597	0.00587015	0.00614652	0.0062807	0.00569083	0.00606677	0.00581785	0.0062323	0.00602983	0.00509792
C16H22N2O7	353.135	1	-0.125	63.8625	16	22	7	2	0	0	1.375	0.438	0.14	7	0	0	0	0	0	0	0	1	0	1	0	0	0	0	0	0	0	0.000632298	0	0	0	0	0.000614907	0.000596721	0.000593455	0.000629369	0.000624715	0.000636547	0.000685773	0.000639524	0.000662703	0.000742677	0.0007008	0.000664892	0.000703465
C18H26O7	353.161	1	-0.666667	79.3	18	26	7	0	0	0	1.444	0.389	0.17	6	0	0	0	0	0	0	0	1	0	1	0	0	0	0	0	0	0	0.00334647	0.00233034	0.00164943	0.00209107	0.00212741	0.00258648	0.00277585	0.00271699	0.0028242	0.00312617	0.00343697	0.00361585	0.00367217	0.00406371	0.00430356	0.00397398	0.00410395	0.00404822
C19H30O6	353.197	0	-0.947368	87.3	19	30	6	0	0	0	1.579	0.316	0.12	5	0	0	0	0	0	0	0	0	0	0	1	0	1	0	0	0	0	0.00032143	0.00252478	0.000960549	0.00118728	0.00163743	0.000247596	0.000241742	0.000266186	0.000252625	0.000335363	0.000335754	0.000372844	0.000476702	0.000529502	0.000598298	0.000453103	0.000501619	0.000649339
C18H30N2O5	353.208	0	-0.777778	82.4667	18	30	5	2	0	0	1.667	0.278	0.04	5	0	0	0	0	0	0	0	0	0	0	1	0	1	1	0	0	0	0	0.00120163	0.00104388	0.00193194	0.00146391	0	0	3.86599e-05	6.38227e-05	0	0	0	0	0	0	0	0	0
C16H21NO8	354.119	1	-0.125	63.8625	16	21	8	1	0	0	1.312	0.5	0.18	7	0	0	0	0	0	0	0	1	0	1	0	0	0	0	0	0	0	0.000966272	0	0	0	0	0.000947387	0.000966083	0.000923119	0.00094234	0.000904825	0.000993085	0.00097887	0.000873321	0.000851921	0.00081605	0.000912963	0.00088615	0.000756286
C17H25NO7	354.156	1	-0.470588	73.7118	17	25	7	1	0	0	1.471	0.412	0.12	6	0	0	0	0	0	0	0	1	0	1	0	0	0	0	0	0	0	0.000333299	0	0	0	0	0.000289195	0.00029832	0.000294818	0.000289333	0.000320634	0.000411377	0.000377977	0.000367061	0.000361287	0.0003596	0.000442017	0.000360412	0.000406157
C15H16O10	355.067	1	0.266667	52.7	15	16	10	0	0	0	1.067	0.667	0.3	8	0	0	0	0	0	0	0	1	1	0	0	0	0	0	0	0	0	0.000501602	0	0	0	0	0.000673604	0.000690741	0.000672672	0.000726378	0.000546411	0.000512503	0.000493591	0.000257092	0.00033401	0.000329319	0.000371683	0.000322505	0.000249934
C16H20O9	355.103	1	-0.125	63.8625	16	20	9	0	0	0	1.25	0.562	0.22	7	0	0	0	0	0	0	0	1	1	0	0	0	0	0	0	0	0	0.00398748	0.000519872	0	0	0	0.00408261	0.00418864	0.00409524	0.00421688	0.00376318	0.00371134	0.0038029	0.00275063	0.00301731	0.00263143	0.00336929	0.00284265	0.00208737
C15H20N2O8	355.115	1	0.133333	56.5	15	20	8	2	0	0	1.333	0.533	0.11	7	0	0	0	0	0	0	0	1	1	0	0	0	0	0	0	0	0	0.000418213	0	0	0	0	0.000501076	0.000466325	0.000477555	0.000500133	0.000417891	0.000455078	0.000463733	0.00034796	0.000384258	0.000441697	0.000428659	0.00038537	0.00027662
C20H20O6	355.119	0	-0.4	71.7	20	20	6	0	0	0	1	0.3	0.47	11	0	0	0	0	0	0	0	1	0	1	0	0	0	0	0	0	0	0.000117608	0	0	0	0	8.90475e-05	0.000104653	9.6598e-05	9.18396e-05	0.000111909	0.000161013	0.000129946	0.000152022	0.000180526	0	0	0.000192396	0.000230401
C17H24O8	355.14	0	-0.470588	73.7118	17	24	8	0	0	0	1.412	0.471	0.15	6	0	0	0	0	0	0	0	1	0	1	0	0	0	0	0	0	0	0.00425353	0.00123485	0.000569813	0.000799792	0.000912681	0.00361335	0.00376543	0.00373335	0.00392794	0.00406431	0.00426522	0.00431194	0.00405472	0.0041978	0.00404649	0.00429965	0.00420902	0.00349999
C16H24N2O7	355.151	1	-0.25	67.425	16	24	7	2	0	0	1.5	0.438	0.05	6	0	0	0	0	0	0	0	0	0	0	1	0	1	1	0	0	0	0.000131671	0	0	0	0	0.000144443	0.000136418	0.000133682	0.000127447	0.000142412	0.000150508	0.000169532	0.000152268	0.000170992	0.000217099	0.00015134	0.000191393	0.000191663
C21H24O5	355.155	0	-0.666667	79.3	21	24	5	0	0	0	1.143	0.238	0.41	10	0	0	0	0	0	0	0	1	0	1	0	0	0	0	0	0	0	0.000124531	0	0	0	0	8.1709e-05	9.31368e-05	0.000100017	8.37938e-05	0.000127816	0.00014481	0.00017134	0.000211249	0.000232017	0.000233569	0.000198426	0.000231635	0.000328771
C18H28O7	355.176	0	-0.777778	82.4667	18	28	7	0	0	0	1.556	0.389	0.1	5	0	0	0	0	0	0	0	0	0	0	1	0	1	0	0	0	0	0.000924668	0.00317609	0.0018182	0.00256763	0.00264993	0.000713246	0.000778126	0.000792468	0.000779266	0.000886349	0.0010129	0.0010314	0.00111576	0.00119012	0.00126592	0.00118719	0.00126085	0.00132627
C15H19NO9	356.099	1	0.133333	56.5	15	19	9	1	0	0	1.267	0.6	0.16	7	0	0	0	0	0	0	0	1	1	0	0	0	0	0	0	0	0	0.000546983	0	0	0	0	0.000591972	0.000584089	0.000586977	0.0005974	0.0005193	0.000483971	0.000517376	0.000348604	0.000399204	0.000313394	0.000411199	0.000366551	0.000259924
C15H18O10	357.083	0	0.133333	56.5	15	18	10	0	0	0	1.2	0.667	0.2	7	0	0	0	0	0	0	0	1	1	0	0	0	0	0	0	0	0	0.000937248	0	0	0	0	0.00118676	0.00114863	0.00114022	0.00116275	0.000935137	0.000838467	0.000897027	0.000530469	0.000614557	0.000493233	0.00061886	0.000516367	0.00032819
C16H22O9	357.119	0	-0.25	67.425	16	22	9	0	0	0	1.375	0.562	0.13	6	0	0	0	0	0	0	0	1	1	0	0	0	0	0	0	0	0	0.00291431	0	0	0	0	0.00268099	0.00281927	0.00277442	0.00282557	0.00273667	0.00269855	0.00279303	0.00216665	0.00224945	0.00200698	0.00249464	0.00213624	0.00162096
C20H22O6	357.134	1	-0.5	74.55	20	22	6	0	0	0	1.1	0.3	0.41	10	0	0	0	0	0	0	0	1	0	1	0	0	0	0	0	0	0	0.000338047	0	0	0	0	0.000266457	0.000255351	0.000269386	0.000260646	0.000327076	0.000382312	0.000362461	0.000518802	0.000413488	0.000596318	0.000440802	0.000532512	0.000714548
C17H26O8	357.155	0	-0.588235	77.0647	17	26	8	0	0	0	1.529	0.471	0.08	5	0	0	0	0	0	0	0	0	0	0	1	0	1	0	0	0	0	0.00122071	0.00160024	0.000702469	0.000808178	0.00109015	0.000952552	0.00103952	0.00104493	0.00106984	0.00119215	0.00129429	0.00129873	0.00126047	0.00130643	0.00130911	0.00134935	0.001325	0.00122343
C21H26O5	357.171	0	-0.761905	82.0143	21	26	5	0	0	0	1.238	0.238	0.35	9	0	0	0	0	0	0	0	1	0	1	0	0	0	0	0	0	0	0.000191978	0	0.000395853	0	0	0.000138901	0.000140404	0.000129806	0.000139455	0.000187814	0.000195966	0.000231732	0.000321766	0.000338345	0.000423932	0.000261648	0.000369431	0.000610495
C18H30O7	357.192	0	-0.888889	85.6333	18	30	7	0	0	0	1.667	0.389	0.03	4	0	0	0	0	0	0	0	0	0	0	1	0	1	0	0	0	0	0.000109586	0.00205748	0.00076316	0.00102279	0.00134685	9.3289e-05	8.30007e-05	9.80247e-05	0.000112361	0.000125651	0	0.000147161	0.000124863	0.000199118	0.000187016	0.000171951	0.000181831	0.000261751
C18H16O8	359.077	1	0	60.3	18	16	8	0	0	0	0.889	0.444	0.5	11	0	0	0	0	0	0	0	1	0	1	0	0	0	0	0	0	0	0.000134652	0	0	0	0	0.000127967	0.000134601	0.000152712	0.000139716	0.000125322	0.00012901	0.000111702	0.000136865	0	0	0.000126863	0.000109595	0
C16H21Cl1O7	359.09	1	-0.4375	72.7687	16	21	7	0	0	0	1.312	0.438	0.24	6	1	0	0	0	0	0	0	1	0	1	0	0	0	0	0	0	0	0.000111617	0	0	0	0	7.68728e-05	0.000103472	9.85159e-05	8.70002e-05	0.000101919	0.000106686	0	0.000100677	0	0	0.000134432	0	0
C15H20O10	359.098	0	0	60.3	15	20	10	0	0	0	1.333	0.667	0.1	6	0	0	0	0	0	0	0	1	1	0	0	0	0	0	0	0	0	0.000667636	0	0	0	0	0.00073923	0.000732258	0.000739467	0.000748361	0.000645461	0.000554559	0.000650303	0.000427327	0.000460948	0.000354454	0.000482725	0.000400344	0.000267109
C23H20O2S	359.111	0	-0.608696	77.6478	23	20	2	0	1	0	0.87	0.087	0.57	14	0	0	0	0	1	0	1	0	0	0	0	0	0	0	0	0	0	5.64065e-05	0	0	0	0	2.92145e-05	4.83426e-05	0	3.90261e-05	0	0	0	0.000166907	0.000225533	0.000359096	0.000167331	0.000256752	0.000541389
C19H20O7	359.114	1	-0.315789	69.3	19	20	7	0	0	0	1.053	0.368	0.42	10	0	0	0	0	0	0	0	1	0	1	0	0	0	0	0	0	0	0.00060807	0	0	0	0	0.000518292	0.000507956	0.00055244	0.000551742	0.000539705	0.000579424	0.000584829	0.00071843	0.000644364	0.00072304	0.000661115	0.000693464	0.000741168
C18H20N2O6	359.125	1	-0.111111	63.4667	18	20	6	2	0	0	1.111	0.333	0.38	10	0	0	0	0	0	0	0	1	0	1	0	0	0	0	0	0	0	0.000234893	0	0	0	0	0.00021794	0.000219536	0.000215331	0.000225738	0.000224425	0.000243001	0.000266438	0.00027344	0.000288199	0.000318262	0.000181445	0.000326235	0.000304366
C16H24O9	359.135	0	-0.375	70.9875	16	24	9	0	0	0	1.5	0.562	0.04	5	0	0	0	0	0	0	0	0	0	0	1	1	0	0	0	0	0	0.000844727	0.0004748	0	0	0	0.000738812	0.000753624	0.000777861	0.000792445	0.000809242	0.000811764	0.000831401	0.000687472	0.000817305	0.000787858	0.000814169	0.000810046	0.0006715
C20H24O6	359.15	1	-0.6	77.4	20	24	6	0	0	0	1.2	0.3	0.35	9	0	0	0	0	0	0	0	1	0	1	0	0	0	0	0	0	0	0.000834124	0.000485507	0	0	0	0.000620405	0.000632446	0.000662021	0.000653995	0.000760591	0.000862629	0.000863897	0.00113926	0.00115847	0.00146063	0.00109105	0.00123551	0.00156953
C17H28O8	359.171	0	-0.705882	80.4176	17	28	8	0	0	0	1.647	0.471	0	4	0	0	0	0	0	0	0	0	0	0	1	0	1	0	0	0	0	0.000145234	0.00112662	0.000414321	0	0	0.000115759	0.000127881	0.000139018	0.000136846	0.000173065	0.000161271	0.000186586	0.00017195	0.000247516	0.000200076	0.000195262	0.000187406	0.000275282
C21H28O5	359.186	1	-0.857143	84.7286	21	28	5	0	0	0	1.333	0.238	0.3	8	0	0	0	0	0	0	0	1	0	1	0	0	0	0	0	0	0	0.000197526	0	0	0.000620235	0	0.000135979	0.000143198	0.000151851	0.00014965	0.000191397	0.000230807	0.000246973	0.000354104	0.000347864	0.000435525	0.000330025	0.000392072	0.000641962
C18H19NO7	360.109	1	-0.111111	63.4667	18	19	7	1	0	0	1.056	0.389	0.41	10	0	0	0	0	0	0	0	1	0	1	0	0	0	0	0	0	0	0.000231579	0	0	0	0	0.000223805	0.00022604	0.000212349	0.000209235	0.000214144	0.000233829	0.000244725	0.00027126	0.000271706	0.000232165	0.000211224	0.000227436	0.000275599
C19H23NO6	360.145	1	-0.421053	72.3	19	23	6	1	0	0	1.211	0.316	0.33	9	0	0	0	0	0	0	0	1	0	1	0	0	0	0	0	0	0	0.00024095	0	0	0	0	0.000181121	0.000187737	0.00018951	0.00016795	0.000198069	0.000233986	0.000248312	0.000273762	0.000323265	0.000331266	0.000232094	0.000285985	0.000384097
C18H18O8	361.093	1	-0.111111	63.4667	18	18	8	0	0	0	1	0.444	0.43	10	0	0	0	0	0	0	0	1	0	1	0	0	0	0	0	0	0	0.000650662	0	0	0	0	0.000606305	0.00066846	0.000669406	0.000645065	0.000668479	0.000671816	0.000616193	0.000597276	0.000612744	0.000577695	0.000635374	0.000623122	0.000609255
C17H18N2O7	361.104	1	0.117647	56.9471	17	18	7	2	0	0	1.059	0.412	0.39	10	0	0	0	0	0	0	0	1	0	1	0	0	0	0	0	0	0	0.000341157	0	0	0	0	0.000351699	0.000344225	0.000334718	0.000352139	0.000335531	0.000342213	0.000353137	0.000341737	0.000338389	0.000372144	0.000352819	0.000347583	0.000386209
C16H23Cl1O7	361.106	0	-0.5625	76.3312	16	23	7	0	0	0	1.438	0.438	0.16	5	1	0	0	0	0	0	0	1	0	1	0	0	0	0	0	0	0	0.000108535	0	0	0	0	9.00416e-05	0.00013217	9.22829e-05	9.04822e-05	0.000110921	0	8.15026e-05	0.000106729	0	0	0	0	0
C15H22O10	361.114	0	-0.133333	64.1	15	22	10	0	0	0	1.467	0.667	0	5	0	0	0	0	0	0	0	1	1	0	0	0	0	0	0	0	0	0.000226955	0	0	0	0	0.000217256	0.000214722	0.00023522	0.000217451	0.000221282	0.000220965	0.000220647	0.000166736	0.000177826	0	0.000214152	0.000169065	0.00017649
C19H22O7	361.129	1	-0.421053	72.3	19	22	7	0	0	0	1.158	0.368	0.35	9	0	0	0	0	0	0	0	1	0	1	0	0	0	0	0	0	0	0.00182081	0.000455208	0	0	0	0.00147479	0.00155892	0.00155903	0.00154798	0.00173225	0.00184568	0.00191303	0.00208788	0.00216957	0.00239159	0.00212757	0.00229128	0.00252373
C18H22N2O6	361.141	1	-0.222222	66.6333	18	22	6	2	0	0	1.222	0.333	0.31	9	0	0	0	0	0	0	0	1	0	1	0	0	0	0	0	0	0	0.000394279	0	0	0	0	0.000342858	0.000365658	0.000343786	0.000342165	0.000361624	0.000426777	0.000425675	0.000459075	0.000470833	0.000462221	0.000420024	0.000485116	0.000533089
C16H26O9	361.15	0	-0.5	74.55	16	26	9	0	0	0	1.625	0.562	0	4	0	0	0	0	0	0	0	0	0	0	1	1	0	0	0	0	0	0.000123276	0.000647882	0	0	0	0.000103646	0.000111092	0.000108077	0.00011005	0.000145728	0.000142479	0.000117919	0.000138524	0.000142272	0	0.000122088	0.000174733	0.000186656
C20H26O6	361.166	1	-0.7	80.25	20	26	6	0	0	0	1.3	0.3	0.29	8	0	0	0	0	0	0	0	1	0	1	0	0	0	0	0	0	0	0.00129826	0.000851103	0.000645002	0.000837472	0.000817757	0.000917241	0.000955009	0.00100484	0.00100062	0.00115049	0.00130396	0.00138164	0.00177172	0.00180026	0.00217159	0.00167724	0.00192063	0.00241093
C21H30O5	361.202	1	-0.952381	87.4429	21	30	5	0	0	0	1.429	0.238	0.24	7	0	0	0	0	0	0	0	1	0	1	0	0	0	0	0	0	0	0.000157104	0	0	0	0	0.000109447	0.000114481	0.000123202	0.000121052	0.000128131	0.000225692	0.000185431	0.000265543	0.000333558	0.000321971	0.000263537	0.000305906	0.000460228
C19H25NO6	362.161	1	-0.526316	75.3	19	25	6	1	0	0	1.316	0.316	0.27	8	0	0	0	0	0	0	0	1	0	1	0	0	0	0	0	0	0	0.000264754	0	0	0	0	0.000211054	0.000207224	0.00022709	0.000223834	0.000253117	0.000256142	0.000311694	0.000343839	0.000362834	0.000436438	0.000312343	0.00039639	0.000453686
C16H16N2O8	363.083	1	0.375	49.6125	16	16	8	2	0	0	1	0.5	0.4	10	0	0	0	0	0	0	0	1	0	1	0	0	0	0	0	0	0	0.000195734	0	0	0	0	0.000241337	0.000236739	0.000229313	0.000219801	0.000214668	0.000246811	0.0001958	0.000170059	0.00022946	0.00020559	0.000198019	0.000200691	0
C22H20O3S	363.106	0	-0.545455	75.8455	22	20	3	0	1	0	0.909	0.136	0.54	13	0	0	0	0	1	0	1	0	0	0	0	0	0	0	0	0	0	8.84297e-05	0	0	0	0	6.65257e-05	8.02405e-05	7.95796e-05	6.03988e-05	0	0	9.48156e-05	0.000197817	0.000229311	0.000376907	0.000183745	0.000277666	0.000592953
C18H20O8	363.109	1	-0.222222	66.6333	18	20	8	0	0	0	1.111	0.444	0.36	9	0	0	0	0	0	0	0	1	0	1	0	0	0	0	0	0	0	0.00263585	0	0	0	0	0.00233367	0.00252362	0.00246221	0.00243376	0.00240374	0.00252603	0.00257052	0.00238049	0.0024615	0.00248425	0.00253549	0.00239549	0.00234835
C19H24O7	363.145	1	-0.526316	75.3	19	24	7	0	0	0	1.263	0.368	0.29	8	0	0	0	0	0	0	0	1	0	1	0	0	0	0	0	0	0	0.0035182	0.000760074	0.000543162	0	0	0.00284025	0.00291089	0.00301674	0.00303221	0.00318828	0.00354083	0.00372593	0.00399215	0.00425731	0.00466953	0.00418072	0.00435001	0.00484595
C20H28O6	363.181	1	-0.8	83.1	20	28	6	0	0	0	1.4	0.3	0.24	7	0	0	0	0	0	0	0	1	0	1	0	0	0	0	0	0	0	0.00120066	0.00120227	0.000655848	0.000960447	0.00098771	0.000887369	0.000915387	0.00097698	0.000956487	0.0010985	0.00127414	0.00129991	0.00164503	0.00175858	0.0020671	0.00154478	0.00177359	0.00232386
C18H23NO7	364.14	1	-0.333333	69.8	18	23	7	1	0	0	1.278	0.389	0.26	8	0	0	0	0	0	0	0	1	0	1	0	0	0	0	0	0	0	0.000723892	0	0	0	0	0.000646773	0.000675192	0.000663282	0.000656957	0.000656764	0.000763011	0.00072841	0.000754528	0.000792658	0.000847421	0.000750132	0.00079138	0.000879124
C17H23N3O6	364.151	1	-0.117647	63.6529	17	23	6	3	0	0	1.353	0.353	0.18	8	0	0	0	0	0	0	0	1	0	1	0	0	0	0	0	0	0	0.000194159	0	0	0	0	0.000185135	0.000189639	0.000182259	0.000187976	0.00018827	0.000201173	0.000203141	0.000217962	0.000198621	0.000273438	0.000196615	0.000293722	0.000324917
C17H18O9	365.088	1	0	60.3	17	18	9	0	0	0	1.059	0.529	0.36	9	0	0	0	0	0	0	0	1	1	0	0	0	0	0	0	0	0	0.00173861	0	0	0	0	0.00181863	0.0018791	0.00183412	0.00184009	0.00168286	0.00157015	0.00159264	0.00123727	0.00131864	0.00115437	0.00137845	0.00128245	0.00108571
C16H18N2O8	365.099	1	0.25	53.175	16	18	8	2	0	0	1.125	0.5	0.3	9	0	0	0	0	0	0	0	1	0	1	0	0	0	0	0	0	0	0.000643751	0	0	0	0	0.000764481	0.000749614	0.000760435	0.000757983	0.000654122	0.000667989	0.000708839	0.00052145	0.000587824	0.000613027	0.000617169	0.000626312	0.000637793
C18H22O8	365.124	1	-0.333333	69.8	18	22	8	0	0	0	1.222	0.444	0.29	8	0	0	0	0	0	0	0	1	0	1	0	0	0	0	0	0	0	0.0056226	0.00049767	0.000395816	0.000589245	0.000519594	0.00508049	0.00520982	0.0052755	0.00524886	0.00532338	0.00550883	0.00565348	0.00517958	0.00569101	0.00550259	0.00588135	0.00566397	0.00502413
C17H22N2O7	365.135	1	-0.117647	63.6529	17	22	7	2	0	0	1.294	0.412	0.22	8	0	0	0	0	0	0	0	1	0	1	0	0	0	0	0	0	0	0.000808512	0	0	0	0	0.000831274	0.000809502	0.000817599	0.000848386	0.000805819	0.000794157	0.000884055	0.000887566	0.000862237	0.00096708	0.000840044	0.000945295	0.000999836
C19H26O7	365.161	1	-0.631579	78.3	19	26	7	0	0	0	1.368	0.368	0.23	7	0	0	0	0	0	0	0	1	0	1	0	0	0	0	0	0	0	0.0038372	0.00112265	0.000578766	0.000870672	0.000901338	0.00306036	0.00318667	0.00324829	0.00318271	0.00357524	0.00394086	0.0039476	0.00441803	0.00481771	0.00511147	0.00458597	0.00488385	0.00503796
C18H26N2O6	365.172	1	-0.444444	72.9667	18	26	6	2	0	0	1.444	0.333	0.15	7	0	0	0	0	0	0	0	1	0	1	0	0	0	0	0	0	0	0.000139405	0	0	0	0	0.000119558	0.000132257	0.000126712	0.000117502	0.000136034	0.000137907	0.000162605	0.000170007	0.000170588	0.000193364	0.000165172	0.000212292	0.000233807
C20H30O6	365.197	1	-0.9	85.95	20	30	6	0	0	0	1.5	0.3	0.18	6	0	0	0	0	0	0	0	0	0	0	1	0	1	0	0	0	0	0.000550653	0.00189257	0.00105452	0.00107729	0.00141026	0.000413962	0.000449874	0.000452312	0.000450336	0.000543835	0.000597405	0.000645327	0.000787894	0.000876926	0.00102821	0.000842787	0.000909801	0.00114641
C18H25NO7	366.156	1	-0.444444	72.9667	18	25	7	1	0	0	1.389	0.389	0.19	7	0	0	0	0	0	0	0	1	0	1	0	0	0	0	0	0	0	0.000509423	0	0	0	0	0.000455907	0.000459194	0.000471888	0.000465911	0.000512338	0.000563283	0.000567805	0.000615567	0.000581929	0.000638408	0.000624587	0.000667355	0.000606406
C15H6Cl2O5S	366.924	0	0.4	48.9	15	6	5	0	1	0	0.4	0.333	0.83	12	2	0	0	0	1	0	1	0	0	0	0	0	0	0	0	0	0	0	0.000621081	0.0006203	0.00147066	0.000950383	0	0	0	0	0	0	0	0	0	0	0	0	0
C16H16O10	367.067	1	0.25	53.175	16	16	10	0	0	0	1	0.625	0.36	9	0	0	0	0	0	0	0	1	1	0	0	0	0	0	0	0	0	0.00055098	0	0	0	0	0.000733011	0.000734284	0.000731674	0.00074039	0.000589155	0.000478393	0.000528857	0.000315605	0.000337795	0.00029315	0.000387079	0.000299633	0.000173326
C17H20O9	367.103	1	-0.117647	63.6529	17	20	9	0	0	0	1.176	0.529	0.28	8	0	0	0	0	0	0	0	1	1	0	0	0	0	0	0	0	0	0.00435303	0	0	0	0	0.00453706	0.00452222	0.00451568	0.00454431	0.00418501	0.00402799	0.00421732	0.00320232	0.00347743	0.00301993	0.00371977	0.00341526	0.00263376
C16H20N2O8	367.115	1	0.125	56.7375	16	20	8	2	0	0	1.25	0.5	0.2	8	0	0	0	0	0	0	0	1	0	1	0	0	0	0	0	0	0	0.000822171	0	0	0	0	0.000934041	0.000899449	0.000898517	0.000935364	0.000812005	0.000802179	0.000859218	0.000707557	0.000720779	0.000788113	0.00081161	0.000772132	0.000606193
C18H24O8	367.14	1	-0.444444	72.9667	18	24	8	0	0	0	1.333	0.444	0.21	7	0	0	0	0	0	0	0	1	0	1	0	0	0	0	0	0	0	0.00656777	0.000518016	0	0	0	0.00599939	0.00606636	0.00609301	0.00609939	0.00621428	0.00651917	0.00666402	0.00636686	0.00673472	0.00654028	0.00690641	0.00682611	0.00580872
C17H24N2O7	367.151	1	-0.235294	67.0059	17	24	7	2	0	0	1.412	0.412	0.13	7	0	0	0	0	0	0	0	1	0	1	0	0	0	0	0	0	0	0.000326673	0	0	0	0	0.000332776	0.000358535	0.000343189	0.000350079	0.000360775	0.000382572	0.000355287	0.000378604	0.000442026	0.000434379	0.000399563	0.000430354	0.000465514
C19H28O7	367.176	1	-0.736842	81.3	19	28	7	0	0	0	1.474	0.368	0.16	6	0	0	0	0	0	0	0	1	0	1	0	0	0	0	0	0	0	0.00200073	0.00163905	0.00092739	0.000842942	0.00119475	0.00156056	0.00168674	0.00173162	0.00168039	0.00192327	0.00207043	0.00211575	0.00243465	0.00258066	0.00287629	0.00254849	0.00269403	0.00280516
C20H32O6	367.213	0	-1	88.8	20	32	6	0	0	0	1.6	0.3	0.12	5	0	0	0	0	0	0	0	0	0	0	1	0	1	0	0	0	0	0.000136159	0.00212976	0.00128264	0.000845655	0.00149215	0.000124772	0.000127629	0.000133823	0.000129556	0.000111712	0.000169884	0.000201128	0.000206212	0.000313815	0.0003035	0.000221587	0.00030625	0.000414567
C18H27NO7	368.171	1	-0.555556	76.1333	18	27	7	1	0	0	1.5	0.389	0.11	6	0	0	0	0	0	0	0	0	0	0	1	0	1	1	0	0	0	0.000186274	0	0	0	0	0.000177833	0.000177256	0.000173912	0.000165563	0.000183956	0.000221876	0.000213283	0.000254565	0.000214875	0.000249208	0.000184132	0.000245586	0.000376271
C21H19Cl1O2S	369.072	0	-0.619048	77.9429	21	19	2	0	1	0	0.905	0.095	0.55	12	1	0	0	0	1	0	1	0	0	0	0	0	0	0	0	0	0	6.93362e-05	0	0	0	0	7.19332e-05	9.06751e-05	8.85105e-05	6.81762e-05	6.75204e-05	0	0	9.97264e-05	0	0	0	0	0
C16H18O10	369.083	1	0.125	56.7375	16	18	10	0	0	0	1.125	0.625	0.27	8	0	0	0	0	0	0	0	1	1	0	0	0	0	0	0	0	0	0.00158474	0	0	0	0	0.00200272	0.00198699	0.00191643	0.00195832	0.00161952	0.00143452	0.00143589	0.000928077	0.00101371	0.000840637	0.00108347	0.000940983	0.000601714
C17H22O9	369.119	1	-0.235294	67.0059	17	22	9	0	0	0	1.294	0.529	0.2	7	0	0	0	0	0	0	0	1	1	0	0	0	0	0	0	0	0	0.00557263	0.000553868	0	0	0	0.00545592	0.00566033	0.00553319	0.00563459	0.00537338	0.00536314	0.00542506	0.00435265	0.00462586	0.00396916	0.00496936	0.00445432	0.00315059
C16H22N2O8	369.13	1	0	60.3	16	22	8	2	0	0	1.375	0.5	0.1	7	0	0	0	0	0	0	0	1	0	1	0	0	0	0	0	0	0	0.000429412	0	0	0	0	0.000452962	0.000454293	0.000443126	0.000465181	0.000425026	0.000430145	0.000451576	0.000390699	0.000357085	0.000402157	0.000405296	0.000435489	0.000356572
C21H22O6	369.134	0	-0.47619	73.8714	21	22	6	0	0	0	1.048	0.286	0.44	11	0	0	0	0	0	0	0	1	0	1	0	0	0	0	0	0	0	0.000122194	0	0	0	0	9.63152e-05	8.69456e-05	9.87261e-05	7.88267e-05	0.000133621	0.000123269	0.000140807	0.000184444	0.000200367	0.000199902	0.000189897	0.0002049	0.000246586
C18H26O8	369.155	0	-0.555556	76.1333	18	26	8	0	0	0	1.444	0.444	0.14	6	0	0	0	0	0	0	0	1	0	1	0	0	0	0	0	0	0	0.00356086	0.00121603	0.00065598	0.0010498	0.00102389	0.00315341	0.00322372	0.00321414	0.0032105	0.00346716	0.00373229	0.00390502	0.00375974	0.00401259	0.00392818	0.00409408	0.00399849	0.0035089
C22H26O5	369.171	0	-0.727273	81.0273	22	26	5	0	0	0	1.182	0.227	0.38	10	0	0	0	0	0	0	0	1	0	1	0	0	0	0	0	0	0	9.42566e-05	0	0	0	0	6.77509e-05	6.72383e-05	7.996e-05	6.21234e-05	7.98706e-05	0	0	0.000168356	0.000163239	0.000236281	0.000130018	0.000161192	0.000300034
C19H30O7	369.192	0	-0.842105	84.3	19	30	7	0	0	0	1.579	0.368	0.1	5	0	0	0	0	0	0	0	0	0	0	1	0	1	0	0	0	0	0.000510179	0.0023933	0.00074883	0.00105365	0.00147033	0.000411514	0.000452333	0.000443018	0.000449665	0.00050165	0.000539901	0.000580093	0.000689442	0.000705645	0.000792588	0.000659996	0.000763479	0.00081031
C17H25NO8	370.151	0	-0.352941	70.3588	17	25	8	1	0	0	1.471	0.471	0.08	6	0	0	0	0	0	0	0	1	0	1	0	0	0	0	0	0	0	0.000275856	0	0	0	0	0.000258071	0.000278458	0.000268989	0.000271929	0.000279772	0.00029501	0.000286392	0.000290948	0.000320148	0.000265292	0.000290854	0.000304216	0.000333818
C15H16O11	371.062	0	0.4	48.9	15	16	11	0	0	0	1.067	0.733	0.26	8	0	0	0	0	0	0	0	1	1	0	0	0	0	0	0	0	0	0.00017546	0	0	0	0	0.000269511	0.000282493	0.000264159	0.000271669	0.000179878	0.000147681	0.000161513	0	0	0	0.000121307	0	0
C16H20O10	371.098	0	0	60.3	16	20	10	0	0	0	1.25	0.625	0.18	7	0	0	0	0	0	0	0	1	1	0	0	0	0	0	0	0	0	0.0022152	0	0	0	0	0.00242241	0.00244014	0.00247825	0.00249209	0.00213877	0.00202991	0.00204978	0.00128843	0.00146895	0.00116083	0.0016325	0.0013671	0.000875655
C20H20O7	371.114	1	-0.3	68.85	20	20	7	0	0	0	1	0.35	0.45	11	0	0	0	0	0	0	0	1	0	1	0	0	0	0	0	0	0	0.000232422	0	0	0	0	0.000187052	0.000171913	0.000200876	0.000190419	0.000244164	0.000225748	0.000216833	0.000288085	0.000258371	0.000225504	0.00023452	0.000283349	0.000348859
C17H24O9	371.135	0	-0.352941	70.3588	17	24	9	0	0	0	1.412	0.529	0.12	6	0	0	0	0	0	0	0	1	1	0	0	0	0	0	0	0	0	0.00314582	0.000664152	0.000463966	0	0	0.00287192	0.00297011	0.00296404	0.00298502	0.00310729	0.00324023	0.00314606	0.00267703	0.00284957	0.00258079	0.003012	0.00273997	0.00211772
C21H24O6	371.15	1	-0.571429	76.5857	21	24	6	0	0	0	1.143	0.286	0.39	10	0	0	0	0	0	0	0	1	0	1	0	0	0	0	0	0	0	0.000304927	0	0	0	0	0.000221105	0.000213867	0.000211878	0.000230301	0.000276642	0.000322821	0.000349492	0.000441065	0.000484269	0.000536777	0.000378475	0.000480495	0.000669743
C18H28O8	371.171	0	-0.666667	79.3	18	28	8	0	0	0	1.556	0.444	0.07	5	0	0	0	0	0	0	0	0	0	0	1	0	1	0	0	0	0	0.000908849	0.00175757	0.000737714	0.000887078	0.00118528	0.000746433	0.000763612	0.000788338	0.000815688	0.000887597	0.00103644	0.00100843	0.00106388	0.00115718	0.00116522	0.00115837	0.00114365	0.00106049
C22H28O5	371.186	0	-0.818182	83.6182	22	28	5	0	0	0	1.273	0.227	0.33	9	0	0	0	0	0	0	0	1	0	1	0	0	0	0	0	0	0	0.000112282	0	0	0	0	8.0628e-05	9.03263e-05	7.98047e-05	8.95645e-05	9.78269e-05	0.000153506	0.000144577	0.000218525	0.000274997	0.000325633	0.000211634	0.000268918	0.000322264
C19H32O7	371.208	0	-0.947368	87.3	19	32	7	0	0	0	1.684	0.368	0.03	4	0	0	0	0	0	0	0	0	0	0	1	0	1	0	0	0	0	5.72056e-05	0.00190554	0.000696637	0.000667695	0.00114586	5.63575e-05	4.83684e-05	4.44767e-05	6.92248e-05	6.72652e-05	0	0	0	0.000124488	0	0.000130255	0	0
C19H18O8	373.093	1	-0.105263	63.3	19	18	8	0	0	0	0.947	0.421	0.47	11	0	0	0	0	0	0	0	1	0	1	0	0	0	0	0	0	0	0.000270993	0	0	0	0	0.000253193	0.000272568	0.000252845	0.000263621	0.000272073	0.000302047	0.000237339	0.000266123	0.000258773	0.00023301	0.000257659	0.000215974	0.000221191
C17H23Cl1O7	373.106	1	-0.529412	75.3882	17	23	7	0	0	0	1.353	0.412	0.22	6	1	0	0	0	0	0	0	1	0	1	0	0	0	0	0	0	0	0.00018357	0	0	0	0	0.000129327	0.000156004	0.000149967	0.000132332	0.000159946	0.000163518	0.000104944	0.000148086	0	0	0	0	0
C16H22O10	373.114	0	-0.125	63.8625	16	22	10	0	0	0	1.375	0.625	0.09	6	0	0	0	0	0	0	0	1	1	0	0	0	0	0	0	0	0	0.00118183	0	0	0	0	0.00125383	0.00122141	0.0011873	0.00122468	0.00114525	0.00119417	0.00119715	0.000854503	0.000882255	0.000765498	0.000892099	0.000854588	0.000592968
C20H22O7	373.129	1	-0.4	71.7	20	22	7	0	0	0	1.1	0.35	0.39	10	0	0	0	0	0	0	0	1	0	1	0	0	0	0	0	0	0	0.000714725	0	0	0	0	0.000561256	0.000591074	0.000615627	0.000606585	0.000679221	0.000761824	0.00079941	0.000886052	0.000892926	0.00104939	0.000872799	0.000955888	0.00112861
C19H22N2O6	373.141	1	-0.210526	66.3	19	22	6	2	0	0	1.158	0.316	0.36	10	0	0	0	0	0	0	0	1	0	1	0	0	0	0	0	0	0	0.000200075	0	0	0	0	0.000168962	0.000184722	0.000186159	0.000179553	0.000179899	0.000208769	0.000221794	0.000258748	0.000278701	0.000290668	0.000310528	0.000315285	0.000317961
C17H26O9	373.15	0	-0.470588	73.7118	17	26	9	0	0	0	1.529	0.529	0.04	5	0	0	0	0	0	0	0	0	0	0	1	1	0	0	0	0	0	0.000837539	0.000606315	0	0	0	0.000690356	0.000726911	0.000717709	0.000725634	0.000791177	0.000865306	0.000884764	0.000821866	0.000850582	0.000848058	0.000875218	0.00085181	0.000749442
C21H26O6	373.166	1	-0.666667	79.3	21	26	6	0	0	0	1.238	0.286	0.33	9	0	0	0	0	0	0	0	1	0	1	0	0	0	0	0	0	0	0.000543977	0	0.000375669	0.000526305	0	0.000376334	0.000403841	0.000418851	0.000414106	0.000486415	0.000582894	0.000588371	0.000758077	0.000790201	0.00101314	0.000781734	0.000868585	0.00119445
C22H30O5	373.202	1	-0.909091	86.2091	22	30	5	0	0	0	1.364	0.227	0.28	8	0	0	0	0	0	0	0	1	0	1	0	0	0	0	0	0	0	0.000106088	0	0	0.000659687	0	7.62609e-05	8.34334e-05	8.70369e-05	6.29345e-05	0.000107178	0.000119631	0.000120033	0.000255587	0.0002567	0.000349284	0.000160163	0.000264432	0.000389658
C19H21NO7	374.125	1	-0.210526	66.3	19	21	7	1	0	0	1.105	0.368	0.38	10	0	0	0	0	0	0	0	1	0	1	0	0	0	0	0	0	0	0.000267866	0	0	0	0	0.000230809	0.000235363	0.000235732	0.00022462	0.000261462	0.000247798	0.000276962	0.00032058	0.000306557	0.000329616	0.000295909	0.000310347	0.000365898
C20H25NO6	374.161	1	-0.5	74.55	20	25	6	1	0	0	1.25	0.3	0.31	9	0	0	0	0	0	0	0	1	0	1	0	0	0	0	0	0	0	0.000158378	0	0	0	0	0.000115982	0.000120891	0.000122349	0.000131323	0.00014636	0.000195914	0.00019881	0.000206671	0.000229476	0.000253824	0.000186568	0.000261313	0.000329126
C22H16O4S	375.07	0	-0.272727	68.0727	22	16	4	0	1	0	0.727	0.182	0.63	15	0	0	0	0	1	0	1	0	0	0	0	0	0	0	0	0	0	0.000128732	0	0	0	0	8.5272e-05	0.000121205	9.63168e-05	8.86413e-05	9.25068e-05	0.000159816	0.000154339	0.000295325	0.000312783	0.000431914	0.000217234	0.000356606	0.000615877
C15H20O9S	375.076	0	0	60.3	15	20	9	0	1	0	1.333	0.6	0.05	6	0	0	0	0	0	0	0	1	1	0	0	0	0	0	0	0	0	8.68602e-05	0	0	0	0	0.000213291	0.000252271	0.000230944	0.00051185	0.000200057	0.000180117	0.00017934	0.000166868	0.00017038	0	0.000195558	0.000181849	0.000171051
C19H20O8	375.109	1	-0.210526	66.3	19	20	8	0	0	0	1.053	0.421	0.4	10	0	0	0	0	0	0	0	1	0	1	0	0	0	0	0	0	0	0.00115739	0	0	0	0	0.0010035	0.00105155	0.0010673	0.00104541	0.00107527	0.00118346	0.00114107	0.00103453	0.00116366	0.00115794	0.0011686	0.00117178	0.00110648
C18H20N2O7	375.12	1	0	60.3	18	20	7	2	0	0	1.111	0.389	0.36	10	0	0	0	0	0	0	0	1	0	1	0	0	0	0	0	0	0	0.000404546	0	0	0	0	0.000405798	0.000406393	0.000404487	0.00041175	0.000405864	0.000417304	0.000413432	0.000426354	0.000480347	0.000494346	0.000468809	0.000510843	0.000531637
C17H25Cl1O7	375.122	0	-0.647059	78.7412	17	25	7	0	0	0	1.471	0.412	0.15	5	1	0	0	0	0	0	0	1	0	1	0	0	0	0	0	0	0	0.000147172	0	0	0	0	0.00010974	0.000147508	0.000134921	0.000107908	0.000124643	0.000120154	9.54385e-05	0.000136908	0	0	0	0	0
C16H24O10	375.13	0	-0.25	67.425	16	24	10	0	0	0	1.5	0.625	0	5	0	0	0	0	0	0	0	0	0	0	1	1	0	0	0	0	0	0.000320602	0	0	0	0	0.000294346	0.000312868	0.000300302	0.000302793	0.000310104	0.00033393	0.000351138	0.000240331	0.000254792	0.000267824	0.000258725	0.000224236	0.000208679
C20H24O7	375.145	1	-0.5	74.55	20	24	7	0	0	0	1.2	0.35	0.33	9	0	0	0	0	0	0	0	1	0	1	0	0	0	0	0	0	0	0.00196483	0	0.000469646	0	0	0.00148354	0.0015322	0.0015795	0.00162421	0.00176036	0.00203469	0.00205332	0.00230324	0.00256255	0.00282708	0.00246856	0.00267194	0.00287526
C19H24N2O6	375.156	1	-0.315789	69.3	19	24	6	2	0	0	1.263	0.316	0.29	9	0	0	0	0	0	0	0	1	0	1	0	0	0	0	0	0	0	0.000237941	0	0	0	0	0.000209431	0.000215269	0.000213619	0.000212365	0.000225977	0.000269927	0.000244164	0.000313643	0.000337755	0.000426464	0.000321538	0.000357991	0.000432229
C21H28O6	375.181	1	-0.761905	82.0143	21	28	6	0	0	0	1.333	0.286	0.28	8	0	0	0	0	0	0	0	1	0	1	0	0	0	0	0	0	0	0.000680049	0.000530839	0	0.000719127	0	0.000464283	0.00049237	0.000524486	0.000504068	0.00061645	0.000727736	0.000775635	0.00101811	0.00109148	0.00129059	0.0009861	0.00105345	0.00153522
C20H27NO6	376.177	1	-0.6	77.4	20	27	6	1	0	0	1.35	0.3	0.25	8	0	0	0	0	0	0	0	1	0	1	0	0	0	0	0	0	0	0.000168668	0	0	0	0	0.000134289	0.000137929	0.000141223	0.000134974	0.000169375	0.00020452	0.00017808	0.000244355	0.000257969	0.000274911	0.000236209	0.000240649	0.000308933
C22H18O4S	377.085	0	-0.363636	70.6636	22	18	4	0	1	0	0.818	0.182	0.58	14	0	0	0	0	1	0	1	0	0	0	0	0	0	0	0	0	0	0.000196009	0	0	0	0	0.000124146	0.00015055	0.000146957	0.000119338	0.000148887	0.00020453	0.000234825	0.000339729	0.000470019	0.000628818	0.000323581	0.000434974	0.000772276
C17H18N2O8	377.099	1	0.235294	53.5941	17	18	8	2	0	0	1.059	0.471	0.36	10	0	0	0	0	0	0	0	1	0	1	0	0	0	0	0	0	0	0.000434598	0	0	0	0	0.00046764	0.000463651	0.000464622	0.000462756	0.000429062	0.000401667	0.00048076	0.000327914	0.000339525	0.000411102	0.000382508	0.000385095	0.000283346
C19H22O8	377.124	1	-0.315789	69.3	19	22	8	0	0	0	1.158	0.421	0.33	9	0	0	0	0	0	0	0	1	0	1	0	0	0	0	0	0	0	0.00368062	0.000584325	0.000366629	0	0	0.00310822	0.00326957	0.00325528	0.00327398	0.00334491	0.00362826	0.00371095	0.00361437	0.00367603	0.00371461	0.00377078	0.00378348	0.00370371
C20H26O7	377.161	1	-0.6	77.4	20	26	7	0	0	0	1.3	0.35	0.27	8	0	0	0	0	0	0	0	1	0	1	0	0	0	0	0	0	0	0.00294009	0.000787635	0.000636126	0.00073764	0.000757421	0.00232213	0.00238432	0.00244801	0.00241636	0.00279308	0.00307803	0.0031917	0.00364015	0.0038438	0.00426751	0.00374426	0.00394059	0.00433054
C21H30O6	377.197	1	-0.857143	84.7286	21	30	6	0	0	0	1.429	0.286	0.22	7	0	0	0	0	0	0	0	1	0	1	0	0	0	0	0	0	0	0.000504244	0.000945269	0.000602844	0.000641889	0.000767443	0.000362778	0.000381688	0.000406754	0.000395249	0.000478227	0.000589292	0.000560186	0.000802221	0.000859829	0.0010301	0.000733991	0.000934893	0.00125122
C17H17NO9	378.083	1	0.235294	53.5941	17	17	9	1	0	0	1	0.529	0.39	10	0	0	0	0	0	0	0	1	1	0	0	0	0	0	0	0	0	0.000263996	0	0	0	0	0.000323894	0.000306419	0.000322798	0.00030741	0.000285221	0.000274494	0.000267992	0.000215467	0.000225697	0.000186698	0.000238406	0.000212142	0
C19H25NO7	378.156	1	-0.421053	72.3	19	25	7	1	0	0	1.316	0.368	0.24	8	0	0	0	0	0	0	0	1	0	1	0	0	0	0	0	0	0	0.000522302	0	0	0	0	0.000434188	0.000476426	0.000460851	0.000441255	0.000523363	0.000566762	0.000592213	0.000631508	0.000633007	0.000676408	0.000612311	0.000668558	0.000749509
C20H29NO6	378.192	1	-0.7	80.25	20	29	6	1	0	0	1.45	0.3	0.19	7	0	0	0	0	0	0	0	1	0	1	0	0	0	0	0	0	0	0.000109082	0	0	0	0	7.87489e-05	7.53641e-05	8.33929e-05	7.97649e-05	8.93113e-05	0.000118801	0.000126334	0.000159841	0.000168321	0	0.000178127	0.00016595	0
C16H16N2O9	379.078	1	0.5	46.05	16	16	9	2	0	0	1	0.562	0.37	10	0	0	0	0	0	0	0	1	1	0	0	0	0	0	0	0	0	0.000134939	0	0	0	0	0.000187243	0.000162389	0.000181747	0.000169426	0.000160884	0.000139939	0	0.000102897	0	0	0.000132332	0	0
C22H20O4S	379.101	0	-0.454545	73.2545	22	20	4	0	1	0	0.909	0.182	0.53	13	0	0	0	0	1	0	1	0	0	0	0	0	0	0	0	0	0	0.000106276	0	0	0	0	8.21718e-05	9.22665e-05	9.36175e-05	8.85666e-05	8.4611e-05	0	0	0.000239619	0.000243196	0.000383428	0.000210883	0.000270128	0.000529551
C18H20O9	379.103	1	-0.111111	63.4667	18	20	9	0	0	0	1.111	0.5	0.33	9	0	0	0	0	0	0	0	1	0	1	0	0	0	0	0	0	0	0.00347116	0	0	0	0	0.00337065	0.00346947	0.00341553	0.00346698	0.00324748	0.00323193	0.00329338	0.00263563	0.00283854	0.00254483	0.00301636	0.00268244	0.00222422
C19H24O8	379.14	1	-0.421053	72.3	19	24	8	0	0	0	1.263	0.421	0.27	8	0	0	0	0	0	0	0	1	0	1	0	0	0	0	0	0	0	0.0062702	0.000560306	0.000430349	0	0	0.00520976	0.00540313	0.00548547	0.00536439	0.00575385	0.00607269	0.00623153	0.00620822	0.00642804	0.00638708	0.00640477	0.00631172	0.0058187
C18H24N2O7	379.151	1	-0.222222	66.6333	18	24	7	2	0	0	1.333	0.389	0.2	8	0	0	0	0	0	0	0	1	0	1	0	0	0	0	0	0	0	0.000559157	0	0	0	0	0.000502393	0.000490713	0.000514199	0.000514883	0.000556296	0.000583394	0.000569486	0.000628606	0.000581815	0.000662507	0.000593084	0.000660894	0.000749657
C20H28O7	379.176	1	-0.7	80.25	20	28	7	0	0	0	1.4	0.35	0.21	7	0	0	0	0	0	0	0	1	0	1	0	0	0	0	0	0	0	0.00273951	0.00136815	0.000526976	0.000893996	0.000977395	0.00199568	0.00219453	0.00220863	0.00218892	0.00249246	0.00272979	0.00279239	0.00322781	0.003504	0.00391121	0.0033721	0.00359539	0.00389211
C21H32O6	379.213	0	-0.952381	87.4429	21	32	6	0	0	0	1.524	0.286	0.17	6	0	0	0	0	0	0	0	0	0	0	1	0	1	0	0	0	0	0.000195569	0.000922984	0.000662526	0.000650639	0.000783615	0.000142827	0.000162038	0.000167401	0.000161702	0.000211019	0.000225171	0.000241068	0.000313914	0.000362146	0.000444928	0.000302438	0.000357138	0.000527903
C18H23NO8	380.135	1	-0.222222	66.6333	18	23	8	1	0	0	1.278	0.444	0.23	8	0	0	0	0	0	0	0	1	0	1	0	0	0	0	0	0	0	0.00106707	0	0	0	0	0.000961658	0.00101119	0.000975812	0.000985859	0.00102733	0.00106807	0.00102623	0.0010558	0.000999706	0.000997361	0.00100351	0.00105129	0.000937059
C19H27NO7	380.171	1	-0.526316	75.3	19	27	7	1	0	0	1.421	0.368	0.17	7	0	0	0	0	0	0	0	1	0	1	0	0	0	0	0	0	0	0.000331657	0	0	0	0	0.000287016	0.000289159	0.000304923	0.000282334	0.000302444	0.000368561	0.000360033	0.000367507	0.000431663	0.000468424	0.000420252	0.00049297	0.000439793
C22H19Cl1O2S	381.072	0	-0.590909	77.1409	22	19	2	0	1	0	0.864	0.091	0.57	13	1	0	0	0	1	0	1	0	0	0	0	0	0	0	0	0	0	6.67706e-05	0	0	0	0	7.90726e-05	0.000106231	9.21816e-05	7.2067e-05	7.0138e-05	0	0	0	0	0	0	0	0
C17H18O10	381.083	1	0.117647	56.9471	17	18	10	0	0	0	1.059	0.588	0.33	9	0	0	0	0	0	0	0	1	1	0	0	0	0	0	0	0	0	0.00159937	0	0	0	0	0.00186816	0.00190595	0.00187347	0.00186789	0.00160944	0.00142434	0.00144786	0.000866518	0.00105477	0.000842415	0.00112349	0.000937678	0.000668565
C16H18N2O9	381.094	1	0.375	49.6125	16	18	9	2	0	0	1.125	0.562	0.26	9	0	0	0	0	0	0	0	1	1	0	0	0	0	0	0	0	0	0.000343164	0	0	0	0	0.000463912	0.000459011	0.000446634	0.000453607	0.000378318	0.000340017	0.000345731	0.000213611	0.000281285	0.000250465	0.000297873	0.000262867	0.000191619
C18H22O9	381.119	1	-0.222222	66.6333	18	22	9	0	0	0	1.222	0.5	0.26	8	0	0	0	0	0	0	0	1	0	1	0	0	0	0	0	0	0	0.00673994	0.000415675	0	0.000499265	0	0.00643373	0.00663217	0.00654836	0.00667073	0.00635267	0.00629916	0.00636158	0.00523793	0.00557406	0.00489405	0.00569184	0.00530948	0.00408532
C19H26O8	381.155	1	-0.526316	75.3	19	26	8	0	0	0	1.368	0.421	0.2	7	0	0	0	0	0	0	0	1	0	1	0	0	0	0	0	0	0	0.00563809	0.00083556	0.000572539	0	0	0.00480631	0.00501711	0.00500211	0.00506579	0.00542024	0.00576547	0.0057773	0.0058187	0.00595932	0.00599864	0.0061128	0.00596514	0.00529373
C18H26N2O7	381.167	1	-0.333333	69.8	18	26	7	2	0	0	1.444	0.389	0.12	7	0	0	0	0	0	0	0	1	0	1	0	0	0	0	0	0	0	0.000213976	0	0	0	0	0.00017696	0.000180563	0.000177718	0.000179029	0.000176572	0.000202201	0.000211233	0.000243366	0.000234105	0.000258323	0.000225031	0.000224051	0.000257648
C20H30O7	381.192	1	-0.8	83.1	20	30	7	0	0	0	1.5	0.35	0.15	6	0	0	0	0	0	0	0	0	0	0	1	0	1	0	0	0	0	0.00117602	0.00191598	0.00083685	0.00102333	0.00132328	0.000932529	0.00100462	0.000986764	0.00100402	0.00115863	0.0012899	0.00126481	0.00157092	0.00163113	0.00172011	0.0014463	0.00165494	0.00182075
C18H25NO8	382.151	1	-0.333333	69.8	18	25	8	1	0	0	1.389	0.444	0.15	7	0	0	0	0	0	0	0	1	0	1	0	0	0	0	0	0	0	0.000653453	0	0	0	0	0.000591771	0.000626934	0.00063148	0.000591905	0.000637149	0.00069057	0.000669962	0.000697537	0.000636535	0.000605393	0.000659833	0.000641112	0.00057095
C16H16O11	383.062	1	0.375	49.6125	16	16	11	0	0	0	1	0.688	0.33	9	0	0	0	0	0	0	0	1	1	0	0	0	0	0	0	0	0	0.000285861	0	0	0	0	0.000439486	0.000474781	0.000442311	0.000414644	0.000307631	0.000251099	0.000269727	0.000132378	0	0.000144835	0.000167335	0.000138993	0
C17H20O10	383.098	1	0	60.3	17	20	10	0	0	0	1.176	0.588	0.25	8	0	0	0	0	0	0	0	1	1	0	0	0	0	0	0	0	0	0.00350563	0	0	0	0	0.00396498	0.00398445	0.00383367	0.00392959	0.00342234	0.00301839	0.00306994	0.00202525	0.0021546	0.00175089	0.00235068	0.00198005	0.00126328
C18H24O9	383.135	1	-0.333333	69.8	18	24	9	0	0	0	1.333	0.5	0.19	7	0	0	0	0	0	0	0	1	0	1	0	0	0	0	0	0	0	0.00654326	0.000584998	0.000412488	0	0	0.00592312	0.00619838	0.00606144	0.00606368	0.00606907	0.00612355	0.00614516	0.00533211	0.00540432	0.00483881	0.00575396	0.00522568	0.00391651
C17H24N2O8	383.146	1	-0.117647	63.6529	17	24	8	2	0	0	1.412	0.471	0.09	7	0	0	0	0	0	0	0	1	0	1	0	0	0	0	0	0	0	0.000338444	0	0	0	0	0.000318834	0.000345072	0.000326816	0.000320651	0.000344006	0.000301592	0.000355131	0.000339644	0.000273184	0.000271158	0.000316688	0.000372244	0.000285679
C22H24O6	383.15	0	-0.545455	75.8455	22	24	6	0	0	0	1.091	0.273	0.42	11	0	0	0	0	0	0	0	1	0	1	0	0	0	0	0	0	0	0.000106046	0	0	0	0	7.98339e-05	8.24829e-05	8.91038e-05	8.06143e-05	0.000103605	0	0.000138222	0.00019933	0.000174605	0	0.000159655	0.000180364	0.000252462
C19H28O8	383.171	0	-0.631579	78.3	19	28	8	0	0	0	1.474	0.421	0.13	6	0	0	0	0	0	0	0	1	0	1	0	0	0	0	0	0	0	0.00262764	0.00122062	0.000551759	0.000729325	0.000876675	0.00216652	0.00224794	0.00226634	0.00222568	0.00251676	0.0027274	0.00272633	0.00285394	0.00297937	0.00290832	0.00289946	0.00294455	0.00271419
C20H32O7	383.208	0	-0.9	85.95	20	32	7	0	0	0	1.6	0.35	0.09	5	0	0	0	0	0	0	0	0	0	0	1	0	1	0	0	0	0	0.000262706	0.00227296	0.000625872	0.000629038	0.00123627	0.000220284	0.000232642	0.000234082	0.000231711	0.000274825	0.000302468	0.000326214	0.000390268	0.000410985	0.000432264	0.000405647	0.000409319	0.000463152
C18H27NO8	384.166	0	-0.444444	72.9667	18	27	8	1	0	0	1.5	0.444	0.08	6	0	0	0	0	0	0	0	0	0	0	1	0	1	1	0	0	0	0.000191756	0	0	0	0	0.000170716	0.000188857	0.00018835	0.000179216	0.000188427	0.000207592	0.000182005	0.000243745	0.000215134	0.000216674	0.000217233	0.000248611	0.000211514
C16H18O11	385.078	0	0.25	53.175	16	18	11	0	0	0	1.125	0.688	0.24	8	0	0	0	0	0	0	0	1	1	0	0	0	0	0	0	0	0	0.000657869	0	0	0	0	0.000960518	0.00100439	0.000957673	0.000969564	0.000701462	0.000584938	0.00062179	0.000304454	0.000331834	0.0002909	0.000415989	0.000333482	0
C17H22O10	385.114	0	-0.117647	63.6529	17	22	10	0	0	0	1.294	0.588	0.17	7	0	0	0	0	0	0	0	1	1	0	0	0	0	0	0	0	0	0.00331281	0	0	0	0	0.003688	0.00360105	0.00357319	0.00363972	0.00317688	0.00300493	0.00315079	0.00216784	0.00226061	0.00179037	0.0025325	0.00213365	0.00129717
C16H22N2O9	385.125	1	0.125	56.7375	16	22	9	2	0	0	1.375	0.562	0.05	7	0	0	0	0	0	0	0	1	1	0	0	0	0	0	0	0	0	0.00017104	0	0	0	0	0.000207784	0.000192363	0.000210473	0.000181774	0.000192942	0.000182451	0.000170031	0.00012996	0.000155075	0	0.000147082	0.000138189	0
C21H22O7	385.129	1	-0.380952	71.1571	21	22	7	0	0	0	1.048	0.333	0.43	11	0	0	0	0	0	0	0	1	0	1	0	0	0	0	0	0	0	0.000248503	0	0	0	0	0.000199587	0.000200247	0.000210903	0.000207953	0.000222667	0.000274855	0.000270371	0.000301045	0.000337793	0.000310394	0.000289659	0.000335095	0.000367893
C18H26O9	385.15	0	-0.444444	72.9667	18	26	9	0	0	0	1.444	0.5	0.11	6	0	0	0	0	0	0	0	1	0	1	0	0	0	0	0	0	0	0.00307845	0.000583896	0	0	0	0.00262941	0.00278518	0.00278626	0.00277884	0.00292917	0.00300271	0.00311512	0.00280528	0.00282959	0.0024968	0.00292403	0.00274346	0.00212632
C22H26O6	385.166	1	-0.636364	78.4364	22	26	6	0	0	0	1.182	0.273	0.37	10	0	0	0	0	0	0	0	1	0	1	0	0	0	0	0	0	0	0.000203753	0	0	0	0	0.000176739	0.000151505	0.000181515	0.000179096	0.000227471	0.000260944	0.000264595	0.000370439	0.000346069	0.000422816	0.00032184	0.000363675	0.000541063
C19H30O8	385.187	0	-0.736842	81.3	19	30	8	0	0	0	1.579	0.421	0.07	5	0	0	0	0	0	0	0	0	0	0	1	0	1	0	0	0	0	0.000558759	0.00133167	0.000521058	0	0	0.000456549	0.000468458	0.000470376	0.000486316	0.00054526	0.000617821	0.000597712	0.000684244	0.00068183	0.000757006	0.00067894	0.000751738	0.000772997
C19H17Cl1N2O5	387.076	0	-0.0526316	61.8	19	17	5	2	0	0	0.895	0.263	0.55	12	1	0	0	0	1	0	1	0	0	0	0	0	0	0	0	0	0	8.01905e-05	0	0	0	0	0.000195348	0.000185238	0.000189173	0.000183267	0.00015767	0.000131311	0.000162785	0.000166369	0	0.000183596	0.000173022	0.000125365	0
C17H21Cl1O8	387.085	1	-0.294118	68.6824	17	21	8	0	0	0	1.235	0.471	0.27	7	1	0	0	0	0	0	0	1	0	1	0	0	0	0	0	0	0	0.000115121	0	0	0	0	8.41896e-05	9.96686e-05	0.000111833	9.94428e-05	0.000123084	0	0	0.00011551	0	0	0	0	0
C13H25O11P	387.106	0	-0.615385	77.8385	13	25	11	0	0	1	1.923	0.846	0	2	0	0	0	0	0	0	0	0	0	0	1	1	0	0	0	0	0	0.000121619	0	0	0	0	6.90544e-05	0.00011547	9.24203e-05	7.53413e-05	0.000123884	0.000158765	0.000104037	0.000331881	0.000385919	0.000533631	0.000296519	0.000414565	0.000879601
C20H20O8	387.109	1	-0.2	66	20	20	8	0	0	0	1	0.4	0.44	11	0	0	0	0	0	0	0	1	0	1	0	0	0	0	0	0	0	0.000412907	0	0	0	0	0.000356264	0.000376288	0.000392908	0.000377821	0.000388442	0.000439401	0.000420906	0.000415757	0.000431017	0.000419455	0.000418064	0.00042125	0.000397997
C19H20N2O7	387.12	1	0	60.3	19	20	7	2	0	0	1.053	0.368	0.41	11	0	0	0	0	0	0	0	1	0	1	0	0	0	0	0	0	0	0.000165341	0	0	0	0	0.000168833	0.000186351	0.000177004	0.000154354	0.000157849	0.000162556	0.000176416	0.00020635	0.000195024	0.000194441	0.000198535	0.000151315	0.000233458
C18H25Cl1O7	387.122	1	-0.611111	77.7167	18	25	7	0	0	0	1.389	0.389	0.21	6	1	0	0	0	0	0	0	1	0	1	0	0	0	0	0	0	0	0.00028872	0	0	0	0	0.000199029	0.000253	0.000230024	0.000185478	0.000245531	0.000202218	0.000137655	0.000240009	0.000178116	0	0.000169628	0.000154312	0
C17H24O10	387.13	0	-0.235294	67.0059	17	24	10	0	0	0	1.412	0.588	0.08	6	0	0	0	0	0	0	0	1	1	0	0	0	0	0	0	0	0	0.0015891	0	0	0	0	0.00151656	0.00152721	0.00148458	0.0015205	0.00152385	0.00153919	0.00151288	0.00123242	0.00120909	0.00103319	0.00123984	0.0011878	0.000761719
C21H24O7	387.145	1	-0.47619	73.8714	21	24	7	0	0	0	1.143	0.333	0.37	10	0	0	0	0	0	0	0	1	0	1	0	0	0	0	0	0	0	0.000651349	0	0	0	0	0.000520558	0.00052539	0.000537165	0.000511776	0.000577407	0.000661906	0.000655812	0.000825738	0.000825161	0.000924452	0.00080521	0.000855207	0.00104771
C20H24N2O6	387.156	1	-0.3	68.85	20	24	6	2	0	0	1.2	0.3	0.33	10	0	0	0	0	0	0	0	1	0	1	0	0	0	0	0	0	0	0.000147558	0	0	0	0	0.000117532	0.000110715	0.000120812	0.00010545	0.000123255	0.000149003	0.000162988	0.000184562	0.000159443	0.000199345	0	0.000239106	0.00020557
C18H28O9	387.166	0	-0.555556	76.1333	18	28	9	0	0	0	1.556	0.5	0.04	5	0	0	0	0	0	0	0	0	0	0	1	0	1	0	0	0	0	0.000649276	0.000690999	0	0	0	0.000518824	0.000549335	0.000559142	0.000568892	0.000633406	0.000674494	0.000668987	0.000652135	0.000733467	0.000712645	0.000716607	0.000641191	0.000634786
C22H28O6	387.181	1	-0.727273	81.0273	22	28	6	0	0	0	1.273	0.273	0.32	9	0	0	0	0	0	0	0	1	0	1	0	0	0	0	0	0	0	0.000387755	0.000573279	0	0.000553172	0	0.000271382	0.000264699	0.000282737	0.000266377	0.000348765	0.000391252	0.00040358	0.00053805	0.000547693	0.000700085	0.000521562	0.000596741	0.000872985
C20H23NO7	388.14	1	-0.3	68.85	20	23	7	1	0	0	1.15	0.35	0.35	10	0	0	0	0	0	0	0	1	0	1	0	0	0	0	0	0	0	0.000219548	0	0	0	0	0.000185046	0.000193939	0.000196557	0.000181258	0.000207637	0.000209999	0.000215274	0.000292895	0.000256156	0.000272638	0.000261042	0.000286794	0.000306184
C12H23O12P	389.085	0	-0.333333	69.8	12	23	12	0	0	1	1.917	1	0	2	0	0	0	0	0	0	0	0	0	0	1	1	0	0	0	0	0	0.000192215	0	0	0	0	0.000128349	0.000163496	0.000127725	0.000122654	0.000144505	0.00025235	0.000226763	0.000383977	0.000470382	0.000705262	0.000432815	0.000464071	0.000834288
C19H18O9	389.088	1	0	60.3	19	18	9	0	0	0	0.947	0.474	0.45	11	0	0	0	0	0	0	0	1	0	1	0	0	0	0	0	0	0	0.000356821	0	0	0	0	0.000376716	0.000390323	0.000373089	0.000388314	0.000350663	0.000336415	0.000335232	0.000271702	0.000356204	0.000279947	0.000290789	0.000289338	0.000299044
C16H22O9S	389.091	0	-0.125	63.8625	16	22	9	0	1	0	1.375	0.562	0.05	6	0	0	0	0	0	0	0	1	1	0	0	0	0	0	0	0	0	9.80015e-05	0	0	0	0	0.000276239	0.000298052	0.000285051	0.000295169	0.000240379	0.000260829	0.000243874	0.000250548	0.000236774	0.000246284	0.000221362	0.000221426	0.00021625
C18H18N2O8	389.099	1	0.222222	53.9667	18	18	8	2	0	0	1	0.444	0.42	11	0	0	0	0	0	0	0	1	0	1	0	0	0	0	0	0	0	0.000185084	0	0	0	0	0.000210357	0.000209426	0.000208545	0.000221513	0.000198727	0.000202278	0.000205421	0.000143258	0.000219243	0.000185074	0.000230704	0.000225072	0.00019436
C17H23Cl1O8	389.101	0	-0.411765	72.0353	17	23	8	0	0	0	1.353	0.471	0.19	6	1	0	0	0	0	0	0	1	0	1	0	0	0	0	0	0	0	0.000154036	0	0	0	0	0.00012887	0.000141002	0.00014266	0.000120415	0.000156329	0.00013334	9.926e-05	0.00015166	0	0	0	0.00015937	0
C16H22O11	389.109	0	0	60.3	16	22	11	0	0	0	1.375	0.688	0.05	6	0	0	0	0	0	0	0	1	1	0	0	0	0	0	0	0	0	0.000333067	0	0	0	0	0.000383394	0.000353723	0.000349771	0.000357364	0.000319282	0.000334379	0.00028981	0.000217619	0.000225117	0	0.000260183	0.000173875	0
C24H22O3S	389.122	0	-0.583333	76.925	24	22	3	0	1	0	0.917	0.125	0.53	14	0	0	0	0	1	0	1	0	0	0	0	0	0	0	0	0	0	0.000111363	0	0	0	0	8.68021e-05	0.000111308	9.52627e-05	8.42941e-05	0.000106591	0.000135081	0.000114381	0.000323849	0.000398638	0.000619335	0.00024074	0.00042845	0.00101024
C20H22O8	389.124	1	-0.3	68.85	20	22	8	0	0	0	1.1	0.4	0.38	10	0	0	0	0	0	0	0	1	0	1	0	0	0	0	0	0	0	0.00148398	0	0	0	0	0.0012777	0.00132155	0.00132174	0.00133456	0.00142974	0.00143919	0.00146957	0.00148879	0.00155409	0.00167193	0.00158221	0.00157362	0.00165807
C19H22N2O7	389.135	1	-0.105263	63.3	19	22	7	2	0	0	1.158	0.368	0.33	10	0	0	0	0	0	0	0	1	0	1	0	0	0	0	0	0	0	0.000362725	0	0	0	0	0.000370067	0.0003597	0.000351183	0.000363302	0.000381819	0.000409413	0.000429731	0.000415533	0.000393124	0.000442553	0.000427818	0.00045103	0.000493205
C17H26O10	389.145	0	-0.352941	70.3588	17	26	10	0	0	0	1.529	0.588	0	5	0	0	0	0	0	0	0	0	0	0	1	1	0	0	0	0	0	0.000319534	0	0	0	0	0.000301874	0.00031009	0.000303201	0.000315298	0.000328846	0.000354056	0.000327384	0.000307059	0.000319523	0.000312994	0.000338635	0.000338252	0.000225872
C21H26O7	389.161	1	-0.571429	76.5857	21	26	7	0	0	0	1.238	0.333	0.31	9	0	0	0	0	0	0	0	1	0	1	0	0	0	0	0	0	0	0.00131157	0	0	0	0	0.00103965	0.00103521	0.00109469	0.00109285	0.00122375	0.00139783	0.00137274	0.00165455	0.00176834	0.00206422	0.00168231	0.00185413	0.00213701
C20H26N2O6	389.172	1	-0.4	71.7	20	26	6	2	0	0	1.3	0.3	0.27	9	0	0	0	0	0	0	0	1	0	1	0	0	0	0	0	0	0	0.000140901	0	0	0	0	0.000102397	0.000115745	0.000105609	0.00011895	0.000142932	0.00013993	0.000139626	0.000178722	0.000178372	0.000258291	0.000170835	0.00017634	0.000183224
C22H30O6	389.197	1	-0.818182	83.6182	22	30	6	0	0	0	1.364	0.273	0.26	8	0	0	0	0	0	0	0	1	0	1	0	0	0	0	0	0	0	0.000407698	0.000573453	0	0.000689276	0	0.000286025	0.000298835	0.000311512	0.000303628	0.000380142	0.000421744	0.000442143	0.000663878	0.000675245	0.000839279	0.000569959	0.00067574	0.000992174
C18H17NO9	390.083	1	0.222222	53.9667	18	17	9	1	0	0	0.944	0.5	0.44	11	0	0	0	0	0	0	0	1	0	1	0	0	0	0	0	0	0	0.000123597	0	0	0	0	0.000138562	0.000130919	0.000145072	0.000155801	0.000124688	0	0.000136059	8.16325e-05	0	0	0.000117478	0	0
C21H25Fe1N3O	390.128	0	-0.666667	79.3	21	25	1	3	0	0	1.19	0.048	0.43	11	0	1	0	1	0	0	0	1	0	1	0	0	0	0	0	0	0	0.000299413	0	0	0	0	0.000252999	0.000270177	0.00027748	0.000268582	0.000310081	0.000300941	0.000315815	0.000294254	0.000292243	0.000435226	0.000351737	0.000354288	0.000275697
C20H25NO7	390.156	1	-0.4	71.7	20	25	7	1	0	0	1.25	0.35	0.29	9	0	0	0	0	0	0	0	1	0	1	0	0	0	0	0	0	0	0.00033047	0	0	0	0	0.000283556	0.000295032	0.000304547	0.000296222	0.000328564	0.000353729	0.000330425	0.000415526	0.000505918	0.000522733	0.00037274	0.000445571	0.000512842
C22H16O5S	391.065	0	-0.181818	65.4818	22	16	5	0	1	0	0.727	0.227	0.62	15	0	0	0	0	1	0	1	0	0	0	0	0	0	0	0	0	0	0.000151616	0	0	0	0	9.99494e-05	0.000129499	0.000110701	0.000106805	0.000126356	0.000198054	0.00016843	0.000276732	0.000313043	0.000399945	0.00025692	0.000362078	0.000486945
C18H16O10	391.067	1	0.222222	53.9667	18	16	10	0	0	0	0.889	0.556	0.46	11	0	0	0	0	0	0	0	1	1	0	0	0	0	0	0	0	0	0.000191795	0	0	0	0	0.000236428	0.00024371	0.000243599	0.000243796	0.000202942	0.000162665	0.000183879	0.000116965	0	0	0.00014751	0.000128431	0
C15H20O10S	391.07	0	0.133333	56.5	15	20	10	0	1	0	1.333	0.667	0	6	0	0	0	0	0	0	0	1	1	0	0	0	0	0	0	0	0	5.66288e-05	0	0	0	0	0.000147812	0.000150933	0.000143392	0.00013758	9.62788e-05	0.000147146	0	0.000100743	0	0	0	0	0
C23H20O4S	391.101	0	-0.434783	72.6913	23	20	4	0	1	0	0.87	0.174	0.55	14	0	0	0	0	1	0	1	0	0	0	0	0	0	0	0	0	0	0.000197555	0	0	0	0	0.000146963	0.000153026	0.000161983	0.000143579	0.000168378	0.000201272	0.000270929	0.000436573	0.000530423	0.000770115	0.000404257	0.000536125	0.00101285
C19H20O9	391.103	1	-0.105263	63.3	19	20	9	0	0	0	1.053	0.474	0.38	10	0	0	0	0	0	0	0	1	0	1	0	0	0	0	0	0	0	0.00157632	0	0	0	0	0.00158362	0.00162346	0.00160961	0.00158961	0.00156059	0.00150716	0.00153189	0.00132687	0.0013078	0.001367	0.00148724	0.00138752	0.00117738
C18H20N2O8	391.115	1	0.111111	57.1333	18	20	8	2	0	0	1.111	0.444	0.33	10	0	0	0	0	0	0	0	1	0	1	0	0	0	0	0	0	0	0.000553529	0.000658245	0	0	0	0.000632226	0.000629355	0.000601278	0.000608462	0.000566151	0.000568043	0.000574652	0.000530396	0.000525406	0.000572245	0.000612529	0.000552434	0.00060237
C19H24N2O7	391.151	1	-0.210526	66.3	19	24	7	2	0	0	1.263	0.368	0.26	9	0	0	0	0	0	0	0	1	0	1	0	0	0	0	0	0	0	0.000470755	0	0	0	0	0.000453621	0.000467562	0.000458506	0.000427844	0.000501966	0.000513946	0.000511214	0.000549613	0.000573799	0.000673101	0.000566423	0.000604948	0.000653922
C21H28O7	391.176	1	-0.666667	79.3	21	28	7	0	0	0	1.333	0.333	0.26	8	0	0	0	0	0	0	0	1	0	1	0	0	0	0	0	0	0	0.00161364	0.000638896	0.000462621	0.00056674	0.000584608	0.00126361	0.00132091	0.00137118	0.00135224	0.00155217	0.00174999	0.00174578	0.00215588	0.00228854	0.00259762	0.00215085	0.00235577	0.00271699
C22H32O6	391.213	1	-0.909091	86.2091	22	32	6	0	0	0	1.455	0.273	0.21	7	0	0	0	0	0	0	0	1	0	1	0	0	0	0	0	0	0	0.000236586	0	0	0	0	0.000171612	0.00017289	0.000200729	0.000187941	0.000227845	0.000241794	0.000288243	0.00039878	0.000454027	0.000591776	0.000337087	0.000446009	0.000667187
C20H23Fe1N3O2	392.107	0	-0.5	74.55	20	23	2	3	0	0	1.15	0.1	0.44	11	0	1	0	1	0	0	0	1	0	1	0	0	0	0	0	0	0	0.000309909	0	0	0	0	0.000322364	0.00033725	0.000319049	0.000330393	0.00032703	0.000322309	0.000319027	0.000260995	0.000330668	0.000310216	0.000287805	0.000317678	0.000218426
C18H23N3O7	392.146	1	0	60.3	18	23	7	3	0	0	1.278	0.389	0.22	9	0	0	0	0	0	0	0	1	0	1	0	0	0	0	0	0	0	0.000316576	0	0	0	0	0.000328293	0.000322428	0.000327349	0.000318345	0.000320384	0.000350142	0.00032494	0.000334891	0.000335676	0.000431869	0.000345739	0.000385474	0.000423363
C20H27NO7	392.171	1	-0.5	74.55	20	27	7	1	0	0	1.35	0.35	0.23	8	0	0	0	0	0	0	0	1	0	1	0	0	0	0	0	0	0	0.000311003	0	0	0	0	0.000276914	0.000282452	0.000288011	0.000287328	0.000301084	0.00036214	0.000350779	0.000417921	0.00045051	0.000447749	0.000378929	0.000442452	0.000470542
C12H24Cl1O10P	393.072	0	-0.75	81.675	12	24	10	0	0	1	2	0.833	0	1	1	0	0	0	0	0	0	0	0	0	1	1	0	0	0	0	0	5.70378e-05	0	0	0	0	5.70568e-05	8.63883e-05	7.58205e-05	5.96726e-05	0	0	0	7.72518e-05	0	0	0	0	0
C22H18O5S	393.08	0	-0.272727	68.0727	22	18	5	0	1	0	0.818	0.227	0.57	14	0	0	0	0	1	0	1	0	0	0	0	0	0	0	0	0	0	0.000141156	0	0	0	0	0.000117009	0.000136749	0.000149622	0.000115308	0.000122935	0.000202615	0.000159442	0.000282636	0.000333749	0.000466873	0.000292234	0.000352357	0.000484826
C18H18O10	393.083	1	0.111111	57.1333	18	18	10	0	0	0	1	0.556	0.38	10	0	0	0	0	0	0	0	1	1	0	0	0	0	0	0	0	0	0.000999035	0	0	0	0	0.00125757	0.0012786	0.00122762	0.00121959	0.00106942	0.000954914	0.000964011	0.000602772	0.000681823	0.000557559	0.000730636	0.000646267	0.000463037
C17H18N2O9	393.094	1	0.352941	50.2412	17	18	9	2	0	0	1.059	0.529	0.33	10	0	0	0	0	0	0	0	1	1	0	0	0	0	0	0	0	0	0.000298771	0	0	0	0	0.000436289	0.000413175	0.000427605	0.000417239	0.000360857	0.000337204	0.000398664	0.000207448	0.000298645	0.000259666	0.000308238	0.000271974	0.000307096
C19H22O9	393.119	1	-0.210526	66.3	19	22	9	0	0	0	1.158	0.474	0.31	9	0	0	0	0	0	0	0	1	0	1	0	0	0	0	0	0	0	0.00471012	0	0	0	0	0.00468137	0.00469228	0.0046493	0.00466967	0.00453546	0.00449676	0.00453505	0.00387416	0.00427074	0.00376071	0.00436774	0.00415736	0.00331751
C20H26O8	393.155	1	-0.5	74.55	20	26	8	0	0	0	1.3	0.4	0.25	8	0	0	0	0	0	0	0	1	0	1	0	0	0	0	0	0	0	0.00508863	0.000731954	0.000531756	0	0	0.00454011	0.00462666	0.00459718	0.00465876	0.004993	0.00538352	0.00529014	0.00543713	0.00593105	0.00601136	0.00598392	0.00605909	0.00537755
C19H26N2O7	393.167	1	-0.315789	69.3	19	26	7	2	0	0	1.368	0.368	0.19	8	0	0	0	0	0	0	0	1	0	1	0	0	0	0	0	0	0	0.000289621	0	0	0	0	0.000268705	0.000268708	0.000265312	0.000251481	0.00028288	0.000303037	0.000324603	0.00038307	0.000362867	0.000429549	0.000333083	0.000401434	0.000477
C21H30O7	393.192	1	-0.761905	82.0143	21	30	7	0	0	0	1.429	0.333	0.2	7	0	0	0	0	0	0	0	1	0	1	0	0	0	0	0	0	0	0.00123157	0.000653853	0.000566105	0	0	0.00096785	0.00100489	0.0010789	0.00104938	0.001245	0.00133674	0.00135615	0.0017262	0.00178055	0.00203373	0.00178024	0.00193026	0.00220419
C18H35Cl1N2O5	393.216	0	-1.05556	90.3833	18	35	5	2	0	0	1.944	0.278	0	2	1	0	0	0	0	0	0	0	0	0	1	0	1	1	0	0	0	0	0.00213151	0.00194095	0.00320588	0.00255055	4.9374e-05	7.37139e-05	7.86396e-05	0.000122797	6.56357e-05	0	0	8.45586e-05	0	0	0	0	0
C22H34O6	393.228	0	-1	88.8	22	34	6	0	0	0	1.545	0.273	0.16	6	0	0	0	0	0	0	0	0	0	0	1	0	1	0	0	0	0	8.72728e-05	0.00102859	0	0.000956811	0	7.78898e-05	7.72347e-05	6.93694e-05	7.63127e-05	9.39396e-05	0.000113476	0.000133615	0.000158468	0.000202824	0.00016771	0.000137489	0.000175466	0.00025267
C17H17NO10	394.078	1	0.352941	50.2412	17	17	10	1	0	0	1	0.588	0.36	10	0	0	0	0	0	0	0	1	1	0	0	0	0	0	0	0	0	0.000199581	0	0	0	0	0.000288716	0.000287783	0.00027111	0.000292907	0.000219649	0.000212053	0.000182511	0.000130992	0.00012877	0	0.000137815	0	0
C19H25NO8	394.151	1	-0.315789	69.3	19	25	8	1	0	0	1.316	0.421	0.21	8	0	0	0	0	0	0	0	1	0	1	0	0	0	0	0	0	0	0.000767815	0	0	0	0	0.000714365	0.000734251	0.000733098	0.000715798	0.000790636	0.000816562	0.000785024	0.000867635	0.000790427	0.000858565	0.000844857	0.000850082	0.000853083
C20H29NO7	394.187	1	-0.6	77.4	20	29	7	1	0	0	1.45	0.35	0.16	7	0	0	0	0	0	0	0	1	0	1	0	0	0	0	0	0	0	0.00019153	0	0	0	0	0.000160929	0.000170517	0.000155733	0.000168145	0.00019861	0.000239195	0.000198291	0.000261392	0.000277212	0.000258966	0.000302492	0.000271178	0.000298051
C18H20O10	395.098	1	0	60.3	18	20	10	0	0	0	1.111	0.556	0.31	9	0	0	0	0	0	0	0	1	1	0	0	0	0	0	0	0	0	0.00324835	0	0	0	0	0.00379586	0.00371522	0.00372039	0.00376141	0.00322085	0.00304164	0.00304149	0.00208192	0.00225968	0.00183509	0.00246798	0.00208921	0.00142211
C17H20N2O9	395.11	1	0.235294	53.5941	17	20	9	2	0	0	1.176	0.529	0.24	9	0	0	0	0	0	0	0	1	1	0	0	0	0	0	0	0	0	0.000623292	0	0	0	0	0.000787398	0.000742683	0.00074641	0.000749449	0.000616421	0.000636542	0.00063868	0.000481834	0.000576515	0.000510689	0.000539294	0.000538201	0.000349589
C19H24O9	395.135	1	-0.315789	69.3	19	24	9	0	0	0	1.263	0.474	0.24	8	0	0	0	0	0	0	0	1	0	1	0	0	0	0	0	0	0	0.00730848	0	0.000461062	0	0	0.00713136	0.00709744	0.00707314	0.00710027	0.00708353	0.00717621	0.00728241	0.00633745	0.00664261	0.00599488	0.00698923	0.00649432	0.00510531
C18H24N2O8	395.146	1	-0.111111	63.4667	18	24	8	2	0	0	1.333	0.444	0.17	8	0	0	0	0	0	0	0	1	0	1	0	0	0	0	0	0	0	0.000629819	0	0	0	0	0.000644405	0.00064333	0.000640511	0.000624352	0.00063255	0.000703002	0.000683919	0.000665726	0.000623925	0.000625868	0.000626127	0.000632045	0.000615826
C20H28O8	395.171	1	-0.6	77.4	20	28	8	0	0	0	1.4	0.4	0.19	7	0	0	0	0	0	0	0	1	0	1	0	0	0	0	0	0	0	0.00402639	0.000917532	0	0.000541387	0	0.00346726	0.00356774	0.00359799	0.00358718	0.00399198	0.00441727	0.00439563	0.00467797	0.004874	0.00492004	0.00483067	0.00492341	0.00436875
C21H32O7	395.208	0	-0.857143	84.7286	21	32	7	0	0	0	1.524	0.333	0.14	6	0	0	0	0	0	0	0	0	0	0	1	0	1	0	0	0	0	0.000493485	0.00118967	0.00049574	0.000683655	0.000830191	0.000390967	0.000395147	0.000419829	0.000421372	0.000511337	0.000579513	0.00057669	0.000759054	0.000754239	0.000922566	0.000761525	0.000789379	0.000930353
C22H36O6	395.244	0	-1.09091	91.3909	22	36	6	0	0	0	1.636	0.273	0.11	5	0	0	0	0	0	0	0	0	0	0	1	0	1	0	0	0	0	0	0.00429011	0.00303679	0.00589804	0.00463442	3.65583e-05	0	0	4.10094e-05	0	0	0	0	0	0	0	0	0.000178635
C19H27NO8	396.166	1	-0.421053	72.3	19	27	8	1	0	0	1.421	0.421	0.14	7	0	0	0	0	0	0	0	1	0	1	0	0	0	0	0	0	0	0.000423595	0	0	0	0	0.000380479	0.000403048	0.000394359	0.000394898	0.000454408	0.000523762	0.000447846	0.000497889	0.00048074	0.000493525	0.000522628	0.000510426	0.000489812
C19H28Cl1N3O4	396.17	1	-0.578947	76.8	19	28	4	3	0	0	1.474	0.211	0.18	7	1	0	0	0	0	0	0	1	0	1	0	0	0	0	0	0	0	0	0.00123617	0.00274447	0.00260609	0.00230819	5.37822e-05	5.83543e-05	3.59717e-05	4.9903e-05	0	0	0	0	0	0	0	0	0
C17H18O11	397.078	1	0.235294	53.5941	17	18	11	0	0	0	1.059	0.647	0.3	9	0	0	0	0	0	0	0	1	1	0	0	0	0	0	0	0	0	0.000930412	0	0.00059219	0	0	0.00137857	0.00132663	0.00129534	0.00129552	0.00100699	0.000862567	0.000906183	0.000468281	0.000570705	0.000370645	0.000623513	0.000476563	0.000240501
C18H22O10	397.114	1	-0.111111	63.4667	18	22	10	0	0	0	1.222	0.556	0.23	8	0	0	0	0	0	0	0	1	1	0	0	0	0	0	0	0	0	0.00544408	0	0	0	0	0.00579427	0.00589191	0.00580448	0.00575638	0.00541223	0.00514001	0.00515556	0.00362443	0.00383917	0.00306715	0.00425824	0.00351031	0.0023897
C17H22N2O9	397.125	1	0.117647	56.9471	17	22	9	2	0	0	1.294	0.529	0.14	8	0	0	0	0	0	0	0	1	1	0	0	0	0	0	0	0	0	0.000511823	0	0	0	0	0.00061793	0.000593225	0.00056982	0.00058161	0.000522795	0.000553948	0.000525278	0.000430341	0.000440838	0.000432683	0.0004373	0.00045945	0.000399993
C19H26O9	397.15	1	-0.421053	72.3	19	26	9	0	0	0	1.368	0.474	0.17	7	0	0	0	0	0	0	0	1	0	1	0	0	0	0	0	0	0	0.00571436	0.000654361	0	0	0	0.00539138	0.005349	0.00538712	0.00532875	0.00563175	0.00604196	0.00592027	0.0056053	0.00556039	0.00511224	0.00586214	0.00550043	0.00418359
C20H30O8	397.187	0	-0.7	80.25	20	30	8	0	0	0	1.5	0.4	0.12	6	0	0	0	0	0	0	0	0	0	0	1	0	1	0	0	0	0	0.00171646	0.00145084	0.000621924	0.000935224	0.00105409	0.00140253	0.0014127	0.00144218	0.00143717	0.00166454	0.00187308	0.00188732	0.00206156	0.00213794	0.00225322	0.00208429	0.00218457	0.00204766
C21H34O7	397.223	0	-0.952381	87.4429	21	34	7	0	0	0	1.619	0.333	0.09	5	0	0	0	0	0	0	0	0	0	0	1	0	1	0	0	0	0	9.67702e-05	0.00113028	0.000523886	0	0	9.03578e-05	7.85678e-05	8.6732e-05	8.98632e-05	0.000125977	0	0.000157926	0.000211892	0.000179805	0.000232989	0.000145435	0.000196639	0.000210367
C22H21Cl1O3S	399.083	0	-0.590909	77.1409	22	21	3	0	1	0	0.955	0.136	0.51	12	1	0	0	0	1	0	1	0	0	0	0	0	0	0	0	0	0	7.99662e-05	0	0	0	0	0.000114944	0.000143259	9.25851e-05	9.46614e-05	7.28862e-05	0	0	0	0	0	0	0	0
C17H20O11	399.093	0	0.117647	56.9471	17	20	11	0	0	0	1.176	0.647	0.22	8	0	0	0	0	0	0	0	1	1	0	0	0	0	0	0	0	0	0.00158121	0	0	0	0	0.00213126	0.00205986	0.00206529	0.00211661	0.00165639	0.00145016	0.0014841	0.000796638	0.000945342	0.000656641	0.00101782	0.000793776	0.000516102
C21H20O8	399.109	1	-0.190476	65.7286	21	20	8	0	0	0	0.952	0.381	0.47	12	0	0	0	0	0	0	0	1	0	1	0	0	0	0	0	0	0	0.000133644	0	0	0	0	0.000112478	0.000123945	0.000113866	0.000126598	0.000122659	0.000164461	0.0001286	0.000120164	0.000136227	0.000175409	0.000135201	0.000141366	0
C19H25Cl1O7	399.122	1	-0.578947	76.8	19	25	7	0	0	0	1.316	0.368	0.26	7	1	0	0	0	0	0	0	1	0	1	0	0	0	0	0	0	0	0.000228578	0	0	0	0	0.000179973	0.000217316	0.000210899	0.000200577	0.000224707	0.000203952	0.000120817	0.000228528	0.000227981	0	0.000189932	0.000151418	0.000223387
C18H24O10	399.13	0	-0.222222	66.6333	18	24	10	0	0	0	1.333	0.556	0.15	7	0	0	0	0	0	0	0	1	1	0	0	0	0	0	0	0	0	0.00436087	0	0	0	0	0.00454365	0.0045245	0.00440033	0.00454814	0.0043203	0.00431236	0.00427899	0.00332249	0.00329009	0.00263767	0.00366824	0.00317761	0.00206325
C22H24O7	399.145	1	-0.454545	73.2545	22	24	7	0	0	0	1.091	0.318	0.41	11	0	0	0	0	0	0	0	1	0	1	0	0	0	0	0	0	0	0.000248733	0	0	0	0	0.000191462	0.000205828	0.000212007	0.000198309	0.000233334	0.000270262	0.000267979	0.000340802	0.000382002	0.00043226	0.000334491	0.000375129	0.000416672
C19H28O9	399.166	0	-0.526316	75.3	19	28	9	0	0	0	1.474	0.474	0.1	6	0	0	0	0	0	0	0	1	0	1	0	0	0	0	0	0	0	0.00227246	0.000665816	0	0	0	0.00202702	0.00203862	0.0020664	0.00205765	0.00225201	0.00249592	0.00247672	0.00236511	0.00246666	0.00222175	0.00249317	0.00240888	0.00196648
C23H28O6	399.181	1	-0.695652	80.1261	23	28	6	0	0	0	1.217	0.261	0.35	10	0	0	0	0	0	0	0	1	0	1	0	0	0	0	0	0	0	0.000146138	0	0	0	0	0.000120038	0.000126514	0.000116589	0.000110953	0.000143408	0.000215997	0.000191486	0.000247126	0.000286592	0.000354955	0.000268269	0.000261162	0.000448247
C20H32O8	399.202	0	-0.8	83.1	20	32	8	0	0	0	1.6	0.4	0.06	5	0	0	0	0	0	0	0	0	0	0	1	0	1	0	0	0	0	0.000351625	0.00141424	0.000508451	0	0	0.00028419	0.000296004	0.000299471	0.000308595	0.000336854	0.000413831	0.000405483	0.000471306	0.000476938	0.000578384	0.000452997	0.000497865	0.0005105
C20H15Cl1O7	401.043	0	-0.05	61.725	20	15	7	0	0	0	0.75	0.35	0.61	13	1	0	0	0	1	0	1	0	0	0	0	0	0	0	0	0	0	0	0.000502306	0.000524197	0.00219506	0.00112893	0	0	0	0	0	0	0	0	0	0	0	0	0
C13H23O12P	401.085	0	-0.307692	69.0692	13	23	12	0	0	1	1.769	0.923	0	3	0	0	0	0	0	0	0	0	0	0	1	1	0	0	0	0	0	0.000142573	0	0	0	0	8.54568e-05	8.88273e-05	0.000112429	8.88603e-05	0.000122165	0.000116521	0.00015991	0.000307539	0.000325225	0.000513017	0.000264917	0.000384127	0.000722752
C17H22O11	401.109	0	0	60.3	17	22	11	0	0	0	1.294	0.647	0.13	7	0	0	0	0	0	0	0	1	1	0	0	0	0	0	0	0	0	0.00129719	0	0	0	0	0.00158626	0.00151819	0.00151413	0.00154781	0.00133801	0.00121405	0.00126396	0.000784364	0.000746794	0.000655705	0.000881175	0.00072172	0.000467099
C14H27O11P	401.122	0	-0.714286	80.6571	14	27	11	0	0	1	1.929	0.786	0	2	0	0	0	0	0	0	0	0	0	0	1	1	0	0	0	0	0	0.000112982	0	0	0	0	6.66374e-05	6.95392e-05	7.50553e-05	0	8.25918e-05	0.000144004	0	0.000311771	0.00038922	0.00052637	0.000210317	0.000421258	0.0008937
C21H22O8	401.124	1	-0.285714	68.4429	21	22	8	0	0	0	1.048	0.381	0.41	11	0	0	0	0	0	0	0	1	0	1	0	0	0	0	0	0	0	0.000476154	0	0	0	0	0.000429262	0.00041512	0.000422008	0.000409238	0.00046366	0.000491791	0.000510683	0.000532524	0.000529998	0.000500655	0.000517741	0.000490711	0.000529868
C20H22N2O7	401.135	1	-0.1	63.15	20	22	7	2	0	0	1.1	0.35	0.38	11	0	0	0	0	0	0	0	1	0	1	0	0	0	0	0	0	0	0.000167235	0	0	0	0	0.000162671	0.000168901	0.000149755	0.000150937	0.000157212	0.000172985	0.000190841	0.000173994	0.000176374	0.000227307	0.000192932	0.000242569	0.000209312
C19H27Cl1O7	401.137	1	-0.684211	79.8	19	27	7	0	0	0	1.421	0.368	0.19	6	1	0	0	0	0	0	0	1	0	1	0	0	0	0	0	0	0	0.000225962	0	0	0	0	0.000199252	0.000251477	0.000218233	0.000203074	0.000236673	0.000207118	0	0.000244392	0	0	0.000183262	0.000148635	0
C18H26O10	401.145	0	-0.333333	69.8	18	26	10	0	0	0	1.444	0.556	0.08	6	0	0	0	0	0	0	0	1	1	0	0	0	0	0	0	0	0	0.00165727	0	0	0	0	0.00152506	0.00154604	0.00149973	0.00152393	0.00165272	0.00168701	0.00168281	0.00140947	0.0014458	0.00121173	0.00145287	0.00135362	0.000998215
C22H26O7	401.161	1	-0.545455	75.8455	22	26	7	0	0	0	1.182	0.318	0.35	10	0	0	0	0	0	0	0	1	0	1	0	0	0	0	0	0	0	0.000574197	0	0	0	0	0.000441981	0.00043616	0.000459742	0.000435958	0.000534013	0.00061128	0.000641854	0.000734335	0.000805477	0.000933354	0.000740788	0.000839648	0.00101774
C19H30O9	401.182	0	-0.631579	78.3	19	30	9	0	0	0	1.579	0.474	0.03	5	0	0	0	0	0	0	0	0	0	0	1	0	1	0	0	0	0	0.000470085	0.00065747	0	0	0	0.000379413	0.000392014	0.000403647	0.000404878	0.000461929	0.000496198	0.000556736	0.000546743	0.000566108	0.000629641	0.000547516	0.000584889	0.000635445
C23H30O6	401.197	1	-0.782609	82.6043	23	30	6	0	0	0	1.304	0.261	0.3	9	0	0	0	0	0	0	0	1	0	1	0	0	0	0	0	0	0	0.000207361	0	0	0	0	0.000156931	0.000130276	0.000154576	0.000156801	0.000190652	0.000259582	0.000241156	0.000340421	0.000383915	0.000465938	0.000366963	0.000408796	0.000549758
C20H21NO8	402.119	1	-0.1	63.15	20	21	8	1	0	0	1.05	0.4	0.4	11	0	0	0	0	0	0	0	1	0	1	0	0	0	0	0	0	0	0.000170752	0	0	0	0	0.000162108	0.000167716	0.000146465	0.000158817	0.000160274	0.000174238	0.000177096	0.000179052	0.000205121	0.00020249	0.000187312	0.000182266	0.000236116
C21H25NO7	402.156	1	-0.380952	71.1571	21	25	7	1	0	0	1.19	0.333	0.33	10	0	0	0	0	0	0	0	1	0	1	0	0	0	0	0	0	0	0.000174274	0	0	0	0	0.000146176	0.000137388	0.000132944	0.000134914	0.000161785	0.000191205	0.000221681	0.00023382	0.000242193	0.000241437	0.000258868	0.000242279	0.000277088
C20H25N3O6	402.167	1	-0.2	66	20	25	6	3	0	0	1.25	0.3	0.29	10	0	0	0	0	0	0	0	1	0	1	0	0	0	0	0	0	0	0.000135691	0	0	0	0	0.000111658	0.000101405	9.80093e-05	0.000117003	0.00012329	0.000148066	0.000117597	0.000151167	0.000171724	0.000193257	0.000193881	0.000165755	0.000223111
C23H16O5S	403.065	0	-0.173913	65.2565	23	16	5	0	1	0	0.696	0.217	0.64	16	0	0	0	0	1	0	1	0	0	0	0	0	0	0	0	0	0	0.000138441	0	0	0	0	8.62392e-05	0.000119261	9.23749e-05	8.20317e-05	0.000116521	0.000174115	0.000169097	0.00021589	0.000280688	0.000325184	0.000249074	0.000323588	0.000476019
C16H20O12	403.088	0	0.25	53.175	16	20	12	0	0	0	1.25	0.75	0.1	7	0	0	0	0	0	0	0	1	1	0	0	0	0	0	0	0	0	0.00013508	0	0	0	0	0.000211338	0.000196327	0.000179885	0.000208634	0.000139703	0	0.000115464	0	0	0	0	0	0
C13H25O12P	403.101	0	-0.461538	73.4538	13	25	12	0	0	1	1.923	0.923	0	2	0	0	0	0	0	0	0	0	0	0	1	1	0	0	0	0	0	0.000217106	0	0	0	0	0.000147884	0.000176531	0.00017087	0.000141985	0.00018152	0.000295012	0.000264692	0.00051444	0.000628377	0.000881779	0.000523515	0.000641652	0.00115969
C20H20O9	403.103	1	-0.1	63.15	20	20	9	0	0	0	1	0.45	0.42	11	0	0	0	0	0	0	0	1	0	1	0	0	0	0	0	0	0	0.000614537	0	0	0	0	0.000590786	0.000618421	0.000601142	0.000601868	0.000595231	0.000563044	0.000616686	0.00051964	0.000537769	0.000510375	0.000580928	0.000554505	0.000498229
C20H21Cl1N2O5	403.107	0	-0.25	67.425	20	21	5	2	0	0	1.05	0.25	0.45	11	1	0	0	0	0	0	0	1	0	1	0	0	0	0	0	0	0	0.000106431	0	0	0	0	0.000280475	0.000303638	0.000294484	0.000278813	0.000283156	0.000295395	0.000303062	0.000267802	0.000263746	0.000268635	0.000254802	0.000302994	0.000250487
C17H24O11	403.125	0	-0.117647	63.6529	17	24	11	0	0	0	1.412	0.647	0.04	6	0	0	0	0	0	0	0	1	1	0	0	0	0	0	0	0	0	0.000496604	0	0	0	0	0.000551646	0.000501133	0.000512686	0.000524607	0.000524715	0.000491213	0.00048505	0.000359419	0.000387998	0.00036562	0.000412238	0.000375591	0.000236796
C21H24O8	403.14	1	-0.380952	71.1571	21	24	8	0	0	0	1.143	0.381	0.35	10	0	0	0	0	0	0	0	1	0	1	0	0	0	0	0	0	0	0.00141051	0	0	0	0	0.00118648	0.00120858	0.00121775	0.00123356	0.00132113	0.00149289	0.00147816	0.00157194	0.00161129	0.00175994	0.00164319	0.00165887	0.00165498
C20H24N2O7	403.151	1	-0.2	66	20	24	7	2	0	0	1.2	0.35	0.31	10	0	0	0	0	0	0	0	1	0	1	0	0	0	0	0	0	0	0.000280872	0	0	0	0	0.000266191	0.000276645	0.000260786	0.000290435	0.000298377	0.000309679	0.000329462	0.000389326	0.000318358	0.000397094	0.000349369	0.000415648	0.000482002
C18H28O10	403.161	0	-0.444444	72.9667	18	28	10	0	0	0	1.556	0.556	0	5	0	0	0	0	0	0	0	0	0	0	1	1	0	0	0	0	0	0.000323754	0	0	0	0	0.000269499	0.000286666	0.000282153	0.000297516	0.000325362	0.000368156	0.000352688	0.000335276	0.000373264	0.000326684	0.000343622	0.000352473	0.00032593
C22H28O7	403.176	1	-0.636364	78.4364	22	28	7	0	0	0	1.273	0.318	0.3	9	0	0	0	0	0	0	0	1	0	1	0	0	0	0	0	0	0	0.000986162	0	0.000416068	0	0	0.000744727	0.000717969	0.000803187	0.000784722	0.000887353	0.00100542	0.00105072	0.00132615	0.00138133	0.00166413	0.00131144	0.00150378	0.00190148
C23H32O6	403.213	1	-0.869565	85.0826	23	32	6	0	0	0	1.391	0.261	0.25	8	0	0	0	0	0	0	0	1	0	1	0	0	0	0	0	0	0	0.000217996	0.000412331	0.000550101	0.000720055	0.000589595	0.000155687	0.000137149	0.000154747	0.000154245	0.000173895	0.000245955	0.000255083	0.000361243	0.000379222	0.000491146	0.000319398	0.000385603	0.000522226
C21H27NO7	404.171	1	-0.47619	73.8714	21	27	7	1	0	0	1.286	0.333	0.27	9	0	0	0	0	0	0	0	1	0	1	0	0	0	0	0	0	0	0.000221971	0	0	0	0	0.000171571	0.000177082	0.000188562	0.000185247	0.000213185	0.00021747	0.000221556	0.000272889	0.000309601	0.000359153	0.000281191	0.000319464	0.00041181
C19H18O10	405.083	1	0.105263	57.3	19	18	10	0	0	0	0.947	0.526	0.43	11	0	0	0	0	0	0	0	1	1	0	0	0	0	0	0	0	0	0.000467957	0	0	0	0	0.000526034	0.00052738	0.000527821	0.00053056	0.000444284	0.000429055	0.000403289	0.000300068	0.000325785	0.00025273	0.00033724	0.000281016	0.000278637
C18H18N2O9	405.094	1	0.333333	50.8	18	18	9	2	0	0	1	0.5	0.39	11	0	0	0	0	0	0	0	1	0	1	0	0	0	0	0	0	0	0.000195158	0	0	0	0	0.000258595	0.000225921	0.000230252	0.0002449	0.000209565	0.000200526	0.00023036	0.000128825	0.000203646	0.000164336	0.000138248	0.000160534	0
C20H22O9	405.119	1	-0.2	66	20	22	9	0	0	0	1.1	0.45	0.35	10	0	0	0	0	0	0	0	1	0	1	0	0	0	0	0	0	0	0.00222553	0	0	0	0	0.00203286	0.00212736	0.00212542	0.00210727	0.00214212	0.00217261	0.00221383	0.00196083	0.00205944	0.00192874	0.00213405	0.00198361	0.00167789
C19H22N2O8	405.13	1	0	60.3	19	22	8	2	0	0	1.158	0.421	0.31	10	0	0	0	0	0	0	0	1	0	1	0	0	0	0	0	0	0	0.000594116	0	0	0	0	0.000619699	0.000617704	0.000611544	0.000600167	0.000589569	0.000592014	0.000630631	0.000616589	0.000599832	0.000602994	0.000583879	0.000615516	0.000557199
C18H27Cl1O8	405.132	0	-0.611111	77.7167	18	27	8	0	0	0	1.5	0.444	0.11	5	1	0	0	0	0	0	0	0	0	0	1	0	1	0	0	0	0	0.00013896	0	0	0	0	0.000116298	0.000136785	0.000139732	0.00011416	0.000129669	0	0	0.000102953	0	0	0	0	0
C21H26O8	405.155	1	-0.47619	73.8714	21	26	8	0	0	0	1.238	0.381	0.29	9	0	0	0	0	0	0	0	1	0	1	0	0	0	0	0	0	0	0.00273747	0	0.000403899	0	0	0.0022914	0.00234809	0.00241661	0.00235257	0.00256688	0.00291951	0.00288989	0.00308189	0.00324033	0.00336059	0.00325447	0.00322194	0.00326153
C20H26N2O7	405.167	1	-0.3	68.85	20	26	7	2	0	0	1.3	0.35	0.24	9	0	0	0	0	0	0	0	1	0	1	0	0	0	0	0	0	0	0.000302431	0	0	0	0	0.000251511	0.00026199	0.000257748	0.000264441	0.000273239	0.000298288	0.000336452	0.00037894	0.000368109	0.000363949	0.000314743	0.000361473	0.000465973
C23H34O6	405.228	1	-0.956522	87.5609	23	34	6	0	0	0	1.478	0.261	0.2	7	0	0	0	0	0	0	0	1	0	1	0	0	0	0	0	0	0	0.000101464	0.000437303	0.000424744	0	0	8.5603e-05	8.0728e-05	0.000100257	9.1152e-05	0.000133332	0.000131799	0.000136572	0.000194708	0.000205784	0.000251094	0.00019784	0.000183615	0.000345152
C20H25NO8	406.151	1	-0.3	68.85	20	25	8	1	0	0	1.25	0.4	0.27	9	0	0	0	0	0	0	0	1	0	1	0	0	0	0	0	0	0	0.00056176	0	0	0	0	0.000513762	0.000515304	0.000521934	0.000524452	0.000557134	0.000601307	0.000584446	0.00064396	0.000625041	0.000693953	0.000641723	0.000626263	0.000657241
C21H29NO7	406.187	1	-0.571429	76.5857	21	29	7	1	0	0	1.381	0.333	0.21	8	0	0	0	0	0	0	0	1	0	1	0	0	0	0	0	0	0	0.000197368	0	0	0	0	0.000145795	0.000152932	0.000163432	0.000155381	0.000201064	0.000207256	0.000211235	0.000274913	0.000276013	0.000271086	0.000280161	0.000252523	0.000339694
C18H16O11	407.062	1	0.333333	50.8	18	16	11	0	0	0	0.889	0.611	0.44	11	0	0	0	0	0	0	0	1	1	0	0	0	0	0	0	0	0	0.000163369	0	0	0	0	0.000217152	0.000235113	0.000226178	0.000238533	0.000172416	0.000157702	0.000161692	0	0	0	0	0	0
C23H20O5S	407.096	0	-0.347826	70.213	23	20	5	0	1	0	0.87	0.217	0.54	14	0	0	0	0	1	0	1	0	0	0	0	0	0	0	0	0	0	0.000177994	0	0	0	0	0.000155457	0.000175938	0.000157119	0.000139604	0.000179942	0.000223188	0.000220355	0.000373309	0.000419436	0.000489461	0.000340675	0.000406808	0.00060236
C19H20O10	407.098	1	0	60.3	19	20	10	0	0	0	1.053	0.526	0.36	10	0	0	0	0	0	0	0	1	1	0	0	0	0	0	0	0	0	0.00193893	0	0	0	0	0.00210718	0.00209927	0.00209373	0.00206715	0.0018666	0.00175806	0.00167393	0.00126134	0.00136046	0.0011362	0.00150246	0.00118974	0.000948102
C18H20N2O9	407.11	1	0.222222	53.9667	18	20	9	2	0	0	1.111	0.5	0.3	10	0	0	0	0	0	0	0	1	0	1	0	0	0	0	0	0	0	0.000540193	0	0	0	0	0.00065875	0.000641646	0.000614308	0.000621198	0.000543405	0.00059695	0.000570522	0.000412441	0.000459572	0.000386323	0.000471266	0.00044787	0.000325996
C20H24O9	407.135	1	-0.3	68.85	20	24	9	0	0	0	1.2	0.45	0.29	9	0	0	0	0	0	0	0	1	0	1	0	0	0	0	0	0	0	0.00492996	0	0.000380051	0	0	0.00452946	0.00455433	0.00464194	0.00455776	0.00476685	0.00484581	0.00497812	0.00447145	0.00459466	0.00424022	0.00473867	0.00455564	0.00372074
C19H24N2O8	407.146	1	-0.105263	63.3	19	24	8	2	0	0	1.263	0.421	0.23	9	0	0	0	0	0	0	0	1	0	1	0	0	0	0	0	0	0	0.000733032	0	0	0	0	0.000721194	0.000700132	0.000698736	0.000684836	0.000704412	0.000738864	0.000751951	0.000745987	0.000690004	0.000719088	0.000698008	0.000748771	0.000721622
C21H28O8	407.171	1	-0.571429	76.5857	21	28	8	0	0	0	1.333	0.381	0.24	8	0	0	0	0	0	0	0	1	0	1	0	0	0	0	0	0	0	0.00338308	0.000607788	0.000475196	0	0	0.00267882	0.00281638	0.00286459	0.0027987	0.00318803	0.00352691	0.00346547	0.00399023	0.00396559	0.00400588	0.00388373	0.00404182	0.00393599
C20H28N2O7	407.182	1	-0.4	71.7	20	28	7	2	0	0	1.4	0.35	0.17	8	0	0	0	0	0	0	0	1	0	1	0	0	0	0	0	0	0	0.00013649	0	0	0	0	0.00010998	0.000107739	0.000117324	0.000125264	0.000140105	0	0.000151334	0.000175068	0.000193051	0	0.000162103	0.000195441	0
C22H32O7	407.208	1	-0.818182	83.6182	22	32	7	0	0	0	1.455	0.318	0.19	7	0	0	0	0	0	0	0	1	0	1	0	0	0	0	0	0	0	0.00064319	0.000839832	0	0.000577031	0	0.000491602	0.000502773	0.000513366	0.000512379	0.000616702	0.000684342	0.000709774	0.000907683	0.000941418	0.00116539	0.000852109	0.000992505	0.00116184
C20H27NO8	408.166	1	-0.4	71.7	20	27	8	1	0	0	1.35	0.4	0.2	8	0	0	0	0	0	0	0	1	0	1	0	0	0	0	0	0	0	0.000507891	0	0	0	0	0.000428866	0.000419785	0.000423664	0.000406165	0.000483594	0.000520791	0.000529557	0.000571466	0.000562069	0.000574439	0.00055933	0.000559424	0.000573797
C12H24Cl1O11P	409.067	0	-0.583333	76.925	12	24	11	0	0	1	2	0.917	0	1	1	0	0	0	0	0	0	0	0	0	1	1	0	0	0	0	0	9.83717e-05	0	0	0	0	0.000100279	0.000146561	0.000117071	0.00010604	8.86456e-05	0	0	0.000139495	0	0	0	0	0
C18H18O11	409.078	1	0.222222	53.9667	18	18	11	0	0	0	1	0.611	0.36	10	0	0	0	0	0	0	0	1	1	0	0	0	0	0	0	0	0	0.000800373	0	0	0	0	0.00106904	0.00110834	0.0010715	0.00105581	0.000819326	0.000675258	0.000708834	0.000404583	0.000468603	0.00033365	0.000470748	0.000394633	0.000248226
C17H18N2O10	409.089	1	0.470588	46.8882	17	18	10	2	0	0	1.059	0.588	0.3	10	0	0	0	0	0	0	0	1	1	0	0	0	0	0	0	0	0	0.000196483	0	0	0	0	0.000266772	0.000252367	0.000259004	0.000255049	0.000185163	0.000191068	0.000183419	0.000112608	0	0	0	0	0
C24H23Cl1O2S	409.103	0	-0.708333	80.4875	24	23	2	0	1	0	0.958	0.083	0.52	13	1	0	0	0	1	0	1	0	0	0	0	0	0	0	0	0	0	9.1443e-05	0	0	0	0	0.000121262	0.000152774	0.00014565	9.94292e-05	0.000116311	0	0	0.00016365	0	0	0	0	0
C19H22O10	409.114	1	-0.105263	63.3	19	22	10	0	0	0	1.158	0.526	0.29	9	0	0	0	0	0	0	0	1	1	0	0	0	0	0	0	0	0	0.00445199	0	0	0	0	0.0048787	0.00464077	0.00473742	0.00468409	0.00436828	0.0040999	0.00411589	0.00303308	0.00313488	0.0026359	0.00342482	0.00304777	0.00195045
C18H22N2O9	409.125	1	0.111111	57.1333	18	22	9	2	0	0	1.222	0.5	0.22	9	0	0	0	0	0	0	0	1	0	1	0	0	0	0	0	0	0	0.000704429	0	0	0	0	0.000821431	0.000783836	0.000782182	0.000779924	0.00072256	0.000732772	0.000745954	0.000573328	0.000614183	0.000495394	0.000621784	0.000609019	0.000524961
C20H26O9	409.15	1	-0.4	71.7	20	26	9	0	0	0	1.3	0.45	0.23	8	0	0	0	0	0	0	0	1	0	1	0	0	0	0	0	0	0	0.00630448	0	0	0.000490694	0	0.00556174	0.00582385	0.00562014	0.00576087	0.00608165	0.00627208	0.00633089	0.00593686	0.00594331	0.00550081	0.00625753	0.00576912	0.00470256
C19H26N2O8	409.162	1	-0.210526	66.3	19	26	8	2	0	0	1.368	0.421	0.15	8	0	0	0	0	0	0	0	1	0	1	0	0	0	0	0	0	0	0.000376382	0	0	0	0	0.000356042	0.000386641	0.00035505	0.000341986	0.000386443	0.000386836	0.000403044	0.000431183	0.000396155	0.00039168	0.000367273	0.000387028	0.000457664
C21H30O8	409.187	1	-0.666667	79.3	21	30	8	0	0	0	1.429	0.381	0.18	7	0	0	0	0	0	0	0	1	0	1	0	0	0	0	0	0	0	0.00215225	0.000750936	0	0	0	0.0017542	0.00180929	0.00181647	0.0018	0.00210161	0.00237283	0.00232125	0.00277372	0.00263874	0.00276444	0.00259736	0.002698	0.00261929
C22H34O7	409.223	0	-0.909091	86.2091	22	34	7	0	0	0	1.545	0.318	0.14	6	0	0	0	0	0	0	0	0	0	0	1	0	1	0	0	0	0	0.000224648	0.00105372	0.000457587	0	0	0.000175644	0.000170161	0.000186655	0.000182349	0.000216133	0.000256516	0.000241055	0.000353635	0.000356704	0.000414299	0.000329135	0.00035277	0.000542589
C19H28Fe2N2O	411.083	0	-1.05263	90.3	19	28	1	2	0	0	1.474	0.053	0.27	7	0	0	2	2	0	0	0	1	0	1	0	0	0	0	0	0	0	0.000114268	0	0	0	0	0.000155148	0.000188972	0.000185512	0.000134561	0.000126956	0	0	0.000148821	0	0	0	0	0
C18H20O11	411.093	1	0.111111	57.1333	18	20	11	0	0	0	1.111	0.611	0.28	9	0	0	0	0	0	0	0	1	1	0	0	0	0	0	0	0	0	0.00202989	0	0	0	0	0.00261876	0.00253731	0.00251941	0.00254865	0.00204377	0.00181	0.00178324	0.0010096	0.00112989	0.000762796	0.00126945	0.00096367	0.00051824
C19H24O10	411.13	1	-0.210526	66.3	19	24	10	0	0	0	1.263	0.526	0.21	8	0	0	0	0	0	0	0	1	1	0	0	0	0	0	0	0	0	0.00605808	0	0	0	0	0.00624271	0.0062094	0.00611485	0.00610868	0.00594221	0.00562973	0.0056882	0.00448196	0.00437358	0.00358186	0.00490697	0.00419985	0.00271537
C18H24N2O9	411.141	1	0	60.3	18	24	9	2	0	0	1.333	0.5	0.13	8	0	0	0	0	0	0	0	1	0	1	0	0	0	0	0	0	0	0.000416256	0	0	0	0	0.000455435	0.000451334	0.000437131	0.000442833	0.000415869	0.000437874	0.000436836	0.000375215	0.000370353	0.000302531	0.000403135	0.000373699	0.000320971
C20H28O9	411.166	1	-0.5	74.55	20	28	9	0	0	0	1.4	0.45	0.16	7	0	0	0	0	0	0	0	1	0	1	0	0	0	0	0	0	0	0.00419461	0.000701966	0	0	0	0.00372934	0.00371627	0.00372676	0.00372057	0.00408142	0.00436864	0.00419311	0.00425348	0.00414874	0.00395098	0.00433706	0.00429824	0.00338757
C21H32O8	411.202	0	-0.761905	82.0143	21	32	8	0	0	0	1.524	0.381	0.12	6	0	0	0	0	0	0	0	0	0	0	1	0	1	0	0	0	0	0.000789706	0.00108602	0	0	0	0.000629534	0.000684283	0.000690728	0.000669964	0.000830766	0.000903949	0.000883647	0.0011036	0.00107695	0.00114601	0.00098461	0.00108745	0.0011809
C17H18O12	413.073	0	0.352941	50.2412	17	18	12	0	0	0	1.059	0.706	0.27	9	0	0	0	0	0	0	0	1	1	0	0	0	0	0	0	0	0	0.000369405	0	0	0	0	0.000606053	0.000566172	0.000584309	0.000597558	0.000392823	0.000316556	0.000305187	0.000129902	0	0	0.00018635	0	0
C19H23Cl1O8	413.101	1	-0.368421	70.8	19	23	8	0	0	0	1.211	0.421	0.3	8	1	0	0	0	0	0	0	1	0	1	0	0	0	0	0	0	0	0.000141203	0	0	0	0	0.00012638	0.000143706	0.000130573	0.000123462	0.000155205	0.000139376	0	0.000153302	0	0	0.000119758	0	0
C18H22O11	413.109	0	0	60.3	18	22	11	0	0	0	1.222	0.611	0.2	8	0	0	0	0	0	0	0	1	1	0	0	0	0	0	0	0	0	0.00273946	0	0	0	0	0.00338603	0.00320819	0.00313438	0.00318828	0.00272149	0.00243867	0.00244611	0.00158942	0.00161368	0.00116686	0.00177884	0.00140587	0.000808248
C17H22N2O10	413.12	1	0.235294	53.5941	17	22	10	2	0	0	1.294	0.588	0.1	8	0	0	0	0	0	0	0	1	1	0	0	0	0	0	0	0	0	0.000183661	0	0	0	0	0.000254878	0.000228101	0.000221117	0.000237313	0.00020724	0.000215075	0.000210881	0.000148055	0.000152493	0	0.000131083	0.000126635	0
C22H22O8	413.124	1	-0.272727	68.0727	22	22	8	0	0	0	1	0.364	0.44	12	0	0	0	0	0	0	0	1	0	1	0	0	0	0	0	0	0	0.000141127	0	0	0	0	0.000132623	0.00013269	0.000126393	0.000127504	0.000145031	0.000157196	0.00015277	0.00017308	0.000183285	0	0.000186223	0.000213558	0
C19H26O10	413.145	0	-0.315789	69.3	19	26	10	0	0	0	1.368	0.526	0.14	7	0	0	0	0	0	0	0	1	1	0	0	0	0	0	0	0	0	0.00406638	0	0	0	0	0.00395088	0.00392311	0.00386018	0.00388242	0.00395768	0.00397324	0.00388239	0.0033711	0.00326582	0.00270754	0.00348891	0.00301031	0.00210832
C23H26O7	413.161	1	-0.521739	75.1696	23	26	7	0	0	0	1.13	0.304	0.38	11	0	0	0	0	0	0	0	1	0	1	0	0	0	0	0	0	0	0.000198832	0	0	0	0	0.000158898	0.000143927	0.000161801	0.00015743	0.000196859	0.000197023	0.000237155	0.000281068	0.000286294	0.000325894	0.000258098	0.000283627	0.000413852
C20H30O9	413.182	0	-0.6	77.4	20	30	9	0	0	0	1.5	0.45	0.1	6	0	0	0	0	0	0	0	0	0	0	1	0	1	0	0	0	0	0.00151396	0.000637149	0.000447289	0	0	0.00129	0.00133432	0.00130538	0.00131265	0.00150064	0.00164894	0.00164699	0.00168286	0.00165744	0.00155224	0.00175302	0.00169398	0.00146211
C22H21Cl1O4S	415.078	0	-0.5	74.55	22	21	4	0	1	0	0.955	0.182	0.5	12	1	0	0	0	0	0	0	1	0	1	0	0	0	0	0	0	0	4.75314e-05	0	0	0	0	6.90418e-05	8.68821e-05	9.41467e-05	5.94672e-05	0	0	0	0	0	0	0	0	0
C18H21Cl1O9	415.08	1	-0.166667	65.05	18	21	9	0	0	0	1.167	0.5	0.3	8	1	0	0	0	0	0	0	1	0	1	0	0	0	0	0	0	0	7.37643e-05	0	0	0	0	7.88966e-05	9.34497e-05	7.10821e-05	6.73011e-05	7.71399e-05	0	0	0	0	0	0	0	0
C17H20O12	415.088	0	0.235294	53.5941	17	20	12	0	0	0	1.176	0.706	0.18	8	0	0	0	0	0	0	0	1	1	0	0	0	0	0	0	0	0	0.000470365	0	0	0	0	0.000754278	0.000723596	0.000704196	0.000750707	0.00051854	0.000429156	0.000403122	0.000192374	0.000263901	0	0.000308991	0.000202765	0
C14H25O12P	415.101	0	-0.428571	72.5143	14	25	12	0	0	1	1.786	0.857	0	3	0	0	0	0	0	0	0	0	0	0	1	1	0	0	0	0	0	0.000144619	0	0	0	0	9.99277e-05	0.000101392	9.7897e-05	9.63808e-05	0.000124018	0.000177848	0.000179574	0.000366214	0.000399324	0.000586554	0.000314768	0.000403797	0.000744193
C21H20O9	415.103	1	-0.0952381	63.0143	21	20	9	0	0	0	0.952	0.429	0.45	12	0	0	0	0	0	0	0	1	0	1	0	0	0	0	0	0	0	0.000189353	0	0	0	0	0.000190304	0.000196159	0.000214794	0.000215165	0.000165046	0.000157886	0.000183421	0.000186063	0.000222797	0	0.000192156	0.000165612	0.000207989
C20H20N2O8	415.115	1	0.1	57.45	20	20	8	2	0	0	1	0.4	0.43	12	0	0	0	0	0	0	0	1	0	1	0	0	0	0	0	0	0	9.12416e-05	0	0	0	0	0.000107601	0.000115658	9.68095e-05	0.000117554	8.55683e-05	0	0	9.64455e-05	0	0	0	0	0
C18H24O11	415.125	0	-0.111111	63.4667	18	24	11	0	0	0	1.333	0.611	0.12	7	0	0	0	0	0	0	0	1	1	0	0	0	0	0	0	0	0	0.0017259	0	0	0	0	0.00204076	0.00194107	0.00193098	0.00192449	0.00178108	0.00170623	0.00162302	0.00112188	0.0011499	0.000861041	0.00126478	0.00100951	0.000674419
C15H29O11P	415.137	0	-0.8	83.1	15	29	11	0	0	1	1.933	0.733	0	2	0	0	0	0	0	0	0	0	0	0	1	1	0	0	0	0	0	0	0	0	0	0	0	5.44703e-05	5.69176e-05	0	0	0	0	0.000240237	0.00024627	0.000418612	0.000177746	0.000264892	0.00064794
C22H24O8	415.14	1	-0.363636	70.6636	22	24	8	0	0	0	1.091	0.364	0.39	11	0	0	0	0	0	0	0	1	0	1	0	0	0	0	0	0	0	0.000448044	0	0	0	0	0.000412022	0.000379058	0.000422467	0.000398519	0.00044433	0.000499014	0.000460228	0.000524108	0.000544917	0.00055759	0.000541237	0.000560042	0.00059599
C21H24N2O7	415.151	1	-0.190476	65.7286	21	24	7	2	0	0	1.143	0.333	0.35	11	0	0	0	0	0	0	0	1	0	1	0	0	0	0	0	0	0	0.000140241	0	0	0	0	0.000124925	0.000134881	0.00010514	0.00011459	0.000130051	0.000146909	0.000123174	0.000137152	0.000164168	0.00018062	0.000154285	0.000192238	0.000241617
C20H29Cl1O7	415.153	1	-0.75	81.675	20	29	7	0	0	0	1.45	0.35	0.18	6	1	0	0	0	0	0	0	1	0	1	0	0	0	0	0	0	0	0.00020156	0	0	0	0	0.000177839	0.000209134	0.000208841	0.000186273	0.00019919	0.000160924	0	0.000192202	0.000135732	0	0.000149625	0.000134912	0.000173513
C19H28O10	415.161	0	-0.421053	72.3	19	28	10	0	0	0	1.474	0.526	0.07	6	0	0	0	0	0	0	0	1	1	0	0	0	0	0	0	0	0	0.00135374	0	0	0	0	0.00129123	0.00127356	0.00132555	0.00135119	0.00139522	0.00145602	0.00142481	0.00135156	0.00129112	0.00105249	0.0013264	0.00122209	0.000976555
C23H28O7	415.176	1	-0.608696	77.6478	23	28	7	0	0	0	1.217	0.304	0.33	10	0	0	0	0	0	0	0	1	0	1	0	0	0	0	0	0	0	0.000379432	0	0	0	0	0.000291216	0.000295811	0.000334012	0.000317205	0.000355343	0.000406117	0.000444761	0.000535956	0.000620736	0.000629749	0.000588163	0.000543954	0.000804825
C20H32O9	415.197	0	-0.7	80.25	20	32	9	0	0	0	1.6	0.45	0.03	5	0	0	0	0	0	0	0	0	0	0	1	0	1	0	0	0	0	0.000251282	0.000669558	0	0	0	0.00023235	0.000231005	0.000229779	0.000227749	0.000265887	0.000304813	0.000305973	0.000322448	0.000327509	0.000353136	0.000299086	0.000330685	0.000391688
C24H32O6	415.213	1	-0.833333	84.05	24	32	6	0	0	0	1.333	0.25	0.29	9	0	0	0	0	0	0	0	1	0	1	0	0	0	0	0	0	0	0.000119806	0.000425647	0	0.000558336	0	0.000102217	7.9672e-05	9.82956e-05	9.41067e-05	0.000116082	0.000119906	0.000124336	0.000180369	0.000197195	0.000297209	0.000169482	0.000173287	0.000323387
C21H23NO8	416.135	1	-0.190476	65.7286	21	23	8	1	0	0	1.095	0.381	0.38	11	0	0	0	0	0	0	0	1	0	1	0	0	0	0	0	0	0	0.000147358	0	0	0	0	0.000154165	0.000152645	0.000147009	0.000146432	0.00015703	0.000173626	0.000164719	0.000193615	0.000169618	0.000175173	0.000151532	0.000179509	0
C13H23O13P	417.08	0	-0.153846	64.6846	13	23	13	0	0	1	1.769	1	0	3	0	0	0	0	0	0	0	0	0	0	1	1	0	0	0	0	0	0.000206722	0	0	0	0	0.000135591	0.000185165	0.000156064	0.000139374	0.000153025	0.00024814	0.000264831	0.000385936	0.000406122	0.000542033	0.000320197	0.000494509	0.000696689
C20H18O10	417.083	1	0.1	57.45	20	18	10	0	0	0	0.9	0.5	0.47	12	0	0	0	0	0	0	0	1	0	1	0	0	0	0	0	0	0	0.000168637	0	0	0	0	0.000194076	0.000199785	0.000211048	0.000190038	0.000138226	0.000152455	0.000138561	0.00010291	0	0	0	0	0
C17H22O12	417.104	0	0.117647	56.9471	17	22	12	0	0	0	1.294	0.706	0.09	7	0	0	0	0	0	0	0	1	1	0	0	0	0	0	0	0	0	0.00030749	0	0	0	0	0.000436435	0.000420169	0.000419246	0.000415409	0.000325744	0.000301091	0.000261421	0.000172629	0.000186483	0	0.000205345	0	0
C14H27O12P	417.117	0	-0.571429	76.5857	14	27	12	0	0	1	1.929	0.857	0	2	0	0	0	0	0	0	0	0	0	0	1	1	0	0	0	0	0	0.000188968	0	0	0	0	0.000141205	0.00016604	0.000148321	0.000135565	0.000161573	0.000253534	0.000271633	0.000484099	0.000579791	0.000811556	0.000436276	0.000575609	0.00115178
C20H22N2O8	417.13	1	0	60.3	20	22	8	2	0	0	1.1	0.4	0.36	11	0	0	0	0	0	0	0	1	0	1	0	0	0	0	0	0	0	0.000301955	0	0	0	0	0.000301055	0.000313759	0.00029074	0.000319297	0.00029059	0.000320725	0.00025768	0.00026495	0.000340166	0.000267537	0.000305801	0.000315198	0.000334286
C18H26O11	417.14	0	-0.222222	66.6333	18	26	11	0	0	0	1.444	0.611	0.04	6	0	0	0	0	0	0	0	1	1	0	0	0	0	0	0	0	0	0.000637288	0	0	0	0	0.000671995	0.000641909	0.00064707	0.000652405	0.00064529	0.000655199	0.000648425	0.000513816	0.000477072	0.000411307	0.000499141	0.00047548	0.000340579
C21H26N2O7	417.167	1	-0.285714	68.4429	21	26	7	2	0	0	1.238	0.333	0.29	10	0	0	0	0	0	0	0	1	0	1	0	0	0	0	0	0	0	0.000179504	0	0	0	0	0.000161492	0.000169808	0.000167936	0.00015784	0.000165328	0.00018292	0.000173568	0.000249963	0.000256642	0.000305186	0.00022259	0.000240601	0.000337077
C19H30O10	417.177	0	-0.526316	75.3	19	30	10	0	0	0	1.579	0.526	0	5	0	0	0	0	0	0	0	0	0	0	1	1	0	0	0	0	0	0.000240932	0	0	0	0	0.000234139	0.000212377	0.000217016	0.000223021	0.000243176	0.000250459	0.000279825	0.000290243	0.000292637	0.000271694	0.000272284	0.000244675	0.00025104
C23H30O7	417.192	1	-0.695652	80.1261	23	30	7	0	0	0	1.304	0.304	0.28	9	0	0	0	0	0	0	0	1	0	1	0	0	0	0	0	0	0	0.000594979	0	0	0	0	0.000465181	0.000427121	0.000485542	0.000473826	0.000575672	0.000636478	0.000611815	0.000856038	0.000854261	0.00108672	0.000836068	0.000905587	0.00113468
C24H34O4S	417.211	0	-1	88.8	24	34	4	0	1	0	1.417	0.167	0.24	8	0	0	0	0	0	0	0	1	0	1	0	0	0	0	0	0	0	0	0.000822434	0.000714978	0.00193979	0.00121852	9.26219e-05	9.19863e-05	0.000117513	0.00018236	0.000138305	0.000196415	0.000164652	0.000175783	0.000301625	0.00033008	0.000210144	0.000235316	0.0002928
C24H34O6	417.228	1	-0.916667	86.425	24	34	6	0	0	0	1.417	0.25	0.24	8	0	0	0	0	0	0	0	1	0	1	0	0	0	0	0	0	0	0.000121484	0.000554912	0	0.000912661	0	9.78008e-05	8.76525e-05	9.25061e-05	0.000102579	0.00010681	0.000141678	0.000152611	0.000205125	0.000246116	0.000315208	0.000186837	0.00022381	0.000407695
C21H25NO8	418.151	1	-0.285714	68.4429	21	25	8	1	0	0	1.19	0.381	0.31	10	0	0	0	0	0	0	0	1	0	1	0	0	0	0	0	0	0	0.00030884	0	0	0	0	0.000283879	0.00030191	0.000282106	0.000299281	0.000315066	0.000263771	0.00034979	0.000351618	0.000328128	0.000356137	0.000322279	0.000375591	0.000380447
C23H29Fe1N3O	418.159	0	-0.782609	82.6043	23	29	1	3	0	0	1.261	0.043	0.38	11	0	1	0	1	0	0	0	1	0	1	0	0	0	0	0	0	0	0.000299486	0	0	0	0	0.000256888	0.000263889	0.000256973	0.000269771	0.000299793	0.000296081	0.000337436	0.000371844	0.000366023	0.000397826	0.000378542	0.000360225	0.000340607
C22H29NO7	418.187	1	-0.545455	75.8455	22	29	7	1	0	0	1.318	0.318	0.26	9	0	0	0	0	0	0	0	1	0	1	0	0	0	0	0	0	0	0.000126009	0	0	0	0	0.00011495	0.000103162	0.00011363	0.000121413	0.000118481	0.000169716	0.000136239	0.000190961	0.000160987	0.000203772	0.000196661	0.000226812	0.000254374
C20H20O10	419.098	1	0	60.3	20	20	10	0	0	0	1	0.5	0.4	11	0	0	0	0	0	0	0	1	0	1	0	0	0	0	0	0	0	0.000835968	0	0	0	0	0.000953131	0.000936985	0.000948284	0.00095102	0.00085463	0.000801893	0.000784378	0.000576878	0.000624734	0.000552012	0.000678563	0.000583543	0.000450129
C19H20N2O9	419.11	1	0.210526	54.3	19	20	9	2	0	0	1.053	0.474	0.36	11	0	0	0	0	0	0	0	1	0	1	0	0	0	0	0	0	0	0.000321281	0	0	0	0	0.000409475	0.000371369	0.000398964	0.000379282	0.000328843	0.000294317	0.000333344	0.000279239	0.000301421	0.000288164	0.000332855	0.000310254	0.000182472
C18H25Cl1O9	419.111	0	-0.388889	71.3833	18	25	9	0	0	0	1.389	0.5	0.15	6	1	0	0	0	0	0	0	1	0	1	0	0	0	0	0	0	0	0.000149711	0	0	0	0	0.000128268	0.000161735	0.000140776	0.000134169	0.000135303	0	0	0.000137395	0	0	0	0.000124544	0
C25H24O4S	419.132	0	-0.56	76.26	25	24	4	0	1	0	0.96	0.16	0.5	14	0	0	0	0	0	0	0	1	0	1	0	0	0	0	0	0	0	0.00013786	0	0	0	0	0.000127963	0.000141478	0.000125345	0.000108067	0.000137414	0.000134038	0.000142854	0.000353582	0.00043179	0.000619109	0.000330955	0.000419857	0.000908853
C21H24O9	419.135	1	-0.285714	68.4429	21	24	9	0	0	0	1.143	0.429	0.33	10	0	0	0	0	0	0	0	1	0	1	0	0	0	0	0	0	0	0.00221723	0	0	0	0	0.00222251	0.00223465	0.0022719	0.00219313	0.00225825	0.00229977	0.00237504	0.00225478	0.00237099	0.00230914	0.00243761	0.00230644	0.00204
C21H25Cl1N2O5	419.138	0	-0.428571	72.5143	21	25	5	2	0	0	1.19	0.238	0.36	10	1	0	0	0	0	0	0	1	0	1	0	0	0	0	0	0	0	5.61846e-05	0.0015845	0	0.000673286	0	0.000156096	0.000159575	0.000165492	0.000158868	0.000163318	0.000142323	0.000184729	0.0001621	0	0	0.000176638	0.000205026	0.000166613
C20H24N2O8	419.146	1	-0.1	63.15	20	24	8	2	0	0	1.2	0.4	0.29	10	0	0	0	0	0	0	0	1	0	1	0	0	0	0	0	0	0	0.000505878	0	0	0	0	0.000535536	0.000534494	0.000528812	0.000537309	0.000481113	0.000527439	0.000536431	0.000526718	0.000498597	0.00054086	0.00054759	0.00055294	0.000619463
C22H28O8	419.171	1	-0.545455	75.8455	22	28	8	0	0	0	1.273	0.364	0.28	9	0	0	0	0	0	0	0	1	0	1	0	0	0	0	0	0	0	0.00203525	0	0	0	0	0.00173402	0.00171595	0.00182197	0.00184692	0.00197552	0.00218903	0.00216706	0.00249629	0.00259687	0.00274424	0.0025514	0.00264776	0.00271646
C23H32O7	419.208	1	-0.782609	82.6043	23	32	7	0	0	0	1.391	0.304	0.23	8	0	0	0	0	0	0	0	1	0	1	0	0	0	0	0	0	0	0.000580879	0.00050901	0	0	0	0.000460828	0.000459228	0.000490237	0.000477568	0.000553336	0.000653208	0.000632991	0.000859114	0.000876046	0.00112886	0.000841023	0.000994253	0.00124897
C24H36O6	419.244	0	-1	88.8	24	36	6	0	0	0	1.5	0.25	0.19	7	0	0	0	0	0	0	0	0	0	0	1	0	1	0	0	0	0	5.89381e-05	0	0	0.000520486	0	5.82245e-05	5.68132e-05	4.96668e-05	6.05771e-05	6.61625e-05	0	0	9.48461e-05	0.000140127	0.000205444	0	0.000128204	0.000215651
C19H19NO10	420.094	1	0.210526	54.3	19	19	10	1	0	0	1	0.526	0.38	11	0	0	0	0	0	0	0	1	1	0	0	0	0	0	0	0	0	0.000211636	0	0	0	0	0.00028095	0.000288469	0.000280684	0.000276645	0.000235893	0.000265484	0.000250297	0.000141404	0.000160338	0.000187284	0.000155091	0.000179008	0
C19H23N3O8	420.141	1	0.105263	57.3	19	23	8	3	0	0	1.211	0.421	0.25	10	0	0	0	0	0	0	0	1	0	1	0	0	0	0	0	0	0	0.000331256	0	0	0	0	0.000354185	0.000350053	0.000385191	0.000364926	0.000322664	0.000346209	0.000312576	0.000325483	0.00034473	0.000388571	0.000342879	0.000384729	0.000336102
C21H27NO8	420.166	1	-0.380952	71.1571	21	27	8	1	0	0	1.286	0.381	0.25	9	0	0	0	0	0	0	0	1	0	1	0	0	0	0	0	0	0	0.000401701	0	0	0	0	0.000373121	0.000383326	0.000374832	0.000370071	0.000399148	0.000441963	0.000426814	0.000478582	0.000496287	0.000416452	0.000507217	0.000485456	0.000510315
C22H31NO7	420.203	1	-0.636364	78.4364	22	31	7	1	0	0	1.409	0.318	0.2	8	0	0	0	0	0	0	0	1	0	1	0	0	0	0	0	0	0	0.00010137	0	0	0	0	0.000100133	8.66393e-05	8.29155e-05	9.40869e-05	0.000103779	0.000114143	0	0.000157177	0.0001545	0.00018056	0	0.000203505	0.000221413
C13H24Cl1O11P	421.067	0	-0.538462	75.6462	13	24	11	0	0	1	1.846	0.846	0	2	1	0	0	0	0	0	0	0	0	0	1	1	0	0	0	0	0	7.25176e-05	0	0	0	0	7.73288e-05	8.61385e-05	9.19841e-05	6.85862e-05	0	0	0	0	0	0	0	0	0
C23H18O6S	421.075	0	-0.173913	65.2565	23	18	6	0	1	0	0.783	0.261	0.58	15	0	0	0	0	1	0	1	0	0	0	0	0	0	0	0	0	0	0.000164273	0	0	0	0	0.000139713	0.000172549	0.000138132	0.000117188	0.000151434	0.000170655	0.000215902	0.00027334	0.000318687	0.000405506	0.000260856	0.000308076	0.000362523
C16H22O11S	421.081	0	0.125	56.7375	16	22	11	0	1	0	1.375	0.688	0	6	0	0	0	0	0	0	0	1	1	0	0	0	0	0	0	0	0	5.80515e-05	0	0	0	0	0.000135102	0.000157292	0.000142013	0.000146092	0.000102942	0	0.00012118	0	0	0	0	0	0
C18H18N2O10	421.089	1	0.444444	47.6333	18	18	10	2	0	0	1	0.556	0.36	11	0	0	0	0	0	0	0	1	1	0	0	0	0	0	0	0	0	0.000139902	0	0	0	0	0.000226759	0.000209837	0.000209848	0.000219943	0.000161802	0.000164303	0.000158575	0.000118183	0	0	0	0.000138198	0
C24H22O5S	421.112	0	-0.416667	72.175	24	22	5	0	1	0	0.917	0.208	0.51	14	0	0	0	0	1	0	1	0	0	0	0	0	0	0	0	0	0	0.000203857	0	0	0	0	0.000172794	0.000202701	0.00019163	0.00015683	0.000170836	0.000253651	0.000273816	0.000402711	0.0004663	0.000654097	0.000356859	0.000512624	0.000800103
C20H22O10	421.114	1	-0.1	63.15	20	22	10	0	0	0	1.1	0.5	0.33	10	0	0	0	0	0	0	0	1	0	1	0	0	0	0	0	0	0	0.0029206	0	0	0	0	0.00313124	0.00308263	0.00309145	0.00305808	0.00278995	0.00275246	0.00264075	0.00209806	0.00220942	0.00183115	0.00237293	0.00203569	0.00152944
C19H22N2O9	421.125	1	0.105263	57.3	19	22	9	2	0	0	1.158	0.474	0.28	10	0	0	0	0	0	0	0	1	0	1	0	0	0	0	0	0	0	0.000722472	0	0	0	0	0.000850598	0.000815597	0.000831235	0.000794252	0.000733932	0.000699856	0.000727776	0.000605094	0.000623266	0.00049665	0.000694237	0.000628222	0.000467997
C21H26O9	421.15	1	-0.380952	71.1571	21	26	9	0	0	0	1.238	0.429	0.27	9	0	0	0	0	0	0	0	1	0	1	0	0	0	0	0	0	0	0.00433853	0	0	0	0	0.00414292	0.00415593	0.00418941	0.00408321	0.00430345	0.00437803	0.00445517	0.00428293	0.00450968	0.00415926	0.00449835	0.00442998	0.00374614
C20H26N2O8	421.162	1	-0.2	66	20	26	8	2	0	0	1.3	0.4	0.21	9	0	0	0	0	0	0	0	1	0	1	0	0	0	0	0	0	0	0.000440423	0	0	0	0	0.000462459	0.000454194	0.000441015	0.0004249	0.000512196	0.000509834	0.000499481	0.000505652	0.000530443	0.000496591	0.000486022	0.000500508	0.000504647
C22H30O8	421.187	1	-0.636364	78.4364	22	30	8	0	0	0	1.364	0.364	0.22	8	0	0	0	0	0	0	0	1	0	1	0	0	0	0	0	0	0	0.00219113	0.000680845	0.000409034	0	0	0.00187805	0.0018782	0.00195487	0.00191585	0.00211858	0.00230806	0.00236423	0.00269487	0.00274087	0.00292118	0.00274475	0.00289437	0.0028869
C23H34O7	421.223	1	-0.869565	85.0826	23	34	7	0	0	0	1.478	0.304	0.18	7	0	0	0	0	0	0	0	1	0	1	0	0	0	0	0	0	0	0.000360241	0.00105071	0.000421405	0	0	0.000275912	0.00026213	0.00028859	0.000277464	0.000323749	0.000408892	0.000391921	0.00053012	0.000556548	0.000600817	0.00051451	0.000559711	0.000734055
C18H21N3O9	422.12	1	0.333333	50.8	18	21	9	3	0	0	1.167	0.5	0.24	10	0	0	0	0	0	0	0	1	0	1	0	0	0	0	0	0	0	0.000216128	0	0	0	0	0.000280542	0.000263054	0.000245271	0.000260346	0.000206544	0.000220018	0.000222411	0.000153358	0.00018633	0.000204859	0.000195395	0.000168787	0
C20H25NO9	422.146	1	-0.2	66	20	25	9	1	0	0	1.25	0.45	0.24	9	0	0	0	0	0	0	0	1	0	1	0	0	0	0	0	0	0	0.000797969	0	0	0	0	0.000806414	0.000842477	0.00078923	0.00075482	0.000778314	0.0008237	0.000800843	0.000729596	0.000785962	0.000745322	0.000762203	0.000755316	0.000679733
C21H29NO8	422.182	1	-0.47619	73.8714	21	29	8	1	0	0	1.381	0.381	0.19	8	0	0	0	0	0	0	0	1	0	1	0	0	0	0	0	0	0	0.000333406	0	0	0	0	0.000296001	0.000294035	0.000296655	0.000294739	0.000324786	0.000341378	0.000349966	0.000381184	0.000390117	0.000415776	0.000402887	0.000397111	0.000410567
C13H7Cl2O10P	422.908	0	0.615385	42.7615	13	7	10	0	0	1	0.538	0.769	0.71	10	2	0	0	0	1	1	0	0	0	0	0	0	0	0	0	0	0	0	0.00135127	0.00128428	0.0022363	0.00170724	0	0	0	0	0	0	0	0	0	0	0	0	0
C18H16O12	423.057	1	0.444444	47.6333	18	16	12	0	0	0	0.889	0.667	0.42	11	0	0	0	0	0	0	0	1	1	0	0	0	0	0	0	0	0	0.000116082	0	0	0	0	0.000198209	0.000210943	0.000208518	0.000213069	0.000134265	0	0.000100528	0	0	0	0	0	0
C20H28Fe2N2O	423.083	0	-1	88.8	20	28	1	2	0	0	1.4	0.05	0.31	8	0	0	2	2	0	0	0	1	0	1	0	0	0	0	0	0	0	0.000154954	0	0	0	0	0.000185703	0.00021207	0.000206265	0.000150558	0.000130057	0.000111719	0	0.000196703	0	0	0	0	0
C19H20O11	423.093	1	0.105263	57.3	19	20	11	0	0	0	1.053	0.579	0.33	10	0	0	0	0	0	0	0	1	1	0	0	0	0	0	0	0	0	0.00170725	0	0	0	0	0.00225515	0.0021796	0.00217084	0.00212356	0.00174492	0.00147895	0.00151811	0.000953382	0.000926625	0.000716805	0.00109524	0.000845136	0.000521524
C18H20N2O10	423.104	1	0.333333	50.8	18	20	10	2	0	0	1.111	0.556	0.27	10	0	0	0	0	0	0	0	1	1	0	0	0	0	0	0	0	0	0.000396981	0	0	0	0	0.000561179	0.000499561	0.000504994	0.000517528	0.000384079	0.00037725	0.000400706	0.000239094	0.000275377	0.00025343	0.000298327	0.000253569	0.000210093
C20H24O10	423.13	1	-0.2	66	20	24	10	0	0	0	1.2	0.5	0.27	9	0	0	0	0	0	0	0	1	0	1	0	0	0	0	0	0	0	0.00567059	0	0	0	0	0.00598493	0.00585731	0.00578424	0.00584102	0.00555005	0.00529765	0.00543375	0.00433363	0.00433583	0.00364459	0.00476439	0.00416867	0.00288682
C19H24N2O9	423.141	1	0	60.3	19	24	9	2	0	0	1.263	0.474	0.2	9	0	0	0	0	0	0	0	1	0	1	0	0	0	0	0	0	0	0.00074017	0	0	0	0	0.000809691	0.000764026	0.000772691	0.0008015	0.000751727	0.000733108	0.000753929	0.000645275	0.00060628	0.00061074	0.000658912	0.000663131	0.000492267
C21H28O9	423.166	1	-0.47619	73.8714	21	28	9	0	0	0	1.333	0.429	0.21	8	0	0	0	0	0	0	0	1	0	1	0	0	0	0	0	0	0	0.00493725	0.000492753	0	0	0	0.00436285	0.00445948	0.00448789	0.00443017	0.00478239	0.00505181	0.00499046	0.00522724	0.00502814	0.00476838	0.00517796	0.00511671	0.00431117
C20H28N2O8	423.177	1	-0.3	68.85	20	28	8	2	0	0	1.4	0.4	0.14	8	0	0	0	0	0	0	0	1	0	1	0	0	0	0	0	0	0	0.000200638	0	0	0	0	0.000190845	0.00019896	0.000202213	0.000171956	0.000205027	0.000229317	0.000203363	0.000252106	0.00023207	0.000277055	0.000228216	0.000285086	0.000300746
C22H32O8	423.202	1	-0.727273	81.0273	22	32	8	0	0	0	1.455	0.364	0.17	7	0	0	0	0	0	0	0	1	0	1	0	0	0	0	0	0	0	0.00127836	0.000761689	0.000559529	0.000537502	0.000651352	0.00108899	0.00109732	0.00111425	0.00109675	0.00126419	0.0013753	0.0014328	0.0017414	0.00165621	0.00188097	0.00164451	0.00182898	0.00182881
C23H36O7	423.239	0	-0.956522	87.5609	23	36	7	0	0	0	1.565	0.304	0.13	6	0	0	0	0	0	0	0	0	0	0	1	0	1	0	0	0	0	0.000115705	0.000994155	0	0.000607174	0	0.000106244	9.96346e-05	9.53263e-05	0.000103935	0.000109567	0.000142208	0.000137921	0.00016439	0.000181838	0	0.000178252	0.000197826	0.000266073
C13H15Fe1N5O8	424.02	0	1.23077	25.2231	13	15	8	5	0	0	1.154	0.615	0	9	0	1	0	1	0	0	0	1	1	0	0	0	0	0	0	0	0	0	0	0	0	0	0.000245025	0.000224416	0.000398945	0.000552125	0	0	0	0	0	0	0	0	0
C18H19NO11	424.089	1	0.333333	50.8	18	19	11	1	0	0	1.056	0.611	0.3	10	0	0	0	0	0	0	0	1	1	0	0	0	0	0	0	0	0	0.000284473	0	0	0	0	0.00040448	0.000407517	0.000380886	0.000405346	0.000305651	0.000263031	0.000246877	0.000128222	0	0	0.000182495	0.000162389	0
C19H23NO10	424.125	1	0	60.3	19	23	10	1	0	0	1.211	0.526	0.23	9	0	0	0	0	0	0	0	1	1	0	0	0	0	0	0	0	0	0.000913766	0	0	0	0	0.00100122	0.000972675	0.000984857	0.00096693	0.00090156	0.000940417	0.000863384	0.000667391	0.000665298	0.000513146	0.000702666	0.000593022	0.000386949
C18H23N3O9	424.136	1	0.222222	53.9667	18	23	9	3	0	0	1.278	0.5	0.14	9	0	0	0	0	0	0	0	1	0	1	0	0	0	0	0	0	0	0.000185742	0	0	0	0	0.00022505	0.000213955	0.000217059	0.000214563	0.000176443	0.000176988	0.000183539	0.000151389	0.000179813	0.000174702	0.000150778	0.000204099	0
C20H27NO9	424.161	1	-0.3	68.85	20	27	9	1	0	0	1.35	0.45	0.17	8	0	0	0	0	0	0	0	1	0	1	0	0	0	0	0	0	0	0.000649013	0	0	0	0	0.000627704	0.000636229	0.000613174	0.000598109	0.000686133	0.00066435	0.000658102	0.00067888	0.00063964	0.000572462	0.000670361	0.000647263	0.000515126
C21H31NO8	424.198	1	-0.571429	76.5857	21	31	8	1	0	0	1.476	0.381	0.12	7	0	0	0	0	0	0	0	1	0	1	0	0	0	0	0	0	0	0.000128585	0	0	0	0	0.000122449	0.000117653	0.000126107	0.000127375	0.000151928	0.00016522	0.000159788	0.000204168	0.000202686	0.000188239	0.000146972	0.000201513	0
C18H18O12	425.073	1	0.333333	50.8	18	18	12	0	0	0	1	0.667	0.33	10	0	0	0	0	0	0	0	1	1	0	0	0	0	0	0	0	0	0.000438349	0	0	0	0	0.000763271	0.000753284	0.000751875	0.000753995	0.000536579	0.000429403	0.000358323	0.000183832	0.000237415	0.000151604	0.000292929	0.000188688	0
C19H22O11	425.109	1	0	60.3	19	22	11	0	0	0	1.158	0.579	0.26	9	0	0	0	0	0	0	0	1	1	0	0	0	0	0	0	0	0	0.00355771	0	0	0	0	0.00442138	0.00420984	0.00414188	0.00424241	0.00360852	0.00324419	0.0031268	0.00205768	0.0021326	0.00151465	0.00237561	0.00191895	0.00106615
C18H22N2O10	425.12	1	0.222222	53.9667	18	22	10	2	0	0	1.222	0.556	0.18	9	0	0	0	0	0	0	0	1	1	0	0	0	0	0	0	0	0	0.000463427	0	0	0	0	0.000596689	0.000569549	0.000563142	0.00058132	0.00050399	0.000403078	0.000414487	0.000307697	0.000343861	0.00027615	0.000393119	0.000297776	0.000232442
C20H26O10	425.145	1	-0.3	68.85	20	26	10	0	0	0	1.3	0.5	0.2	8	0	0	0	0	0	0	0	1	0	1	0	0	0	0	0	0	0	0.00641867	0	0	0	0	0.00623975	0.00624817	0.00623939	0.00623679	0.00625552	0.00621993	0.00613491	0.00528927	0.00525799	0.00430072	0.00553732	0.00482595	0.00337251
C19H26N2O9	425.157	1	-0.105263	63.3	19	26	9	2	0	0	1.368	0.474	0.12	8	0	0	0	0	0	0	0	1	0	1	0	0	0	0	0	0	0	0.000331962	0	0	0	0	0.000343544	0.000350925	0.000332774	0.000341715	0.000352452	0.000344019	0.00034003	0.000358352	0.000327762	0.00028859	0.00036768	0.000296791	0.000282866
C21H30O9	425.182	1	-0.571429	76.5857	21	30	9	0	0	0	1.429	0.429	0.15	7	0	0	0	0	0	0	0	1	0	1	0	0	0	0	0	0	0	0.00282711	0.000552446	0	0	0	0.00250243	0.0025329	0.00256601	0.0025217	0.00282453	0.00302821	0.00295855	0.00329102	0.00309867	0.00296194	0.00310792	0.00327882	0.00275039
C22H34O8	425.218	0	-0.818182	83.6182	22	34	8	0	0	0	1.545	0.364	0.11	6	0	0	0	0	0	0	0	0	0	0	1	0	1	0	0	0	0	0.000438136	0.00111206	0	0	0	0.000339843	0.000365948	0.000354114	0.000355584	0.000448323	0.000480289	0.00049217	0.000576595	0.000656076	0.000650816	0.000529616	0.000648179	0.000690579
C20H42O7S	425.258	0	-1.3	97.35	20	42	7	0	1	0	2.1	0.35	0	0	0	0	0	0	0	0	0	0	0	0	0	0	0	0	1	0	1	0	0	0	0	0	0	0	0	4.9227e-05	0	0	0	0	0.000724525	0.00126183	0	0	0.000149635
C12H21Fe2N5O5	426.017	1	0.333333	50.8	12	21	5	5	0	0	1.75	0.417	0	5	0	0	2	2	0	0	0	0	0	0	1	0	1	1	0	0	0	0	0	0	0	0	0.000237018	0.000214504	0.000365919	0.000540515	0	0	0	0	0	0	0	0	0
C19H25NO10	426.141	1	-0.105263	63.3	19	25	10	1	0	0	1.316	0.526	0.15	8	0	0	0	0	0	0	0	1	1	0	0	0	0	0	0	0	0	0.000690877	0	0	0	0	0.000740522	0.000731508	0.000743241	0.000698966	0.000689551	0.000690817	0.000593613	0.000586443	0.000496608	0.0004801	0.000594557	0.000474655	0.000385359
C20H29NO9	426.177	1	-0.4	71.7	20	29	9	1	0	0	1.45	0.45	0.1	7	0	0	0	0	0	0	0	1	0	1	0	0	0	0	0	0	0	0.000269606	0	0	0	0	0.000251374	0.000260628	0.000243264	0.000242145	0.000270983	0.000316573	0.000294315	0.000305892	0.000231703	0.000220549	0.00026234	0.000254592	0.000233623
C18H20O12	427.088	0	0.222222	53.9667	18	20	12	0	0	0	1.111	0.667	0.25	9	0	0	0	0	0	0	0	1	1	0	0	0	0	0	0	0	0	0.000994174	0	0	0	0	0.00144208	0.00145499	0.0013942	0.00140714	0.00102057	0.000856732	0.000832837	0.000407262	0.000473008	0.000339101	0.000489438	0.000405073	0.000172233
C19H24O11	427.125	0	-0.105263	63.3	19	24	11	0	0	0	1.263	0.579	0.19	8	0	0	0	0	0	0	0	1	1	0	0	0	0	0	0	0	0	0.00401054	0	0	0	0	0.00453536	0.00428738	0.00429889	0.00431164	0.00389725	0.00369969	0.00353313	0.002558	0.00241859	0.00178116	0.00274218	0.00222438	0.00128521
C18H24N2O10	427.136	1	0.111111	57.1333	18	24	10	2	0	0	1.333	0.556	0.09	8	0	0	0	0	0	0	0	1	1	0	0	0	0	0	0	0	0	0.000257188	0	0	0	0	0.000287455	0.000288838	0.000274944	0.00026572	0.00025505	0.000248706	0.000240081	0.000206972	0	0.000165554	0.000180247	0.000174233	0
C23H24O8	427.14	1	-0.347826	70.213	23	24	8	0	0	0	1.043	0.348	0.42	12	0	0	0	0	0	0	0	1	0	1	0	0	0	0	0	0	0	0.000180163	0	0	0	0	0.000153578	0.000154567	0.000166184	0.000154459	0.000161044	0.000195935	0.000209208	0.000220771	0.000220745	0.0002418	0.000192514	0.000225481	0.000256094
C20H28O10	427.161	0	-0.4	71.7	20	28	10	0	0	0	1.4	0.5	0.13	7	0	0	0	0	0	0	0	1	0	1	0	0	0	0	0	0	0	0.00370521	0	0	0	0	0.00342929	0.00345182	0.00340062	0.00335973	0.00365514	0.00375018	0.00368589	0.00345616	0.00316307	0.00273719	0.00335198	0.00320045	0.00218365
C24H28O7	427.176	1	-0.583333	76.925	24	28	7	0	0	0	1.167	0.292	0.37	11	0	0	0	0	0	0	0	1	0	1	0	0	0	0	0	0	0	0.000151272	0	0	0	0	0.000134264	0.000127054	0.000130271	0.000123736	0.000153232	0.000170955	0.000195207	0.000263311	0.000245979	0.00032139	0.000243729	0.000231075	0.000290188
C21H32O9	427.197	0	-0.666667	79.3	21	32	9	0	0	0	1.524	0.429	0.09	6	0	0	0	0	0	0	0	0	0	0	1	0	1	0	0	0	0	0.000906289	0.000829444	0.000463153	0	0	0.000774596	0.000776028	0.000765514	0.000765633	0.000940569	0.000956859	0.000956542	0.00113005	0.00108579	0.00111337	0.00108593	0.00110068	0.0010744
C25H18O5S	429.08	0	-0.24	67.14	25	18	5	0	1	0	0.72	0.2	0.63	17	0	0	0	0	1	0	1	0	0	0	0	0	0	0	0	0	0	0.000129543	0	0	0	0	7.30954e-05	0.000102554	9.96939e-05	6.92889e-05	0.00010051	0.000129323	0.000141361	0.000259255	0.000261938	0.000371234	0.00025172	0.000276158	0.000435298
C21H19Cl1N2O6	429.086	0	-0.047619	61.6571	21	19	6	2	0	0	0.905	0.286	0.53	13	1	0	0	0	1	0	1	0	0	0	0	0	0	0	0	0	0	7.51605e-05	0	0	0	0	0.000228661	0.000250755	0.000234589	0.000225175	0.0002016	0.00016097	0.000198919	0.000170288	0.000162731	0	0	0.000165379	0
C19H23Cl1O9	429.096	1	-0.263158	67.8	19	23	9	0	0	0	1.211	0.474	0.28	8	1	0	0	0	0	0	0	1	0	1	0	0	0	0	0	0	0	0.000123052	0	0	0	0	0.000121865	0.000144219	0.000131135	0.000124801	0.000149943	0.000151506	0	0.000128391	0	0	0	0	0
C18H22O12	429.104	0	0.111111	57.1333	18	22	12	0	0	0	1.222	0.667	0.17	8	0	0	0	0	0	0	0	1	1	0	0	0	0	0	0	0	0	0.00112533	0	0	0	0	0.00149291	0.00140134	0.00137971	0.00140922	0.00115301	0.00090122	0.000919907	0.000529738	0.000549145	0.000345956	0.000608997	0.000532132	0.000216624
C22H22O9	429.119	1	-0.181818	65.4818	22	22	9	0	0	0	1	0.409	0.43	12	0	0	0	0	0	0	0	1	0	1	0	0	0	0	0	0	0	0.000271764	0	0	0	0	0.000255293	0.000255952	0.000250371	0.000244889	0.000265988	0.000289151	0.000245784	0.000237787	0.000232387	0.000241988	0.000243531	0.000259033	0.000277362
C19H26O11	429.14	0	-0.210526	66.3	19	26	11	0	0	0	1.368	0.579	0.11	7	0	0	0	0	0	0	0	1	1	0	0	0	0	0	0	0	0	0.00219318	0	0	0	0	0.00224441	0.00219268	0.00214242	0.00218081	0.00216066	0.00216537	0.00205582	0.0016417	0.00151159	0.00113955	0.00163765	0.00139874	0.000883651
C23H26O8	429.155	1	-0.434783	72.6913	23	26	8	0	0	0	1.13	0.348	0.37	11	0	0	0	0	0	0	0	1	0	1	0	0	0	0	0	0	0	0.000460225	0	0	0	0	0.000385115	0.000374295	0.000414055	0.000402391	0.000423657	0.000460299	0.000515756	0.000566798	0.000594867	0.000648202	0.000558782	0.000591623	0.000676304
C22H26N2O7	429.167	1	-0.272727	68.0727	22	26	7	2	0	0	1.182	0.318	0.33	11	0	0	0	0	0	0	0	1	0	1	0	0	0	0	0	0	0	0.000109222	0	0	0	0	9.62637e-05	0.000101864	0.000108028	8.48319e-05	9.28378e-05	0.000109601	0.000116926	0.000149416	0	0.000174239	0.000121621	0	0
C21H31Cl1O7	429.168	0	-0.809524	83.3714	21	31	7	0	0	0	1.476	0.333	0.17	6	1	0	0	0	0	0	0	1	0	1	0	0	0	0	0	0	0	0.000147129	0	0	0	0	0.000123627	0.000142186	0.00014384	0.000139164	0.000147981	0.000126626	0.000102602	0.000154598	0.000123838	0	0	0	0
C20H30O10	429.177	0	-0.5	74.55	20	30	10	0	0	0	1.5	0.5	0.07	6	0	0	0	0	0	0	0	0	0	0	1	0	1	0	0	0	0	0.00111958	0.000454647	0	0	0	0.000985129	0.000996222	0.000987599	0.000994341	0.00112186	0.00121648	0.00117606	0.00119208	0.00111513	0.000985886	0.00113759	0.0011586	0.000808052
C24H30O7	429.192	1	-0.666667	79.3	24	30	7	0	0	0	1.25	0.292	0.32	10	0	0	0	0	0	0	0	1	0	1	0	0	0	0	0	0	0	0.000279493	0	0	0	0	0.000220005	0.000234722	0.000238383	0.000216455	0.000253604	0.000356461	0.000313551	0.000451285	0.000445112	0.000462022	0.000454907	0.000490477	0.00066874
C21H34O9	429.213	0	-0.761905	82.0143	21	34	9	0	0	0	1.619	0.429	0.03	5	0	0	0	0	0	0	0	0	0	0	1	0	1	0	0	0	0	0.0001371	0.000610279	0.000416757	0	0	0.000112229	0.000119818	0.000108352	0.000128516	0.000158171	0	0.000148714	0.000191583	0.000203348	0.000179847	0.000189288	0.000218139	0.000308716
C25H34O6	429.228	1	-0.88	85.38	25	34	6	0	0	0	1.36	0.24	0.27	9	0	0	0	0	0	0	0	1	0	1	0	0	0	0	0	0	0	8.40493e-05	0	0	0.000570379	0	6.48096e-05	6.40813e-05	7.07422e-05	6.76139e-05	7.61681e-05	0	0	0.000133189	0.000183278	0.00019475	0.00012031	0.000204546	0.000235213
C14H25O13P	431.096	0	-0.285714	68.4429	14	25	13	0	0	1	1.786	0.929	0	3	0	0	0	0	0	0	0	0	0	0	1	1	0	0	0	0	0	0.000244893	0	0	0	0	0.000172574	0.000198596	0.000178948	0.000156634	0.00021186	0.000262169	0.000264196	0.00047571	0.000556191	0.000734309	0.000429006	0.000585896	0.000879433
C21H20O10	431.098	1	0	60.3	21	20	10	0	0	0	0.952	0.476	0.44	12	0	0	0	0	0	0	0	1	0	1	0	0	0	0	0	0	0	0.000269008	0	0	0	0	0.000329134	0.00031853	0.000322924	0.000311927	0.000282903	0.000269414	0.000240383	0.000212851	0.0001966	0.000188949	0.000233979	0.000229384	0
C21H21Cl1N2O6	431.102	0	-0.142857	64.3714	21	21	6	2	0	0	1	0.286	0.47	12	1	0	0	0	0	0	0	1	0	1	0	0	0	0	0	0	0	0.000106273	0	0	0	0	0.000345729	0.000353058	0.000357439	0.000320281	0.000304743	0.000257109	0.000243995	0.000255578	0.000240017	0.000245511	0.000248262	0.000247158	0
C18H24O12	431.119	0	0	60.3	18	24	12	0	0	0	1.333	0.667	0.08	7	0	0	0	0	0	0	0	1	1	0	0	0	0	0	0	0	0	0.000614227	0	0	0	0	0.000718668	0.000675529	0.000695367	0.000698071	0.00057963	0.000515482	0.000512602	0.00033902	0.000323804	0.000252529	0.000369952	0.000280147	0
C22H24O9	431.135	1	-0.272727	68.0727	22	24	9	0	0	0	1.091	0.409	0.37	11	0	0	0	0	0	0	0	1	0	1	0	0	0	0	0	0	0	0.00090943	0	0	0	0	0.000815534	0.000813009	0.000875009	0.000850905	0.000845763	0.00093212	0.000914414	0.000915917	0.00094839	0.000854169	0.000914701	0.000911577	0.000853019
C21H24N2O8	431.146	1	-0.0952381	63.0143	21	24	8	2	0	0	1.143	0.381	0.33	11	0	0	0	0	0	0	0	1	0	1	0	0	0	0	0	0	0	0.000274244	0	0	0	0	0.000274079	0.000263989	0.000264671	0.000267292	0.000253	0.000270234	0.00029317	0.000276148	0.000304554	0.000247349	0.000283888	0.000321246	0.000277751
C19H28O11	431.156	0	-0.315789	69.3	19	28	11	0	0	0	1.474	0.579	0.04	6	0	0	0	0	0	0	0	1	1	0	0	0	0	0	0	0	0	0.00066245	0	0	0	0	0.000651462	0.000629899	0.000630006	0.000636894	0.000646746	0.00068932	0.000624698	0.000584711	0.000545885	0.000463281	0.000544337	0.000555496	0.000417433
C23H28O8	431.171	1	-0.521739	75.1696	23	28	8	0	0	0	1.217	0.348	0.32	10	0	0	0	0	0	0	0	1	0	1	0	0	0	0	0	0	0	0.000955222	0	0	0	0	0.000797599	0.000756543	0.000834899	0.000795215	0.000904135	0.000965232	0.00100624	0.00117481	0.0012182	0.00127494	0.00112867	0.00122967	0.00136713
C22H28N2O7	431.182	1	-0.363636	70.6636	22	28	7	2	0	0	1.273	0.318	0.27	10	0	0	0	0	0	0	0	1	0	1	0	0	0	0	0	0	0	9.95568e-05	0	0	0	0	9.68495e-05	8.68858e-05	9.81786e-05	0.000102361	9.54804e-05	0.000111237	9.348e-05	0.000100813	0.000164475	0.000196286	0.000146069	0.000192741	0
C20H32O10	431.192	0	-0.6	77.4	20	32	10	0	0	0	1.6	0.5	0	5	0	0	0	0	0	0	0	0	0	0	1	0	1	0	0	0	0	0.000174076	0	0	0	0	0.000158351	0.000136271	0.000151691	0.000152815	0.000147679	0.000189158	0.000149619	0.000209842	0.000163282	0.000241267	0.000153941	0.000233251	0.000204788
C22H27NO8	432.166	1	-0.363636	70.6636	22	27	8	1	0	0	1.227	0.364	0.29	10	0	0	0	0	0	0	0	1	0	1	0	0	0	0	0	0	0	0.000232089	0	0	0	0	0.000205074	0.000214642	0.000212698	0.000197156	0.000222432	0.000242016	0.000248812	0.000276179	0.000260054	0.000328431	0.000258937	0.000280419	0.000291549
C24H18O6S	433.075	0	-0.166667	65.05	24	18	6	0	1	0	0.75	0.25	0.6	16	0	0	0	0	1	0	1	0	0	0	0	0	0	0	0	0	0	0.000191449	0	0	0	0	0.000146377	0.000178539	0.000163537	0.000142644	0.00018185	0.000253019	0.000237868	0.000342809	0.000396921	0.00044399	0.000277442	0.000359791	0.000490696
C20H18O11	433.078	1	0.2	54.6	20	18	11	0	0	0	0.9	0.55	0.45	12	0	0	0	0	0	0	0	1	1	0	0	0	0	0	0	0	0	0.00017547	0	0	0	0	0.000243326	0.000250455	0.000234338	0.000244626	0.000203948	0.000174066	0.000172024	9.52305e-05	0	0	0	0	0
C17H22O11S	433.081	0	0.117647	56.9471	17	22	11	0	1	0	1.294	0.647	0.05	7	0	0	0	0	0	0	0	1	1	0	0	0	0	0	0	0	0	6.64657e-05	0	0	0	0	0.000231404	0.00021746	0.000200636	0.000212126	0.000171034	0	0.000116774	0.000102017	0	0	0.000149184	0	0
C14H27O13P	433.112	0	-0.428571	72.5143	14	27	13	0	0	1	1.929	0.929	0	2	0	0	0	0	0	0	0	0	0	0	1	1	0	0	0	0	0	0.00026052	0	0	0	0	0.000224668	0.000259089	0.000238782	0.000204635	0.000243482	0.000305225	0.000308073	0.000607492	0.000614947	0.000882632	0.000481865	0.000646209	0.00108667
C21H22O10	433.114	1	-0.0952381	63.0143	21	22	10	0	0	0	1.048	0.476	0.38	11	0	0	0	0	0	0	0	1	0	1	0	0	0	0	0	0	0	0.00115976	0	0	0	0	0.00121284	0.0012105	0.00122479	0.00120983	0.00111797	0.00109979	0.00103358	0.000857863	0.000834263	0.000752688	0.000925773	0.000846949	0.000602811
C19H27Cl1O9	433.127	0	-0.473684	73.8	19	27	9	0	0	0	1.421	0.474	0.14	6	1	0	0	0	0	0	0	1	0	1	0	0	0	0	0	0	0	0.000162125	0	0	0	0	0.000162049	0.000180359	0.000188105	0.00014797	0.000171001	0.000157498	8.5159e-05	0.000168886	0	0	0	0.000127182	0
C18H26O12	433.135	0	-0.111111	63.4667	18	26	12	0	0	0	1.444	0.667	0	6	0	0	0	0	0	0	0	1	1	0	0	0	0	0	0	0	0	0.000184484	0	0	0	0	0.000212495	0.000199063	0.000185829	0.00020391	0.000203386	0.000170693	0.000182031	0.000172858	0	0	0.000139036	0	0
C22H26O9	433.15	1	-0.363636	70.6636	22	26	9	0	0	0	1.182	0.409	0.31	10	0	0	0	0	0	0	0	1	0	1	0	0	0	0	0	0	0	0.0022074	0	0	0	0	0.00194987	0.00193414	0.00202127	0.00197193	0.00212625	0.00216611	0.00221747	0.0021847	0.00219189	0.00216729	0.00224933	0.00217358	0.00199418
C22H27Cl1N2O5	433.154	0	-0.5	74.55	22	27	5	2	0	0	1.227	0.227	0.34	10	1	0	0	0	0	0	0	1	0	1	0	0	0	0	0	0	0	0	0.00110103	0	0	0	9.49127e-05	0.000126133	0.000101094	0.000112606	0.000129584	0.000147189	0.00010601	0.00014724	0.000122761	0	0.0001504	0.00014041	0
C21H26N2O8	433.162	1	-0.190476	65.7286	21	26	8	2	0	0	1.238	0.381	0.27	10	0	0	0	0	0	0	0	1	0	1	0	0	0	0	0	0	0	0.000355069	0	0	0	0	0.000338414	0.000337592	0.000354439	0.000316769	0.00036353	0.000339415	0.000359483	0.000376937	0.000411173	0.000351375	0.000375698	0.00038211	0.000401804
C20H31Cl1O8	433.163	0	-0.75	81.675	20	31	8	0	0	0	1.55	0.4	0.09	5	1	0	0	0	0	0	0	0	0	0	1	0	1	0	0	0	0	0.000107273	0	0	0	0	0.000119896	0.000103786	0.000109157	9.82536e-05	0.000128049	0	0	0.000139202	0	0	0	0	0
C23H30O8	433.187	1	-0.608696	77.6478	23	30	8	0	0	0	1.304	0.348	0.26	9	0	0	0	0	0	0	0	1	0	1	0	0	0	0	0	0	0	0.00135689	0	0	0	0	0.00111328	0.00107402	0.00117775	0.00113938	0.00124995	0.0014236	0.00141685	0.00168096	0.00167451	0.00185908	0.00159233	0.00173033	0.0018552
C24H34O7	433.223	1	-0.833333	84.05	24	34	7	0	0	0	1.417	0.292	0.22	8	0	0	0	0	0	0	0	1	0	1	0	0	0	0	0	0	0	0.000335214	0.000529218	0.000409103	0.000591107	0.000535958	0.000261877	0.000244039	0.000268997	0.000262005	0.000321253	0.000375206	0.000353521	0.000497026	0.000528746	0.000662024	0.000485193	0.000566034	0.000718213
C22H29NO8	434.182	1	-0.454545	73.2545	22	29	8	1	0	0	1.318	0.364	0.24	9	0	0	0	0	0	0	0	1	0	1	0	0	0	0	0	0	0	0.000253394	0	0	0	0	0.00021938	0.000220047	0.000239594	0.000229349	0.000245361	0.000252404	0.000281306	0.00031903	0.000318627	0.000373793	0.000342494	0.000317121	0.000360517
C15H27Cl2O6PS	435.057	0	-1.2	94.5	15	27	6	0	1	1	1.8	0.4	0	2	2	0	0	0	0	0	0	0	0	0	1	0	1	0	0	0	0	7.16707e-05	0	0	0	0	0.000107064	0.000102041	0.000102401	9.95029e-05	8.29469e-05	0	0	0	0	0	0	0	0
C14H26Cl1O11P	435.083	0	-0.642857	78.6214	14	26	11	0	0	1	1.857	0.786	0	2	1	0	0	0	0	0	0	0	0	0	1	1	0	0	0	0	0	9.98341e-05	0	0	0	0	0.000109359	0.000133867	0.000112493	9.26515e-05	9.04937e-05	0	0	0.00011936	0	0	0	0	0
C20H20O11	435.093	1	0.1	57.45	20	20	11	0	0	0	1	0.55	0.38	11	0	0	0	0	0	0	0	1	1	0	0	0	0	0	0	0	0	0.00083217	0	0	0	0	0.00106271	0.00106411	0.00105308	0.00104378	0.000866216	0.000703236	0.000759359	0.000452455	0.000498267	0.000411018	0.000518749	0.000421512	0.00030371
C20H21Cl1N2O7	435.097	1	-0.05	61.725	20	21	7	2	0	0	1.05	0.35	0.41	11	1	0	0	0	0	0	0	1	0	1	0	0	0	0	0	0	0	5.42218e-05	0	0	0	0	0.000198588	0.00020721	0.000202646	0.000207514	0.00016738	0.00015754	0.000154088	0.000114795	0	0	0	0	0
C19H20N2O10	435.104	1	0.315789	51.3	19	20	10	2	0	0	1.053	0.526	0.33	11	0	0	0	0	0	0	0	1	1	0	0	0	0	0	0	0	0	0.000286478	0	0	0	0	0.000402219	0.00036529	0.00036517	0.000394731	0.000301545	0.000264519	0.000269354	0.000192513	0.000183123	0.000191258	0.000199434	0.000192183	0
C25H24O5S	435.127	0	-0.48	73.98	25	24	5	0	1	0	0.96	0.2	0.49	14	0	0	0	0	0	0	0	1	0	1	0	0	0	0	0	0	0	0.000163996	0	0	0	0	0.000151272	0.000162033	0.000151666	0.000135907	0.000145659	0.000197415	0.000177148	0.000358142	0.000390299	0.00054226	0.000267656	0.000446549	0.00062522
C21H24O10	435.13	1	-0.190476	65.7286	21	24	10	0	0	0	1.143	0.476	0.31	10	0	0	0	0	0	0	0	1	0	1	0	0	0	0	0	0	0	0.00296749	0	0	0	0	0.00316201	0.00300134	0.00303117	0.0030553	0.00291746	0.00283653	0.00283466	0.00239541	0.00238207	0.00200255	0.00252486	0.00233401	0.00166205
C20H24N2O9	435.141	1	0	60.3	20	24	9	2	0	0	1.2	0.45	0.26	10	0	0	0	0	0	0	0	1	0	1	0	0	0	0	0	0	0	0.000671122	0	0	0	0	0.000706553	0.00067873	0.000680498	0.000699764	0.000654135	0.000685109	0.000609927	0.00054718	0.000523434	0.000471233	0.000552997	0.00053717	0.000481967
C22H28O9	435.166	1	-0.454545	73.2545	22	28	9	0	0	0	1.273	0.409	0.26	9	0	0	0	0	0	0	0	1	0	1	0	0	0	0	0	0	0	0.003423	0	0	0	0	0.00297335	0.00301192	0.00308782	0.00302336	0.00326704	0.00343171	0.00345402	0.00350629	0.00345952	0.00346169	0.0035196	0.00348242	0.00311118
C21H28N2O8	435.177	1	-0.285714	68.4429	21	28	8	2	0	0	1.333	0.381	0.2	9	0	0	0	0	0	0	0	1	0	1	0	0	0	0	0	0	0	0.000246039	0	0	0	0	0.000227278	0.000229275	0.00023661	0.000237304	0.000258786	0.00023788	0.000283678	0.000319206	0.000321982	0.000297445	0.000275058	0.0002808	0.000316154
C23H32O8	435.202	1	-0.695652	80.1261	23	32	8	0	0	0	1.391	0.348	0.21	8	0	0	0	0	0	0	0	1	0	1	0	0	0	0	0	0	0	0.00122777	0	0	0.000450064	0	0.00101601	0.00097578	0.00103437	0.00104595	0.00117426	0.0013635	0.00134492	0.00161517	0.00163847	0.00175604	0.00155918	0.0017114	0.00177109
C19H19NO11	436.089	1	0.315789	51.3	19	19	11	1	0	0	1	0.579	0.36	11	0	0	0	0	0	0	0	1	1	0	0	0	0	0	0	0	0	0.000168125	0	0	0	0	0.000263083	0.00025212	0.000245158	0.000244637	0.000184166	0.000139928	0.000154678	0.000109416	0	0	0	0.000114215	0
C19H23N3O9	436.136	1	0.210526	54.3	19	23	9	3	0	0	1.211	0.474	0.22	10	0	0	0	0	0	0	0	1	0	1	0	0	0	0	0	0	0	0.000273734	0	0	0	0	0.000327827	0.00032074	0.00030224	0.000322872	0.000255327	0.00025086	0.000258849	0.00020358	0.000274263	0.000257131	0.000245685	0.000202996	0
C21H27NO9	436.161	1	-0.285714	68.4429	21	27	9	1	0	0	1.286	0.429	0.23	9	0	0	0	0	0	0	0	1	0	1	0	0	0	0	0	0	0	0.00053855	0	0	0	0	0.000540294	0.00052955	0.000528119	0.000531144	0.000531753	0.000555049	0.000540738	0.000578838	0.000538523	0.000510635	0.000585999	0.000548632	0.000532463
C22H31NO8	436.198	1	-0.545455	75.8455	22	31	8	1	0	0	1.409	0.364	0.18	8	0	0	0	0	0	0	0	1	0	1	0	0	0	0	0	0	0	0.000159165	0	0	0	0	0.000142617	0.00015217	0.000163559	0.000145319	0.000160495	0.000143714	0.000184761	0.000203508	0.000216422	0.000254831	0.000188054	0.000234974	0.000259698
C13H24Cl1O12P	437.062	0	-0.384615	71.2615	13	24	12	0	0	1	1.846	0.923	0	2	1	0	0	0	0	0	0	0	0	0	1	1	0	0	0	0	0	7.30335e-05	0	0	0	0	9.46279e-05	0.000109128	9.56149e-05	6.63061e-05	0	0	0	0	0	0	0	0	0
C19H18O12	437.073	1	0.315789	51.3	19	18	12	0	0	0	0.947	0.632	0.38	11	0	0	0	0	0	0	0	1	1	0	0	0	0	0	0	0	0	0.000292695	0	0	0	0	0.000485539	0.000474724	0.000486641	0.000497044	0.000344228	0.000284704	0.000263619	0.000132345	0.000170896	0	0.000184015	0	0
C21H30Fe2N2O	437.098	0	-1.04762	90.1571	21	30	1	2	0	0	1.429	0.048	0.3	8	0	0	2	2	0	0	0	1	0	1	0	0	0	0	0	0	0	0.000145444	0	0	0	0	0.000169814	0.000214592	0.000187012	0.000144316	0.000145729	0	0	0.000158144	0	0	0.000114095	0	0
C20H22O11	437.109	1	0	60.3	20	22	11	0	0	0	1.1	0.55	0.31	10	0	0	0	0	0	0	0	1	1	0	0	0	0	0	0	0	0	0.00244093	0	0	0	0	0.00291994	0.00291142	0.00289472	0.00284379	0.00249382	0.00221446	0.00211471	0.00143149	0.00148493	0.0010877	0.00157687	0.00136377	0.000855663
C19H22N2O10	437.12	1	0.210526	54.3	19	22	10	2	0	0	1.158	0.526	0.25	10	0	0	0	0	0	0	0	1	1	0	0	0	0	0	0	0	0	0.000547668	0	0	0	0	0.000688954	0.000691305	0.000685858	0.0006806	0.000570298	0.000488095	0.000503136	0.000376179	0.000402251	0.000355924	0.0004152	0.000317968	0.000242648
C21H26O10	437.145	1	-0.285714	68.4429	21	26	10	0	0	0	1.238	0.476	0.25	9	0	0	0	0	0	0	0	1	0	1	0	0	0	0	0	0	0	0.00487499	0	0	0	0	0.00496016	0.00494049	0.0048453	0.00492177	0.00489009	0.00467665	0.00462202	0.00428097	0.00400961	0.003401	0.0043272	0.00388339	0.0028041
C20H26N2O9	437.157	1	-0.1	63.15	20	26	9	2	0	0	1.3	0.45	0.19	9	0	0	0	0	0	0	0	1	0	1	0	0	0	0	0	0	0	0.000484551	0	0	0	0	0.000497654	0.000501515	0.000494576	0.000480014	0.000490674	0.000511331	0.000480363	0.000465151	0.000452928	0.000430762	0.000480756	0.000429433	0.000415603
C22H30O9	437.182	1	-0.545455	75.8455	22	30	9	0	0	0	1.364	0.409	0.2	8	0	0	0	0	0	0	0	1	0	1	0	0	0	0	0	0	0	0.00304099	0	0	0	0	0.00266427	0.00268442	0.00272427	0.00267532	0.0029096	0.00316026	0.00307494	0.00335581	0.00323995	0.00322483	0.00326807	0.00336229	0.00278677
C23H34O8	437.218	1	-0.782609	82.6043	23	34	8	0	0	0	1.478	0.348	0.16	7	0	0	0	0	0	0	0	1	0	1	0	0	0	0	0	0	0	0.000669104	0.000825003	0	0	0	0.000534779	0.000560291	0.000588898	0.000575791	0.000683775	0.000713648	0.000743447	0.000983025	0.00095488	0.00101934	0.000848302	0.000962753	0.00105943
C19H21NO11	438.104	1	0.210526	54.3	19	21	11	1	0	0	1.105	0.579	0.28	10	0	0	0	0	0	0	0	1	1	0	0	0	0	0	0	0	0	0.000455314	0	0	0	0	0.000584769	0.000568479	0.000580265	0.000570038	0.000469727	0.000393105	0.000391804	0.000240041	0.000284291	0	0.000286365	0.000200388	0
C20H25NO10	438.141	1	-0.1	63.15	20	25	10	1	0	0	1.25	0.5	0.21	9	0	0	0	0	0	0	0	1	0	1	0	0	0	0	0	0	0	0.000727965	0	0	0	0	0.000813593	0.00078122	0.000765863	0.000752371	0.00074465	0.000699461	0.000698683	0.000620655	0.000581506	0.000472993	0.000551633	0.000503837	0.000457619
C21H29NO9	438.177	1	-0.380952	71.1571	21	29	9	1	0	0	1.381	0.429	0.16	8	0	0	0	0	0	0	0	1	0	1	0	0	0	0	0	0	0	0.00037927	0	0	0	0	0.000358308	0.000362649	0.000357679	0.00035156	0.000401373	0.000418618	0.000400437	0.000445529	0.000384235	0.00039483	0.000380671	0.000429177	0.000430701
C20H28Fe2N2O2	439.078	0	-0.9	85.95	20	28	2	2	0	0	1.4	0.1	0.29	8	0	0	2	2	0	0	0	1	0	1	0	0	0	0	0	0	0	0.00012435	0	0	0	0	0.000181259	0.000230885	0.000194758	0.000153168	0.000150067	0.000102671	0	0.000138684	0	0	0	0	0
C19H20O12	439.088	1	0.210526	54.3	19	20	12	0	0	0	1.053	0.632	0.31	10	0	0	0	0	0	0	0	1	1	0	0	0	0	0	0	0	0	0.00100411	0	0	0	0	0.00149413	0.00142703	0.00140892	0.00144796	0.00106861	0.000833355	0.00079762	0.00041199	0.000476186	0.000260374	0.000523005	0.000373155	0.000207296
C20H24O11	439.125	1	-0.1	63.15	20	24	11	0	0	0	1.2	0.55	0.24	9	0	0	0	0	0	0	0	1	1	0	0	0	0	0	0	0	0	0.004179	0	0	0	0	0.00475554	0.00454667	0.0045401	0.00453599	0.00403322	0.00364803	0.00350543	0.00257187	0.0025082	0.00194537	0.00286859	0.002283	0.00138935
C19H24N2O10	439.136	1	0.105263	57.3	19	24	10	2	0	0	1.263	0.526	0.17	9	0	0	0	0	0	0	0	1	1	0	0	0	0	0	0	0	0	0.000462498	0	0	0	0	0.000563863	0.00055021	0.00052222	0.000531405	0.000448806	0.00041465	0.00044489	0.000335832	0.000304269	0.000217493	0.000331404	0.000319445	0.000218471
C21H28O10	439.161	1	-0.380952	71.1571	21	28	10	0	0	0	1.333	0.476	0.19	8	0	0	0	0	0	0	0	1	0	1	0	0	0	0	0	0	0	0.00461761	0.000461466	0	0	0	0.00439055	0.00443774	0.0043709	0.0043733	0.00459808	0.00458331	0.00440462	0.0042066	0.00382978	0.00330581	0.00404163	0.00376232	0.00274598
C20H28N2O9	439.172	1	-0.2	66	20	28	9	2	0	0	1.4	0.45	0.11	8	0	0	0	0	0	0	0	1	0	1	0	0	0	0	0	0	0	0.000175174	0	0	0	0	0.000183855	0.000195395	0.000181453	0.000176843	0.000202824	0.000178688	0.000191044	0.000221869	0.000172825	0.00018993	0.000198938	0.00018248	0.000179554
C22H32O9	439.197	1	-0.636364	78.4364	22	32	9	0	0	0	1.455	0.409	0.14	7	0	0	0	0	0	0	0	1	0	1	0	0	0	0	0	0	0	0.00162404	0.000597718	0	0	0	0.00136828	0.00142083	0.00142868	0.00141994	0.00161065	0.00172204	0.00167112	0.00199561	0.00192343	0.00180638	0.00185288	0.00195323	0.0017181
C23H36O8	439.234	0	-0.869565	85.0826	23	36	8	0	0	0	1.565	0.348	0.11	6	0	0	0	0	0	0	0	0	0	0	1	0	1	0	0	0	0	0.000189199	0.00096267	0.00042181	0	0	0.00016057	0.000148007	0.000170728	0.000178332	0.000198413	0.00022149	0.000176307	0.000327149	0.000287488	0.000318214	0.000295187	0.000311201	0.00036308
C21H31NO9	440.193	1	-0.47619	73.8714	21	31	9	1	0	0	1.476	0.429	0.1	7	0	0	0	0	0	0	0	1	0	1	0	0	0	0	0	0	0	0.000159975	0	0	0	0	0.00013336	0.000137528	0.000153045	0.00012774	0.000137506	0.00017904	0.000174469	0.000194697	0.000165732	0.000164921	0.000206337	0.000150669	0.00025586
C18H18O13	441.067	0	0.444444	47.6333	18	18	13	0	0	0	1	0.722	0.3	10	0	0	0	0	0	0	0	1	1	0	0	0	0	0	0	0	0	0.000146625	0	0	0	0	0.000285048	0.000300577	0.000278509	0.000278231	0.000158413	0	0.000142291	0	0	0	0	0	0
C19H22O12	441.104	0	0.105263	57.3	19	22	12	0	0	0	1.158	0.632	0.23	9	0	0	0	0	0	0	0	1	1	0	0	0	0	0	0	0	0	0.00172503	0	0	0	0	0.0024173	0.00229269	0.00229341	0.00229137	0.00179082	0.00143032	0.00138866	0.000813911	0.000800151	0.000530113	0.000974527	0.000659826	0.000337279
C18H22N2O11	441.115	1	0.333333	50.8	18	22	11	2	0	0	1.222	0.611	0.14	9	0	0	0	0	0	0	0	1	1	0	0	0	0	0	0	0	0	0.000158752	0	0	0	0	0.000234128	0.000196924	0.000212086	0.000213546	0.000158899	0.000152798	0.000136163	9.3062e-05	0	0	0.000117228	0	0
C20H26O11	441.14	0	-0.2	66	20	26	11	0	0	0	1.3	0.55	0.17	8	0	0	0	0	0	0	0	1	1	0	0	0	0	0	0	0	0	0.00365396	0	0	0	0	0.00408284	0.00394536	0.00396985	0.00389404	0.00378534	0.003514	0.00335946	0.00265951	0.00249364	0.00185531	0.00266098	0.00238538	0.00136589
C24H26O8	441.155	1	-0.416667	72.175	24	26	8	0	0	0	1.083	0.333	0.4	12	0	0	0	0	0	0	0	1	0	1	0	0	0	0	0	0	0	0.000150224	0	0	0	0	0.000128734	0.000119971	0.00014313	0.00013164	0.000125459	0.000154692	0.000152532	0.000174213	0.000189504	0.000212709	0.000161191	0.000187517	0.000271732
C21H30O10	441.177	0	-0.47619	73.8714	21	30	10	0	0	0	1.429	0.476	0.12	7	0	0	0	0	0	0	0	1	0	1	0	0	0	0	0	0	0	0.00234928	0.000428497	0	0	0	0.00219341	0.00222532	0.0022254	0.00221522	0.00241079	0.00254632	0.00225494	0.00244241	0.00224701	0.00186574	0.00226135	0.00217516	0.00165454
C25H30O7	441.192	1	-0.64	78.54	25	30	7	0	0	0	1.2	0.28	0.35	11	0	0	0	0	0	0	0	1	0	1	0	0	0	0	0	0	0	0.000136091	0	0	0	0	9.61066e-05	0.000103917	9.64225e-05	0.000107062	0.000101281	0.000128635	0.000148504	0.000178882	0.000194805	0.000251527	0.000218819	0.000259665	0.000266577
C22H34O9	441.213	0	-0.727273	81.0273	22	34	9	0	0	0	1.545	0.409	0.09	6	0	0	0	0	0	0	0	0	0	0	1	0	1	0	0	0	0	0.00044067	0.000743549	0	0	0	0.000372631	0.000414801	0.000395676	0.0003996	0.000484261	0.000509415	0.000500767	0.000601993	0.000575431	0.000555116	0.00052738	0.000596318	0.000601753
C19H25NO11	442.135	0	0	60.3	19	25	11	1	0	0	1.316	0.579	0.12	8	0	0	0	0	0	0	0	1	1	0	0	0	0	0	0	0	0	0.000398231	0	0	0	0	0.000453915	0.00041695	0.000434566	0.000424434	0.000391647	0.000361467	0.000350683	0.000288613	0.000224619	0.000231195	0.000250427	0.000274659	0
C20H29NO10	442.172	0	-0.3	68.85	20	29	10	1	0	0	1.45	0.5	0.07	7	0	0	0	0	0	0	0	1	0	1	0	0	0	0	0	0	0	0.000205377	0	0	0	0	0.000182346	0.000209591	0.000181764	0.000190394	0.000205853	0.000219548	0.000146388	0.000224107	0	0.000167549	0.000177747	0.000176143	0.000197316
C18H20O13	443.083	0	0.333333	50.8	18	20	13	0	0	0	1.111	0.722	0.22	9	0	0	0	0	0	0	0	1	1	0	0	0	0	0	0	0	0	0.000252667	0	0	0	0	0.000472152	0.000429292	0.000429241	0.00045841	0.0002771	0.000198703	0.000224576	0	0	0	0	0.000144715	0
C15H25O13P	443.096	0	-0.266667	67.9	15	25	13	0	0	1	1.667	0.867	0	4	0	0	0	0	0	0	0	0	0	0	1	1	0	0	0	0	0	0.000145266	0	0	0	0	8.64271e-05	8.548e-05	9.7496e-05	9.28589e-05	9.48642e-05	0.000137411	0.000137235	0.000249549	0.000293133	0.00035478	0.000244951	0.000267467	0.000513457
C20H25Cl1O9	443.111	1	-0.35	70.275	20	25	9	0	0	0	1.25	0.45	0.26	8	1	0	0	0	0	0	0	1	0	1	0	0	0	0	0	0	0	0.000145873	0	0	0	0	0.000171485	0.000206497	0.000181891	0.000153556	0.00018151	0.000151361	0.000106493	0.000160572	0	0	0	0	0
C19H24O12	443.12	0	0	60.3	19	24	12	0	0	0	1.263	0.632	0.15	8	0	0	0	0	0	0	0	1	1	0	0	0	0	0	0	0	0	0.00156665	0	0	0	0	0.00199174	0.00188036	0.00191283	0.00191871	0.00159138	0.00131795	0.00130695	0.000842744	0.000807971	0.000554188	0.000863928	0.000716361	0.000397108
C23H24O9	443.135	1	-0.26087	67.7348	23	24	9	0	0	0	1.043	0.391	0.41	12	0	0	0	0	0	0	0	1	0	1	0	0	0	0	0	0	0	0.000300993	0	0	0	0	0.000267414	0.000277049	0.000280819	0.000270896	0.00027934	0.000315432	0.000299967	0.000295589	0.000347313	0.000305374	0.000308817	0.000290499	0.000252922
C22H24N2O8	443.146	1	-0.0909091	62.8909	22	24	8	2	0	0	1.091	0.364	0.38	12	0	0	0	0	0	0	0	1	0	1	0	0	0	0	0	0	0	0.00011774	0	0	0	0	0.000102025	0.000115924	0.00010994	0.000100953	0.000120934	0	0.000142714	9.15032e-05	0.000118276	0	0.000114747	0.000127176	0
C20H28O11	443.156	0	-0.3	68.85	20	28	11	0	0	0	1.4	0.55	0.1	7	0	0	0	0	0	0	0	1	1	0	0	0	0	0	0	0	0	0.00193509	0	0	0	0	0.00195348	0.00191203	0.001892	0.00192083	0.00193715	0.001898	0.00175491	0.0016569	0.00139232	0.00119973	0.00156065	0.001437	0.000943124
C24H28O8	443.171	1	-0.5	74.55	24	28	8	0	0	0	1.167	0.333	0.35	11	0	0	0	0	0	0	0	1	0	1	0	0	0	0	0	0	0	0.000348964	0	0	0	0	0.000293568	0.000277054	0.000303673	0.000301609	0.000364769	0.000379573	0.000397105	0.000439183	0.000487538	0.000511854	0.000424967	0.000498973	0.000607761
C25H32O7	443.208	1	-0.72	80.82	25	32	7	0	0	0	1.28	0.28	0.3	10	0	0	0	0	0	0	0	1	0	1	0	0	0	0	0	0	0	0.000192443	0	0	0	0	0.000148472	0.000134979	0.000143756	0.00013751	0.000182264	0.000258725	0.00020883	0.00026915	0.000349997	0.000387938	0.000266378	0.000313621	0.000389373
C23H27NO8	444.166	1	-0.347826	70.213	23	27	8	1	0	0	1.174	0.348	0.33	11	0	0	0	0	0	0	0	1	0	1	0	0	0	0	0	0	0	0.000114148	0	0	0	0	9.60595e-05	9.80239e-05	9.09983e-05	0.000102856	0.000101482	0	0.000124148	0.00014729	0.00013701	0.000162617	0.000121867	0.000146772	0.000187554
C25H18O6S	445.075	0	-0.16	64.86	25	18	6	0	1	0	0.72	0.24	0.62	17	0	0	0	0	1	0	1	0	0	0	0	0	0	0	0	0	0	0.000147741	0	0	0	0	9.99398e-05	0.00013391	0.000109884	9.70272e-05	0.00012493	0.000137904	0.000163054	0.000246145	0.000261194	0.000307626	0.000236648	0.000265066	0.000382144
C19H23Cl1O10	445.091	1	-0.157895	64.8	19	23	10	0	0	0	1.211	0.526	0.25	8	1	0	0	0	0	0	0	1	1	0	0	0	0	0	0	0	0	5.95744e-05	0	0	0	0	7.09715e-05	8.25104e-05	7.43889e-05	6.10391e-05	7.42922e-05	0	0	0	0	0	0	0	0
C18H22O13	445.099	0	0.222222	53.9667	18	22	13	0	0	0	1.222	0.722	0.13	8	0	0	0	0	0	0	0	1	1	0	0	0	0	0	0	0	0	0.000274017	0	0	0	0	0.000404708	0.00037493	0.000379163	0.000370349	0.000270473	0	0.000183428	0.000122557	0.000139542	0	0	0	0
C22H22O10	445.114	1	-0.0909091	62.8909	22	22	10	0	0	0	1	0.455	0.41	12	0	0	0	0	0	0	0	1	0	1	0	0	0	0	0	0	0	0.000396323	0	0	0	0	0.000423251	0.000426517	0.000437462	0.000423726	0.00039587	0.000346131	0.000369465	0.000291898	0.000320042	0.000305037	0.000284214	0.000312867	0.000222515
C21H22N2O9	445.125	1	0.0952381	57.5857	21	22	9	2	0	0	1.048	0.429	0.38	12	0	0	0	0	0	0	0	1	0	1	0	0	0	0	0	0	0	0.000173119	0	0	0	0	0.000189714	0.000194869	0.000170956	0.000170404	0.000152816	0.000182236	0.000169202	0.000134675	0.000166367	0	0.000155046	0	0
C23H26O9	445.15	1	-0.347826	70.213	23	26	9	0	0	0	1.13	0.391	0.35	11	0	0	0	0	0	0	0	1	0	1	0	0	0	0	0	0	0	0.000762559	0	0	0	0	0.000718279	0.000709293	0.000736782	0.000723777	0.000744284	0.000740601	0.000752579	0.000844705	0.000876202	0.000828154	0.000867158	0.000904914	0.000882138
C22H26N2O8	445.162	1	-0.181818	65.4818	22	26	8	2	0	0	1.182	0.364	0.31	11	0	0	0	0	0	0	0	1	0	1	0	0	0	0	0	0	0	0.00019956	0	0	0	0	0.000175056	0.000180288	0.000177071	0.000162472	0.000179539	0.000198047	0.000220996	0.000218435	0.000210543	0.000232505	0.000206948	0.000209198	0.000204342
C20H30O11	445.172	0	-0.4	71.7	20	30	11	0	0	0	1.5	0.55	0.03	6	0	0	0	0	0	0	0	0	0	0	1	1	0	0	0	0	0	0.000500337	0	0	0	0	0.000492248	0.000505107	0.000489595	0.000489116	0.000523553	0.000497367	0.000515405	0.000501024	0.000508182	0.000463319	0.000498214	0.000485619	0.000318865
C24H30O8	445.187	1	-0.583333	76.925	24	30	8	0	0	0	1.25	0.333	0.3	10	0	0	0	0	0	0	0	1	0	1	0	0	0	0	0	0	0	0.000675516	0	0	0	0	0.00055838	0.000550492	0.000576978	0.000564117	0.000631251	0.000755505	0.000705101	0.000903654	0.000903638	0.00102695	0.000904819	0.000944614	0.00107626
C21H34O10	445.208	0	-0.666667	79.3	21	34	10	0	0	0	1.619	0.476	0	5	0	0	0	0	0	0	0	0	0	0	1	0	1	0	0	0	0	8.70889e-05	0	0	0	0	9.57248e-05	9.39563e-05	8.46187e-05	9.38515e-05	9.44203e-05	0.000117352	0.000102493	0.00014969	0	0	0.000128296	0	0
C25H34O7	445.223	1	-0.8	83.1	25	34	7	0	0	0	1.36	0.28	0.26	9	0	0	0	0	0	0	0	1	0	1	0	0	0	0	0	0	0	0.000243204	0	0	0	0	0.000183362	0.000171273	0.000189894	0.000192388	0.000213855	0.000228862	0.000254258	0.000356149	0.000381658	0.000489873	0.000346256	0.000444995	0.000569582
C21H21NO10	446.109	1	0.0952381	57.5857	21	21	10	1	0	0	1	0.476	0.4	12	0	0	0	0	0	0	0	1	0	1	0	0	0	0	0	0	0	0.000134733	0	0	0	0	0.000147223	0.000142356	0.000153498	0.000155091	0.000141706	0	0.000136473	0.000101756	0	0	0.000139201	0.000131128	0
C23H29NO8	446.182	1	-0.434783	72.6913	23	29	8	1	0	0	1.261	0.348	0.28	10	0	0	0	0	0	0	0	1	0	1	0	0	0	0	0	0	0	0.000134504	0	0	0	0	0.000134388	0.000117858	0.00013929	0.000129029	0.000145951	0.000140054	0.000175675	0.00020091	0.000207372	0.000178015	0.000153745	0.000165189	0.000210196
C14H25O14P	447.091	0	-0.142857	64.3714	14	25	14	0	0	1	1.786	1	0	3	0	0	0	0	0	0	0	0	0	0	1	1	0	0	0	0	0	0.00026217	0	0	0	0	0.00021053	0.000246808	0.000212777	0.00018864	0.000204765	0.000296604	0.000311517	0.000432654	0.000482517	0.000599563	0.000415573	0.000555094	0.000748796
C21H20O11	447.093	1	0.0952381	57.5857	21	20	11	0	0	0	0.952	0.524	0.42	12	0	0	0	0	0	0	0	1	1	0	0	0	0	0	0	0	0	0.000312472	0	0	0	0	0.000419959	0.000415385	0.000429707	0.000428397	0.000351206	0.000305213	0.000315829	0.000175775	0.000194432	0.000185433	0.000232672	0	0
C20H20N2O10	447.105	1	0.3	51.75	20	20	10	2	0	0	1	0.5	0.38	12	0	0	0	0	0	0	0	1	0	1	0	0	0	0	0	0	0	0.000147024	0	0	0	0	0.000217914	0.00020987	0.000197986	0.000186209	0.000149092	0	0.00012983	0	0	0	0.000148931	0	0
C22H24O10	447.13	1	-0.181818	65.4818	22	24	10	0	0	0	1.091	0.455	0.35	11	0	0	0	0	0	0	0	1	0	1	0	0	0	0	0	0	0	0.00124341	0	0	0	0	0.00132407	0.00127812	0.00131447	0.00131043	0.00124357	0.00123852	0.00122915	0.00108372	0.00104628	0.000990954	0.0011244	0.000999965	0.000791873
C23H28O9	447.166	1	-0.434783	72.6913	23	28	9	0	0	0	1.217	0.391	0.3	10	0	0	0	0	0	0	0	1	0	1	0	0	0	0	0	0	0	0.001658	0	0	0	0	0.00154865	0.00148279	0.00158924	0.00156534	0.00164128	0.00173521	0.00171187	0.00184273	0.00189279	0.0018586	0.00193832	0.00184768	0.00182216
C24H32O8	447.202	1	-0.666667	79.3	24	32	8	0	0	0	1.333	0.333	0.25	9	0	0	0	0	0	0	0	1	0	1	0	0	0	0	0	0	0	0.000895837	0	0	0	0	0.000728572	0.000702311	0.000780088	0.000774036	0.000849334	0.000935103	0.000925001	0.00118577	0.00122401	0.00138146	0.00113524	0.00130597	0.00133125
C25H36O7	447.239	1	-0.88	85.38	25	36	7	0	0	0	1.44	0.28	0.21	8	0	0	0	0	0	0	0	1	0	1	0	0	0	0	0	0	0	0.000184553	0	0	0	0	0.000155533	0.000147825	0.0001843	0.00016491	0.000172554	0.000251244	0.000208819	0.000301459	0.000360031	0.000456509	0.000288966	0.000410446	0.000469339
C22H27NO9	448.161	1	-0.272727	68.0727	22	27	9	1	0	0	1.227	0.409	0.27	10	0	0	0	0	0	0	0	1	0	1	0	0	0	0	0	0	0	0.000388601	0	0	0	0	0.000379895	0.000375362	0.000349295	0.000375466	0.00039478	0.000390672	0.00035274	0.000387047	0.000394009	0.000386035	0.000353205	0.000354529	0.000409663
C23H31NO8	448.198	1	-0.521739	75.1696	23	31	8	1	0	0	1.348	0.348	0.22	9	0	0	0	0	0	0	0	1	0	1	0	0	0	0	0	0	0	0.000138419	0	0	0	0	0.000135088	0.000131876	0.000124652	0.000132419	0.000128686	0.000183208	0.000183315	0.000188219	0.000186563	0.00022819	0.000190857	0.000209416	0.000281503
C18H24Cl1O7PS	449.06	1	-0.722222	80.8833	18	24	7	0	1	1	1.333	0.389	0.16	7	1	0	0	0	0	0	0	1	0	1	0	0	0	0	0	0	0	5.03913e-05	0	0	0	0	8.4575e-05	0.000105023	9.21565e-05	7.53411e-05	0	0	0	0	0	0	0	0	0
C24H18O7S	449.07	0	-0.0833333	62.675	24	18	7	0	1	0	0.75	0.292	0.59	16	0	0	0	0	1	0	1	0	0	0	0	0	0	0	0	0	0	0.000142089	0	0	0	0	0.000121315	0.000147791	0.00011928	0.000105506	0.000130901	0.00012963	0.000159994	0.000212999	0.000226198	0.000206378	0.000185894	0.000188644	0.000262731
C20H18O12	449.073	1	0.3	51.75	20	18	12	0	0	0	0.9	0.6	0.43	12	0	0	0	0	0	0	0	1	1	0	0	0	0	0	0	0	0	0.000165972	0	0	0	0	0.000270429	0.000265314	0.000259172	0.000277177	0.000209693	0.000154546	0.000147404	0	0	0	0	0	0
C17H22O12S	449.076	0	0.235294	53.5941	17	22	12	0	1	0	1.294	0.706	0	7	0	0	0	0	0	0	0	1	1	0	0	0	0	0	0	0	0	0	0	0	0	0	0.000111626	0.000103657	0.000105917	0.0001106	0	0	0	0	0	0	0	0	0
C15H28Cl1O11P	449.098	0	-0.733333	81.2	15	28	11	0	0	1	1.867	0.733	0	2	1	0	0	0	0	0	0	0	0	0	1	1	0	0	0	0	0	8.65503e-05	0	0	0	0	0.000114334	0.000131291	0.000120593	0.000100351	0	0	0	0.00012091	0	0	0	0	0
C21H22O11	449.109	1	0	60.3	21	22	11	0	0	0	1.048	0.524	0.35	11	0	0	0	0	0	0	0	1	1	0	0	0	0	0	0	0	0	0.00122801	0	0	0	0	0.00152196	0.00151487	0.00150144	0.00148092	0.00126145	0.00113886	0.00105856	0.000769712	0.000832607	0.000705453	0.000874414	0.000777987	0.000482438
C20H22N2O10	449.12	1	0.2	54.6	20	22	10	2	0	0	1.1	0.5	0.31	11	0	0	0	0	0	0	0	1	0	1	0	0	0	0	0	0	0	0.00040335	0	0	0	0	0.000566714	0.000538286	0.0005101	0.000524055	0.0004235	0.000379713	0.000405863	0.000302471	0.0003266	0.000269252	0.000313743	0.000300156	0.000277919
C18H35Fe1O5PS	449.122	0	-1.55556	104.633	18	35	5	0	1	1	1.944	0.278	0	2	0	1	0	1	0	0	0	0	0	0	1	0	1	0	0	0	0	0	0	0	0	0	9.40072e-05	9.08875e-05	7.92419e-05	6.97571e-05	0	0	0	0	0	0	0	0	0
C22H26O10	449.145	1	-0.272727	68.0727	22	26	10	0	0	0	1.182	0.455	0.29	10	0	0	0	0	0	0	0	1	0	1	0	0	0	0	0	0	0	0.0027356	0	0	0	0	0.00310273	0.00293661	0.0029456	0.00286468	0.00279943	0.0027951	0.00266403	0.00252253	0.00245647	0.00220222	0.00261239	0.00248951	0.00184901
C23H30O9	449.182	1	-0.521739	75.1696	23	30	9	0	0	0	1.304	0.391	0.24	9	0	0	0	0	0	0	0	1	0	1	0	0	0	0	0	0	0	0.00228422	0	0	0	0	0.00211701	0.00212815	0.00212869	0.00212676	0.0022458	0.00242878	0.00245477	0.00271532	0.0025851	0.00262117	0.00261371	0.0026937	0.00246965
C24H34O8	449.218	1	-0.75	81.675	24	34	8	0	0	0	1.417	0.333	0.2	8	0	0	0	0	0	0	0	1	0	1	0	0	0	0	0	0	0	0.000719597	0.000488593	0	0	0	0.000651611	0.000643467	0.000659914	0.000657492	0.000707857	0.000818264	0.000781825	0.0010837	0.00104539	0.00118292	0.000987105	0.00114984	0.00125951
C25H38O7	449.254	0	-0.96	87.66	25	38	7	0	0	0	1.52	0.28	0.16	7	0	0	0	0	0	0	0	0	0	0	1	0	1	0	0	0	0	0.000101895	0.000679745	0	0	0	7.96179e-05	8.22378e-05	0.00010281	9.41878e-05	0.00011007	0.000140126	0.000126982	0.00014316	0.000180422	0.000243136	0.000149506	0.000200284	0.000251593
C22H29NO9	450.177	1	-0.363636	70.6636	22	29	9	1	0	0	1.318	0.409	0.21	9	0	0	0	0	0	0	0	1	0	1	0	0	0	0	0	0	0	0.000370976	0	0	0	0	0.000383263	0.000365142	0.00038697	0.000370427	0.000386883	0.000375406	0.000397734	0.000492812	0.00040623	0.000357188	0.000437006	0.000404863	0.000331739
C25H21Cl1O4S	451.078	0	-0.44	72.84	25	21	4	0	1	0	0.84	0.16	0.57	15	1	0	0	0	1	0	1	0	0	0	0	0	0	0	0	0	0	0.000106361	0	0	0	0	0.000158983	0.000182098	0.000150735	0.000128004	0.000113973	0	0	0.000107114	0	0	0	0	0
C20H20O12	451.088	1	0.2	54.6	20	20	12	0	0	0	1	0.6	0.36	11	0	0	0	0	0	0	0	1	1	0	0	0	0	0	0	0	0	0.000653181	0	0	0	0	0.00103304	0.000964366	0.000962169	0.000992673	0.000696035	0.000620234	0.000585756	0.000326677	0.000309208	0	0.00034722	0.000253019	0.000189391
C19H20N2O11	451.099	1	0.421053	48.3	19	20	11	2	0	0	1.053	0.579	0.3	11	0	0	0	0	0	0	0	1	1	0	0	0	0	0	0	0	0	0.000160139	0	0	0	0	0.00027989	0.000247441	0.000258824	0.000255801	0.000174246	0.000177007	0.000160395	0	0	0	0	0.000143394	0
C21H24O11	451.125	1	-0.0952381	63.0143	21	24	11	0	0	0	1.143	0.524	0.29	10	0	0	0	0	0	0	0	1	1	0	0	0	0	0	0	0	0	0.00303028	0	0	0	0	0.00361738	0.00348782	0.00345468	0.00348192	0.00303953	0.00273513	0.00269271	0.0020421	0.00189584	0.00149056	0.00222171	0.00174362	0.00115864
C22H28O10	451.161	1	-0.363636	70.6636	22	28	10	0	0	0	1.273	0.455	0.24	9	0	0	0	0	0	0	0	1	0	1	0	0	0	0	0	0	0	0.00417044	0	0	0	0	0.00439165	0.00421028	0.00422134	0.00433618	0.00429272	0.00424718	0.00417673	0.0041496	0.00372582	0.00325286	0.00393169	0.00374851	0.00269007
C21H28N2O9	451.172	1	-0.190476	65.7286	21	28	9	2	0	0	1.333	0.429	0.17	9	0	0	0	0	0	0	0	1	0	1	0	0	0	0	0	0	0	0.000300555	0	0	0	0	0.000322854	0.000327258	0.000315944	0.000316054	0.000340443	0.000316507	0.000293527	0.000345859	0.000287423	0.000299308	0.000341908	0.000339734	0.000334756
C23H32O9	451.197	1	-0.608696	77.6478	23	32	9	0	0	0	1.391	0.391	0.19	8	0	0	0	0	0	0	0	1	0	1	0	0	0	0	0	0	0	0.00184016	0	0	0	0	0.00173123	0.00172203	0.00173063	0.00172171	0.00196903	0.00211247	0.00201238	0.00240184	0.00224989	0.00221761	0.0022626	0.00238802	0.00208664
C24H36O8	451.234	0	-0.833333	84.05	24	36	8	0	0	0	1.5	0.333	0.15	7	0	0	0	0	0	0	0	0	0	0	1	0	1	0	0	0	0	0.000389277	0.000709211	0	0	0	0.000325951	0.000317286	0.000341093	0.000346124	0.000372192	0.000413908	0.000411871	0.000581025	0.000578155	0.000641232	0.000498864	0.000550606	0.000683979
C20H23NO11	452.12	1	0.1	57.45	20	23	11	1	0	0	1.15	0.55	0.26	10	0	0	0	0	0	0	0	1	1	0	0	0	0	0	0	0	0	0.000577974	0	0	0	0	0.000772913	0.000705928	0.000748967	0.000741631	0.00059199	0.000554456	0.000483988	0.000379781	0.000308173	0.000281242	0.000366202	0.000339254	0.000230171
C19H23N3O10	452.131	1	0.315789	51.3	19	23	10	3	0	0	1.211	0.526	0.18	10	0	0	0	0	0	0	0	1	1	0	0	0	0	0	0	0	0	0.000148046	0	0	0	0	0.000224858	0.000198006	0.000196267	0.000218423	0.000181256	0.000153195	0.000140654	0.000117178	0	0	0.000151549	0.000170562	0
C22H31NO9	452.193	1	-0.454545	73.2545	22	31	9	1	0	0	1.409	0.409	0.15	8	0	0	0	0	0	0	0	1	0	1	0	0	0	0	0	0	0	0.000239332	0	0	0	0	0.00023616	0.000245792	0.000225444	0.000231177	0.000231151	0.000236897	0.000204322	0.000290833	0.000261619	0.0002924	0.000288777	0.000304574	0.000269962
C13H24Cl1O13P	453.057	0	-0.230769	66.8769	13	24	13	0	0	1	1.846	1	0	2	1	0	0	0	0	0	0	0	0	0	1	1	0	0	0	0	0	5.47626e-05	0	0	0	0	0.000103453	0.000100922	0.000100332	8.033e-05	7.98941e-05	0	0	0	0	0	0	0	0
C14H28Cl1O12P	453.093	0	-0.642857	78.6214	14	28	12	0	0	1	2	0.857	0	1	1	0	0	0	0	0	0	0	0	0	1	1	0	0	0	0	0	0.000176969	0	0	0	0	0.000241524	0.00029117	0.000272808	0.000213493	0.000169523	0	0	0.000226431	0	0	0	0	0
C20H22O12	453.104	1	0.1	57.45	20	22	12	0	0	0	1.1	0.6	0.29	10	0	0	0	0	0	0	0	1	1	0	0	0	0	0	0	0	0	0.00178537	0	0	0	0	0.00256415	0.00244031	0.0024451	0.0025066	0.00190967	0.00152688	0.00143967	0.000893002	0.000872648	0.00063465	0.00102115	0.000712919	0.000462571
C19H22N2O11	453.115	1	0.315789	51.3	19	22	11	2	0	0	1.158	0.579	0.22	10	0	0	0	0	0	0	0	1	1	0	0	0	0	0	0	0	0	0.000278837	0	0	0	0	0.000444531	0.000408804	0.000425369	0.000426989	0.000306754	0.000299756	0.000243472	0	0.000199508	0	0.000196667	0.000206496	0
C21H26O11	453.14	1	-0.190476	65.7286	21	26	11	0	0	0	1.238	0.524	0.23	9	0	0	0	0	0	0	0	1	1	0	0	0	0	0	0	0	0	0.00418122	0	0	0	0	0.00496418	0.00478349	0.0048455	0.00482262	0.00446278	0.00411356	0.00390825	0.00314336	0.00295675	0.0022888	0.00329047	0.00278089	0.001673
C20H26N2O10	453.151	1	0	60.3	20	26	10	2	0	0	1.3	0.5	0.15	9	0	0	0	0	0	0	0	1	0	1	0	0	0	0	0	0	0	0.000400532	0	0	0	0	0.000482455	0.00048164	0.000455507	0.000458111	0.000413391	0.000427765	0.000391328	0.00037389	0.000290688	0.000306277	0.000340464	0.000291273	0.000237383
C22H30O10	453.177	1	-0.454545	73.2545	22	30	10	0	0	0	1.364	0.455	0.18	8	0	0	0	0	0	0	0	1	0	1	0	0	0	0	0	0	0	0.00344921	0	0	0	0	0.00351975	0.0034172	0.00350913	0.00346232	0.00363913	0.00362564	0.00352611	0.00361694	0.00328629	0.00293178	0.00337025	0.00322947	0.00241969
C21H30N2O9	453.188	1	-0.285714	68.4429	21	30	9	2	0	0	1.429	0.429	0.1	8	0	0	0	0	0	0	0	1	0	1	0	0	0	0	0	0	0	0.00011283	0	0	0	0	0.000108349	0.000115311	0.000111873	0.00011642	0.000120845	0.000125111	0.000136732	0.000149038	0	0	0	0.000167892	0
C23H34O9	453.213	1	-0.695652	80.1261	23	34	9	0	0	0	1.478	0.391	0.14	7	0	0	0	0	0	0	0	1	0	1	0	0	0	0	0	0	0	0.00102295	0.000651167	0	0	0	0.000876421	0.000912142	0.000897605	0.000934084	0.00102127	0.00113399	0.00100971	0.00133516	0.00123559	0.00123821	0.0011259	0.0013107	0.00118545
C24H38O8	453.249	0	-0.916667	86.425	24	38	8	0	0	0	1.583	0.333	0.1	6	0	0	0	0	0	0	0	0	0	0	1	0	1	0	0	0	0	0.00010869	0.000996536	0	0	0	8.23233e-05	9.54928e-05	9.83045e-05	0.000104365	9.9734e-05	0.000144569	0.000127913	0.000175896	0.000167353	0.000208452	0.000160046	0.000178128	0.000208327
C19H29Fe1NO6S	454.099	1	-0.631579	78.3	19	29	6	1	1	0	1.526	0.316	0.07	6	0	1	0	1	0	0	0	0	0	0	1	0	1	1	0	0	0	0.000223625	0	0	0	0	0.000386704	0.000340069	0.000362548	0.00036725	0.000257657	0.000190077	0.000215321	0.000110567	0	0	0.000162467	0	0
C22H33NO9	454.208	1	-0.545455	75.8455	22	33	9	1	0	0	1.5	0.409	0.09	7	0	0	0	0	0	0	0	0	0	0	1	0	1	1	0	0	0	8.83293e-05	0	0	0	0	9.71002e-05	8.2584e-05	9.69335e-05	8.56456e-05	8.47786e-05	0	0	0.000140347	0	0	0	0	0.000170907
C13H26Cl1O13P	455.073	0	-0.384615	71.2615	13	26	13	0	0	1	2	1	0	1	1	0	0	0	0	0	0	0	0	0	1	1	0	0	0	0	0	0.000107502	0	0	0	0	0.000142478	0.000170897	0.000171267	0.000136105	0.000111544	0	0	0.000108183	0	0	0	0	0
C19H20O13	455.083	0	0.315789	51.3	19	20	13	0	0	0	1.053	0.684	0.28	10	0	0	0	0	0	0	0	1	1	0	0	0	0	0	0	0	0	0.000457384	0	0	0	0	0.000802019	0.000754792	0.000742486	0.000772709	0.000503523	0.000407208	0.000358614	0.000174825	0.000171299	0	0.000203829	0	0
C19H24N2O11	455.131	1	0.210526	54.3	19	24	11	2	0	0	1.263	0.579	0.13	9	0	0	0	0	0	0	0	1	1	0	0	0	0	0	0	0	0	0.000217899	0	0	0	0	0.000313816	0.000303274	0.00028737	0.000300379	0.000253514	0.000205464	0.000203177	0.000157509	0	0	0	0.000148738	0
C22H29Cl1O8	455.148	1	-0.590909	77.1409	22	29	8	0	0	0	1.318	0.364	0.25	8	1	0	0	0	0	0	0	1	0	1	0	0	0	0	0	0	0	0.000200054	0	0	0	0	0.000193286	0.000211452	0.000213234	0.000188402	0.000209433	0	0	0.00015333	0	0	0	0	0
C21H28O11	455.156	0	-0.285714	68.4429	21	28	11	0	0	0	1.333	0.524	0.16	8	0	0	0	0	0	0	0	1	1	0	0	0	0	0	0	0	0	0.00358311	0	0	0	0	0.00382652	0.00368209	0.00367032	0.00365392	0.00371672	0.00344759	0.00337841	0.00308466	0.00258346	0.00208547	0.0027961	0.0024145	0.00154563
C20H28N2O10	455.167	1	-0.1	63.15	20	28	10	2	0	0	1.4	0.5	0.08	8	0	0	0	0	0	0	0	1	0	1	0	0	0	0	0	0	0	0.000139388	0	0	0	0	0.000165864	0.000164685	0.000179753	0.000152218	0.000152255	0.000195551	0.000134243	0.000162347	0.000133258	0	0	0	0
C25H28O8	455.171	1	-0.48	73.98	25	28	8	0	0	0	1.12	0.32	0.38	12	0	0	0	0	0	0	0	1	0	1	0	0	0	0	0	0	0	0.000172553	0	0	0	0	0.000119651	0.000120798	0.000123569	0.000132438	0.000146409	0.000177688	0.00015489	0.00020864	0.000228665	0.000259238	0.000273414	0.000207317	0.000256794
C22H32O10	455.192	0	-0.545455	75.8455	22	32	10	0	0	0	1.455	0.455	0.12	7	0	0	0	0	0	0	0	1	0	1	0	0	0	0	0	0	0	0.0017447	0	0	0	0	0.0015508	0.00162988	0.00157961	0.00157278	0.00174136	0.00182548	0.00180793	0.00199655	0.00174575	0.00158205	0.00181186	0.00178541	0.0013909
C23H36O9	455.229	0	-0.782609	82.6043	23	36	9	0	0	0	1.565	0.391	0.08	6	0	0	0	0	0	0	0	0	0	0	1	0	1	0	0	0	0	0.000262245	0.000670769	0	0	0	0.000219382	0.000240829	0.000232	0.000219415	0.000274094	0.00031135	0.000285529	0.000371347	0.000328657	0.000395521	0.000353325	0.000354762	0.000323265
C20H27NO11	456.151	0	-0.1	63.15	20	27	11	1	0	0	1.35	0.55	0.11	8	0	0	0	0	0	0	0	1	1	0	0	0	0	0	0	0	0	0.000376353	0	0	0	0	0.000424043	0.00039346	0.000405127	0.000384741	0.000403232	0.000363494	0.000330455	0.000322569	0.000223504	0.000199548	0.000273513	0.000242361	0.000206291
C19H22O13	457.099	0	0.210526	54.3	19	22	13	0	0	0	1.158	0.684	0.2	9	0	0	0	0	0	0	0	1	1	0	0	0	0	0	0	0	0	0.00067883	0	0	0	0	0.00101588	0.000969436	0.00100317	0.000978472	0.000716903	0.000573878	0.000527014	0.00027363	0.000247781	0	0.000291725	0.00024334	0
C23H22O10	457.114	1	-0.0869565	62.7783	23	22	10	0	0	0	0.957	0.435	0.44	13	0	0	0	0	0	0	0	1	0	1	0	0	0	0	0	0	0	0.000142744	0	0	0	0	0.000142331	0.000140317	0.000147494	0.000144986	0.00014837	0.000159771	0.000147511	0.000124124	0	0	0.000116409	0.000121548	0
C20H26O12	457.135	0	-0.1	63.15	20	26	12	0	0	0	1.3	0.6	0.14	8	0	0	0	0	0	0	0	1	1	0	0	0	0	0	0	0	0	0.0020633	0	0	0	0	0.00237128	0.00233433	0.00228581	0.00227351	0.00215199	0.00190347	0.00179239	0.00134606	0.00114615	0.000828371	0.00124396	0.00103788	0.000558829
C17H31O12P	457.148	0	-0.705882	80.4176	17	31	12	0	0	1	1.824	0.706	0	3	0	0	0	0	0	0	0	0	0	0	1	1	0	0	0	0	0	8.00327e-05	0	0	0	0	0	4.82816e-05	0	0	0	0	0	0.00020396	0.000244744	0.000363449	0.000161505	0.000287774	0.000563027
C24H26O9	457.15	1	-0.333333	69.8	24	26	9	0	0	0	1.083	0.375	0.38	12	0	0	0	0	0	0	0	1	0	1	0	0	0	0	0	0	0	0.000306972	0	0	0	0	0.000274638	0.000263859	0.000281101	0.000270541	0.000307348	0.000332725	0.00033377	0.000371535	0.000384286	0.000345305	0.000342213	0.000328864	0.00041815
C21H30O11	457.172	0	-0.380952	71.1571	21	30	11	0	0	0	1.429	0.524	0.1	7	0	0	0	0	0	0	0	1	1	0	0	0	0	0	0	0	0	0.00164963	0	0	0	0	0.00157603	0.00156177	0.00154772	0.00153006	0.00171631	0.00176878	0.00166034	0.00158863	0.00139163	0.00109446	0.00140119	0.00136966	0.000877543
C25H30O8	457.187	1	-0.56	76.26	25	30	8	0	0	0	1.2	0.32	0.33	11	0	0	0	0	0	0	0	1	0	1	0	0	0	0	0	0	0	0.000328853	0	0	0	0	0.000255016	0.000245288	0.00027458	0.00026393	0.000293573	0.000358416	0.00039658	0.000452707	0.000397769	0.000449981	0.000422035	0.000433345	0.000562762
C26H34O7	457.223	1	-0.769231	82.2231	26	34	7	0	0	0	1.308	0.269	0.29	10	0	0	0	0	0	0	0	1	0	1	0	0	0	0	0	0	0	0.000127694	0	0	0	0	9.61158e-05	8.95265e-05	9.86155e-05	9.51338e-05	0.000124281	0.000147178	0.000166367	0.000188024	0.000216528	0.00033574	0.000211085	0.000208391	0.000419382
C15H19Cl2O10P	459.002	0	-0.266667	67.9	15	19	10	0	0	1	1.267	0.667	0.11	6	2	0	0	0	0	0	0	1	1	0	0	0	0	0	0	0	0	0	0.000674973	0.000803058	0.00161706	0.00108461	0	0	0	0	0	0	0	0	0	0	0	0	0
C15H25O14P	459.091	0	-0.133333	64.1	15	25	14	0	0	1	1.667	0.933	0	4	0	0	0	0	0	0	0	0	0	0	1	1	0	0	0	0	0	0.000201588	0	0	0	0	0.000124123	0.000152804	0.000157553	0.000114081	0.000167763	0.000234768	0.000191678	0.000324797	0.00037709	0.00043063	0.000277308	0.000380737	0.000534862
C22H21Cl1N2O7	459.097	0	-0.0454545	61.5955	22	21	7	2	0	0	0.955	0.318	0.48	13	1	0	0	0	0	0	0	1	0	1	0	0	0	0	0	0	0	6.88383e-05	0	0	0	0	0.000290703	0.000298409	0.000298677	0.000281636	0.000250255	0.000246598	0.00019122	0.000172097	0	0	0.000181467	0.000137841	0
C20H25Cl1O10	459.106	1	-0.25	67.425	20	25	10	0	0	0	1.25	0.5	0.23	8	1	0	0	0	0	0	0	1	0	1	0	0	0	0	0	0	0	0.00012125	0	0	0	0	0.000115491	0.000151699	0.000137102	0.000113562	0.000115477	0	0	9.44e-05	0	0	0	0	0
C19H24O13	459.114	0	0.105263	57.3	19	24	13	0	0	0	1.263	0.684	0.12	8	0	0	0	0	0	0	0	1	1	0	0	0	0	0	0	0	0	0.000524039	0	0	0	0	0.00069726	0.000649995	0.000634175	0.000651761	0.000530772	0.000447322	0.000404463	0.000246436	0	0	0.000254573	0.000176119	0
C16H29O13P	459.127	0	-0.5	74.55	16	29	13	0	0	1	1.812	0.812	0	3	0	0	0	0	0	0	0	0	0	0	1	1	0	0	0	0	0	0.0002275	0	0	0	0	0.000157202	0.000164753	0.000168179	0.00014091	0.000158403	0.000234751	0.00021794	0.000489774	0.000521773	0.000700781	0.000423728	0.000502097	0.000875787
C20H28O12	459.151	0	-0.2	66	20	28	12	0	0	0	1.4	0.6	0.07	7	0	0	0	0	0	0	0	1	1	0	0	0	0	0	0	0	0	0.000882486	0	0	0	0	0.000954126	0.000917002	0.000900496	0.000918037	0.000921378	0.000875264	0.000843317	0.000723388	0.000601692	0.000515192	0.000667945	0.000565152	0.000354338
C24H28O9	459.166	1	-0.416667	72.175	24	28	9	0	0	0	1.167	0.375	0.33	11	0	0	0	0	0	0	0	1	0	1	0	0	0	0	0	0	0	0.000794499	0	0	0	0	0.000669441	0.000647517	0.000693065	0.000652009	0.000714442	0.00076259	0.000786671	0.000870162	0.000827671	0.000951318	0.000874256	0.000864462	0.000911032
C23H28N2O8	459.177	1	-0.26087	67.7348	23	28	8	2	0	0	1.217	0.348	0.29	11	0	0	0	0	0	0	0	1	0	1	0	0	0	0	0	0	0	0.000115287	0	0	0	0	0.000122106	0.000134852	0.000116103	0.00010448	0.00012096	0.000122116	9.91696e-05	0.00016205	0.000172401	0.000169651	0.000168727	0.000157507	0.000231735
C21H32O11	459.187	0	-0.47619	73.8714	21	32	11	0	0	0	1.524	0.524	0.03	6	0	0	0	0	0	0	0	0	0	0	1	1	0	0	0	0	0	0.000392245	0	0	0	0	0.000347349	0.000352365	0.00034905	0.000363048	0.000396632	0.000434757	0.000414024	0.000471134	0.00036583	0.000345894	0.00036955	0.00042349	0.000337723
C25H32O8	459.202	1	-0.64	78.54	25	32	8	0	0	0	1.28	0.32	0.29	10	0	0	0	0	0	0	0	1	0	1	0	0	0	0	0	0	0	0.000489255	0	0	0	0	0.000392928	0.000395562	0.000426354	0.00041735	0.000447985	0.000553558	0.000527553	0.000702933	0.000747694	0.000825855	0.000667239	0.000763459	0.000873741
C26H36O7	459.239	1	-0.846154	84.4154	26	36	7	0	0	0	1.385	0.269	0.24	9	0	0	0	0	0	0	0	1	0	1	0	0	0	0	0	0	0	0.00015576	0.000555586	0	0	0	0.000117049	0.000100705	0.000123484	0.000106458	0.000127329	0.000178313	0.00017434	0.000243168	0.000225585	0.000296813	0.000238411	0.000277406	0.00040497
C24H31NO8	460.198	1	-0.5	74.55	24	31	8	1	0	0	1.292	0.333	0.26	10	0	0	0	0	0	0	0	1	0	1	0	0	0	0	0	0	0	9.46162e-05	0	0	0	0	7.74745e-05	8.87699e-05	7.80102e-05	9.76491e-05	0.000104826	0.000153156	0.00013341	0.000134205	0	0.000228027	0.000155228	0	0
C25H18O7S	461.07	0	-0.08	62.58	25	18	7	0	1	0	0.72	0.28	0.61	17	0	0	0	0	1	0	1	0	0	0	0	0	0	0	0	0	0	0.000137169	0	0	0	0	0.000104016	0.000133305	0.000104931	9.79834e-05	0.000124001	0.000138954	0.000148146	0.000200587	0.000208713	0.000226189	0.000194108	0.000196834	0.000259915
C15H27O14P	461.107	0	-0.266667	67.9	15	27	14	0	0	1	1.8	0.933	0	3	0	0	0	0	0	0	0	0	0	0	1	1	0	0	0	0	0	0.000277753	0	0	0	0	0.000226812	0.000243608	0.000231775	0.000197274	0.000235685	0.000305138	0.000325705	0.000526548	0.000575208	0.000683943	0.000449034	0.000550562	0.000872321
C22H22O11	461.109	1	0	60.3	22	22	11	0	0	0	1	0.5	0.39	12	0	0	0	0	0	0	0	1	0	1	0	0	0	0	0	0	0	0.00051406	0	0	0	0	0.000587767	0.000592349	0.000595711	0.00059441	0.000517758	0.000482404	0.000506653	0.000318499	0.000319133	0.000244504	0.00036349	0.000316384	0.000258579
C21H22N2O10	461.12	1	0.190476	54.8714	21	22	10	2	0	0	1.048	0.476	0.36	12	0	0	0	0	0	0	0	1	0	1	0	0	0	0	0	0	0	0.000230809	0	0	0	0	0.00026146	0.000262739	0.000266995	0.000263378	0.000199739	0.000221299	0.000206648	0.000166504	0.000200297	0	0	0.000169572	0
C19H26O13	461.13	0	0	60.3	19	26	13	0	0	0	1.368	0.684	0.04	7	0	0	0	0	0	0	0	1	1	0	0	0	0	0	0	0	0	0.000227215	0	0	0	0	0.000284176	0.000227577	0.000244717	0.000249789	0.000225568	0.000195312	0.000235391	0.000150747	0	0	0	0	0
C16H31O13P	461.143	0	-0.625	78.1125	16	31	13	0	0	1	1.938	0.812	0	2	0	0	0	0	0	0	0	0	0	0	1	1	0	0	0	0	0	0.000151808	0	0	0	0	0.000139586	0.00013877	0.000138469	0.000122912	0.000132697	0.000166047	0.000179375	0.000394728	0.000446248	0.00055835	0.000368073	0.000467637	0.000764427
C23H26O10	461.145	1	-0.26087	67.7348	23	26	10	0	0	0	1.13	0.435	0.33	11	0	0	0	0	0	0	0	1	0	1	0	0	0	0	0	0	0	0.00134411	0	0	0	0	0.00126902	0.0012962	0.00130427	0.00124157	0.001278	0.00130599	0.0012073	0.0011796	0.00114839	0.00107742	0.00118655	0.00116032	0.000955909
C23H27Cl1N2O6	461.149	0	-0.391304	71.4522	23	27	6	2	0	0	1.174	0.261	0.36	11	1	0	0	0	0	0	0	1	0	1	0	0	0	0	0	0	0	7.52832e-05	0.000593081	0	0	0	0.00020563	0.000224338	0.000204815	0.000191972	0.000182424	0.000241269	0.000224999	0.0002045	0.000174984	0	0.000182476	0.000154388	0
C20H30O12	461.166	0	-0.3	68.85	20	30	12	0	0	0	1.5	0.6	0	6	0	0	0	0	0	0	0	0	0	0	1	1	0	0	0	0	0	0.000229232	0	0	0	0	0.000216156	0.000220712	0.000230465	0.000215765	0.00023476	0.000272422	0.00023087	0.00021544	0.000219264	0.000217377	0.000221606	0.000214268	0
C24H30O9	461.182	1	-0.5	74.55	24	30	9	0	0	0	1.25	0.375	0.28	10	0	0	0	0	0	0	0	1	0	1	0	0	0	0	0	0	0	0.00140385	0	0	0	0	0.0011397	0.00117254	0.00121053	0.00116849	0.00132492	0.00141795	0.00139034	0.00159058	0.00158933	0.00165588	0.00157755	0.00168559	0.00158016
C23H30N2O8	461.193	1	-0.347826	70.213	23	30	8	2	0	0	1.304	0.348	0.24	10	0	0	0	0	0	0	0	1	0	1	0	0	0	0	0	0	0	0.000117847	0	0	0	0	9.90847e-05	0.000107637	0.000102516	0.000101248	0.000115991	0	0.000110014	0.000168457	0.000153761	0	0.000140763	0.000172078	0.000167417
C25H34O8	461.218	1	-0.72	80.82	25	34	8	0	0	0	1.36	0.32	0.24	9	0	0	0	0	0	0	0	1	0	1	0	0	0	0	0	0	0	0.000612602	0	0	0	0	0.000472927	0.000479396	0.00050221	0.000503919	0.000578524	0.000658077	0.000703658	0.000858791	0.000875845	0.00108098	0.000836707	0.0009356	0.00106632
C21H21NO11	462.104	1	0.190476	54.8714	21	21	11	1	0	0	1	0.524	0.38	12	0	0	0	0	0	0	0	1	1	0	0	0	0	0	0	0	0	0.000143745	0	0	0	0	0.000192993	0.000177992	0.000197833	0.000190088	0.000169624	0.000151772	0.000135375	9.77691e-05	0	0	0.000125875	0	0
C23H29NO9	462.177	1	-0.347826	70.213	23	29	9	1	0	0	1.261	0.391	0.26	10	0	0	0	0	0	0	0	1	0	1	0	0	0	0	0	0	0	0.00027114	0	0	0	0	0.000244114	0.000264468	0.000251183	0.000226678	0.000257351	0.00027526	0.000260881	0.00030163	0.000281581	0.000301957	0.000299803	0.000307553	0.000265064
C18H22Cl1O8PS	463.039	1	-0.5	74.55	18	22	8	0	1	1	1.222	0.444	0.21	8	1	0	0	0	0	0	0	1	0	1	0	0	0	0	0	0	0	6.45517e-05	0	0	0	0	7.67327e-05	0.000104061	9.53004e-05	5.92542e-05	0	0	0	7.49359e-05	0	0	0	0	0
C19H26Cl1O7PS	463.075	1	-0.789474	82.8	19	26	7	0	1	1	1.368	0.368	0.15	7	1	0	0	0	0	0	0	1	0	1	0	0	0	0	0	0	0	7.96641e-05	0	0	0	0	8.72111e-05	0.000105117	8.77582e-05	4.67027e-05	0	0	0	0.000102315	0	0	0	0	0
C21H20O12	463.088	1	0.190476	54.8714	21	20	12	0	0	0	0.952	0.571	0.4	12	0	0	0	0	0	0	0	1	1	0	0	0	0	0	0	0	0	0.000322293	0	0	0	0	0.000451573	0.000445485	0.000448	0.000454426	0.000362734	0.000249051	0.000302746	0.000155397	0	0	0.000192962	0.000167416	0
C20H20N2O11	463.099	1	0.4	48.9	20	20	11	2	0	0	1	0.55	0.36	12	0	0	0	0	0	0	0	1	1	0	0	0	0	0	0	0	0	0.000128259	0	0	0	0	0.000168801	0.000161391	0.000157336	0.000166386	0.000115413	0	0.000119222	0	0	0	0	0	0
C15H29O14P	463.122	0	-0.4	71.7	15	29	14	0	0	1	1.933	0.933	0	2	0	0	0	0	0	0	0	0	0	0	1	1	0	0	0	0	0	0.000226718	0	0	0	0	0.000171432	0.000201844	0.000180665	0.000164627	0.000187524	0.000241726	0.000252856	0.000402072	0.000417137	0.000563938	0.000323139	0.000489841	0.000599782
C22H24O11	463.125	1	-0.0909091	62.8909	22	24	11	0	0	0	1.091	0.5	0.33	11	0	0	0	0	0	0	0	1	0	1	0	0	0	0	0	0	0	0.00150177	0	0	0	0	0.00160148	0.00162223	0.00161297	0.00157773	0.00147335	0.00134465	0.00133612	0.00101978	0.00104617	0.0008072	0.00107499	0.000901586	0.000611081
C21H24N2O10	463.136	1	0.0952381	57.5857	21	24	10	2	0	0	1.143	0.476	0.29	11	0	0	0	0	0	0	0	1	0	1	0	0	0	0	0	0	0	0.000466375	0	0	0	0	0.000518255	0.000501058	0.000486936	0.000505024	0.000461302	0.000451612	0.000417396	0.000330168	0.000317375	0.000263158	0.000373356	0.000307995	0.000321826
C20H29Cl1O10	463.138	0	-0.45	73.125	20	29	10	0	0	0	1.45	0.5	0.1	6	1	0	0	0	0	0	0	1	0	1	0	0	0	0	0	0	0	9.42665e-05	0	0	0	0	9.94368e-05	0.000112881	0.000103616	9.43593e-05	0.000115453	0	0	0.000105307	0	0	0	0	0
C23H28O10	463.161	1	-0.347826	70.213	23	28	10	0	0	0	1.217	0.435	0.28	10	0	0	0	0	0	0	0	1	0	1	0	0	0	0	0	0	0	0.00259359	0	0	0	0	0.00242267	0.00241225	0.0024094	0.00239387	0.00248893	0.00248345	0.00249572	0.00248635	0.00237938	0.00218145	0.00239279	0.00232901	0.00183867
C23H31NO9	464.193	1	-0.434783	72.6913	23	31	9	1	0	0	1.348	0.391	0.2	9	0	0	0	0	0	0	0	1	0	1	0	0	0	0	0	0	0	0.000234964	0	0	0	0	0.000213158	0.000208888	0.000191265	0.000208907	0.000244957	0.000257558	0.000254742	0.000266295	0.000218653	0.000247982	0.000275667	0.000300825	0.000317619
C25H35Fe1N3O2	464.201	0	-0.88	85.38	25	35	2	3	0	0	1.4	0.08	0.29	10	0	1	0	1	0	0	0	1	0	1	0	0	0	0	0	0	0	0.000403829	0	0	0	0	0.000319418	0.000338687	0.000345137	0.000351163	0.000385879	0.000442155	0.000416664	0.000483562	0.000469266	0.000530838	0.000502957	0.000474202	0.000465939
C15H28Cl1O12P	465.093	0	-0.6	77.4	15	28	12	0	0	1	1.867	0.8	0	2	1	0	0	0	0	0	0	0	0	0	1	1	0	0	0	0	0	0.000131974	0	0	0	0	0.000154579	0.000184835	0.000166188	0.000131874	9.33745e-05	0	0	0.000147043	0	0	0	0	0
C21H22O12	465.104	1	0.0952381	57.5857	21	22	12	0	0	0	1.048	0.571	0.33	11	0	0	0	0	0	0	0	1	1	0	0	0	0	0	0	0	0	0.00100613	0	0	0	0	0.00138879	0.00132398	0.0013521	0.00128806	0.00103641	0.000903719	0.000861328	0.000542177	0.000531712	0.000335389	0.000606355	0.000441999	0.000311684
C20H22N2O11	465.115	1	0.3	51.75	20	22	11	2	0	0	1.1	0.55	0.28	11	0	0	0	0	0	0	0	1	1	0	0	0	0	0	0	0	0	0.000279242	0	0	0	0	0.000404525	0.000360665	0.000378536	0.000382385	0.000304016	0.00024171	0.000272418	0.000160919	0.00021357	0.000149453	0.000189134	0.000143966	0.000177581
C22H26O11	465.14	1	-0.181818	65.4818	22	26	11	0	0	0	1.182	0.5	0.27	10	0	0	0	0	0	0	0	1	0	1	0	0	0	0	0	0	0	0.00300052	0	0	0	0	0.00311468	0.00302776	0.00312019	0.00302873	0.00296082	0.00281982	0.00277884	0.00221413	0.00201073	0.00161738	0.00227285	0.00188079	0.00126715
C21H26N2O10	465.151	1	0	60.3	21	26	10	2	0	0	1.238	0.476	0.21	10	0	0	0	0	0	0	0	1	0	1	0	0	0	0	0	0	0	0.000482791	0	0	0	0	0.000553549	0.000537205	0.000519294	0.000507323	0.000525339	0.000487482	0.00043701	0.000406108	0.000345712	0.000305523	0.000395057	0.000386037	0.00020802
C23H30O10	465.177	1	-0.434783	72.6913	23	30	10	0	0	0	1.304	0.435	0.22	9	0	0	0	0	0	0	0	1	0	1	0	0	0	0	0	0	0	0.00313932	0	0	0	0	0.00283586	0.00284327	0.00286568	0.00277484	0.00312946	0.00321854	0.0030578	0.00317134	0.00294837	0.00273742	0.00310467	0.00301871	0.00229113
C22H30N2O9	465.188	1	-0.272727	68.0727	22	30	9	2	0	0	1.364	0.409	0.16	9	0	0	0	0	0	0	0	1	0	1	0	0	0	0	0	0	0	0.000166407	0	0	0	0	0.000147951	0.000163265	0.000152872	0.000137862	0.000168278	0.000172323	0.000164848	0.000186559	0.000193237	0.000213357	0.000155798	0.00020978	0.000239574
C24H34O9	465.213	1	-0.666667	79.3	24	34	9	0	0	0	1.417	0.375	0.18	8	0	0	0	0	0	0	0	1	0	1	0	0	0	0	0	0	0	0.00116071	0	0	0	0	0.000968679	0.000980549	0.00102484	0.000986069	0.00109353	0.00126215	0.00121606	0.00147646	0.00147423	0.00157781	0.00139073	0.00145412	0.00138569
C25H38O8	465.249	0	-0.88	85.38	25	38	8	0	0	0	1.52	0.32	0.14	7	0	0	0	0	0	0	0	0	0	0	1	0	1	0	0	0	0	0.000199004	0.00080035	0.000440905	0	0	0.000168559	0.000165583	0.00018016	0.000169676	0.000195364	0.000193599	0.000235834	0.000277068	0.000329367	0.000393116	0.000292389	0.000347679	0.000412852
C20H21NO12	466.099	1	0.3	51.75	20	21	12	1	0	0	1.05	0.6	0.31	11	0	0	0	0	0	0	0	1	1	0	0	0	0	0	0	0	0	0.000184027	0	0	0	0	0.000281382	0.00027208	0.000265118	0.00027104	0.000203755	0.000177919	0.000161517	0	0	0	0.000131134	0	0
C23H33NO9	466.208	1	-0.521739	75.1696	23	33	9	1	0	0	1.435	0.391	0.14	8	0	0	0	0	0	0	0	1	0	1	0	0	0	0	0	0	0	0.000132452	0	0	0	0	0.000114872	0.000107294	0.000119075	0.000101233	0.000137577	0.000113494	0.000128018	0.000156479	0.000130918	0	0.000163925	0	0.000187815
C14H26Cl1O13P	467.073	0	-0.357143	70.4786	14	26	13	0	0	1	1.857	0.929	0	2	1	0	0	0	0	0	0	0	0	0	1	1	0	0	0	0	0	9.12884e-05	0	0	0	0	0.000138896	0.000172979	0.000140246	0.000102882	0.000120935	0	0	0.00010042	0	0	0	0	0
C20H20O13	467.083	1	0.3	51.75	20	20	13	0	0	0	1	0.65	0.33	11	0	0	0	0	0	0	0	1	1	0	0	0	0	0	0	0	0	0.000354451	0	0	0	0	0.000622217	0.000617588	0.000610168	0.000586611	0.000364212	0.000318976	0.000333271	0.000127427	0	0	0.000193518	0	0
C15H30Cl1O12P	467.109	0	-0.733333	81.2	15	30	12	0	0	1	2	0.8	0	1	1	0	0	0	0	0	0	0	0	0	1	1	0	0	0	0	0	0.000147473	0	0	0	0	0.00020589	0.000230655	0.000199542	0.000174954	0.000168771	0.000107309	0	0.000194203	0	0	0	0	0
C21H24O12	467.119	1	0	60.3	21	24	12	0	0	0	1.143	0.571	0.27	10	0	0	0	0	0	0	0	1	1	0	0	0	0	0	0	0	0	0.0021042	0	0	0	0	0.00274931	0.00258782	0.00258067	0.0025926	0.00216948	0.0019039	0.00170242	0.0011696	0.00105863	0.000805512	0.00129823	0.000989471	0.00054442
C20H24N2O11	467.131	1	0.2	54.6	20	24	11	2	0	0	1.2	0.55	0.2	10	0	0	0	0	0	0	0	1	1	0	0	0	0	0	0	0	0	0.000350103	0	0	0	0	0.000461029	0.000424215	0.000417473	0.000409489	0.000371884	0.000321983	0.000337075	0.000210112	0.000251678	0.000189515	0.000231803	0.000200247	0
C22H28O11	467.156	1	-0.272727	68.0727	22	28	11	0	0	0	1.273	0.5	0.21	9	0	0	0	0	0	0	0	1	0	1	0	0	0	0	0	0	0	0.00350846	0	0	0	0	0.00366913	0.00350557	0.00347766	0.00338489	0.00348361	0.00330247	0.00317993	0.0027835	0.00253323	0.00199324	0.00278559	0.00243172	0.00163179
C23H32O10	467.192	1	-0.521739	75.1696	23	32	10	0	0	0	1.391	0.435	0.17	8	0	0	0	0	0	0	0	1	0	1	0	0	0	0	0	0	0	0.00223521	0	0	0	0	0.00201577	0.00204632	0.00200441	0.00200596	0.00223301	0.00236809	0.00225665	0.00249466	0.00218934	0.00197766	0.00229107	0.00222402	0.00179404
C21H32N4O8	467.215	1	-0.190476	65.7286	21	32	8	4	0	0	1.524	0.381	0	8	0	0	0	0	0	0	0	0	0	0	1	0	1	1	0	0	0	0	0.00122099	0.00225151	0.00288754	0.00222875	0	0	0	0	0	0	0	0	0	0	0	0	0
C24H36O9	467.229	0	-0.75	81.675	24	36	9	0	0	0	1.5	0.375	0.13	7	0	0	0	0	0	0	0	0	0	0	1	0	1	0	0	0	0	0.000501416	0.000461221	0	0	0	0.000427579	0.000431246	0.000446982	0.000449387	0.000529294	0.000539605	0.000541754	0.000746967	0.000675627	0.000677995	0.000652732	0.000698964	0.000754289
C20H23NO12	468.115	1	0.2	54.6	20	23	12	1	0	0	1.15	0.6	0.23	10	0	0	0	0	0	0	0	1	1	0	0	0	0	0	0	0	0	0.000290016	0	0	0	0	0.000440072	0.00038994	0.000397149	0.000408625	0.000307529	0.00028769	0.000263994	0.000142945	0	0	0.00017012	0	0
C21H27NO11	468.151	1	-0.0952381	63.0143	21	27	11	1	0	0	1.286	0.524	0.17	9	0	0	0	0	0	0	0	1	1	0	0	0	0	0	0	0	0	0.000508977	0	0	0	0	0.000560995	0.000534807	0.000541164	0.000525306	0.00052692	0.000494304	0.000445875	0.000413422	0.000284752	0.000260804	0.000387838	0.000307884	0.000246931
C22H31NO10	468.188	1	-0.363636	70.6636	22	31	10	1	0	0	1.409	0.455	0.12	8	0	0	0	0	0	0	0	1	0	1	0	0	0	0	0	0	0	0.000228109	0	0	0	0	0.00023133	0.00021278	0.000231501	0.000207471	0.000235521	0.000217665	0.000213379	0.000269092	0.000230098	0.00020557	0.000203705	0.000239593	0.000172961
C14H28Cl1O13P	469.088	0	-0.5	74.55	14	28	13	0	0	1	2	0.929	0	1	1	0	0	0	0	0	0	0	0	0	1	1	0	0	0	0	0	0.000116215	0	0	0	0	0.000166869	0.000193351	0.000173345	0.000128106	0.000115171	0	0	0.000105379	0	0	0	0	0
C20H22O13	469.099	0	0.2	54.6	20	22	13	0	0	0	1.1	0.65	0.26	10	0	0	0	0	0	0	0	1	1	0	0	0	0	0	0	0	0	0.000696584	0	0	0	0	0.00118859	0.00107843	0.00110949	0.0011023	0.000809157	0.000605053	0.000550204	0.000295044	0.000313623	0.000226298	0.000319887	0.000240718	0
C22H35Cl1Fe1O3S	469.127	0	-1.22727	95.2773	22	35	3	0	1	0	1.591	0.136	0.15	5	1	1	0	1	0	0	0	0	0	0	1	0	1	0	0	0	0	0	0	0	0	0	0.000126897	0.000142472	0.00013967	0	0.00012088	0	0	0.000130318	0	0	0	0.000127473	0
C21H26O12	469.135	0	-0.0952381	63.0143	21	26	12	0	0	0	1.238	0.571	0.2	9	0	0	0	0	0	0	0	1	1	0	0	0	0	0	0	0	0	0.00261934	0	0	0	0	0.0030934	0.00302397	0.00298921	0.00289991	0.0026932	0.00239748	0.00218389	0.00162688	0.00145351	0.000890379	0.0016343	0.00125836	0.00070746
C20H26N2O11	469.146	1	0.1	57.45	20	26	11	2	0	0	1.3	0.55	0.12	9	0	0	0	0	0	0	0	1	1	0	0	0	0	0	0	0	0	0.000205656	0	0	0	0	0.000276525	0.000240768	0.000261059	0.000241954	0.000221385	0.00018619	0.000195099	0.00017314	0	0	0.000150854	0	0
C23H31Cl1O8	469.163	1	-0.652174	78.887	23	31	8	0	0	0	1.348	0.348	0.24	8	1	0	0	0	0	0	0	1	0	1	0	0	0	0	0	0	0	0.000159315	0	0	0	0	0.00015279	0.000162026	0.000173889	0.000150405	0.000164032	0.000110823	0	0.000128665	0	0	0.000108383	0	0
C22H30O11	469.172	0	-0.363636	70.6636	22	30	11	0	0	0	1.364	0.5	0.15	8	0	0	0	0	0	0	0	1	0	1	0	0	0	0	0	0	0	0.00249175	0	0	0	0	0.00254518	0.00248649	0.002394	0.00240881	0.00254462	0.00258501	0.00230004	0.00233054	0.00199533	0.0015931	0.00213981	0.00189283	0.00132647
C26H30O8	469.187	1	-0.538462	75.6462	26	30	8	0	0	0	1.154	0.308	0.36	12	0	0	0	0	0	0	0	1	0	1	0	0	0	0	0	0	0	0.000115776	0	0	0	0	8.74541e-05	8.46448e-05	9.65354e-05	7.29061e-05	0.000100294	0	0	0.000142002	0.000183763	0.000186416	0.000116731	0.000154664	0.000177147
C23H34O10	469.208	0	-0.608696	77.6478	23	34	10	0	0	0	1.478	0.435	0.11	7	0	0	0	0	0	0	0	1	0	1	0	0	0	0	0	0	0	0.000867165	0	0	0	0	0.00079107	0.00077677	0.000798791	0.000795079	0.000916367	0.00096599	0.000922938	0.00107963	0.000917162	0.000933131	0.000945503	0.000974517	0.0008959
C24H38O9	469.244	0	-0.833333	84.05	24	38	9	0	0	0	1.583	0.375	0.08	6	0	0	0	0	0	0	0	0	0	0	1	0	1	0	0	0	0	0.00012843	0.00056342	0	0	0	0.000114149	0.000119972	0.000113016	0.000119644	0.000119095	0.000144282	0.000184222	0.000196011	0.000157484	0.000223084	0.000200817	0.000191739	0.000184181
C20H33Fe1NO6S	470.13	0	-0.8	83.1	20	33	6	1	1	0	1.65	0.3	0	5	0	1	0	1	0	0	0	0	0	0	1	0	1	1	0	0	0	0.000295644	0	0	0	0	0.000385536	0.000373593	0.000380584	0.00037086	0.000322211	0.00031177	0.000242427	0.000210715	0.000168913	0	0.000151992	0.000133844	0
C21H29NO11	470.167	0	-0.190476	65.7286	21	29	11	1	0	0	1.381	0.524	0.1	8	0	0	0	0	0	0	0	1	1	0	0	0	0	0	0	0	0	0.000271626	0	0	0	0	0.000280853	0.000263485	0.000279546	0.000269041	0.000282156	0.000287299	0.000194352	0.000230511	0.000163482	0	0.000229093	0.00017597	0
C19H20O14	471.078	0	0.421053	48.3	19	20	14	0	0	0	1.053	0.737	0.25	10	0	0	0	0	0	0	0	1	1	0	0	0	0	0	0	0	0	0.000104525	0	0	0	0	0.000247162	0.000225799	0.000231722	0.000233397	0.000144129	0	0	0	0	0	0	0	0
C20H24O13	471.114	0	0.1	57.45	20	24	13	0	0	0	1.2	0.65	0.19	9	0	0	0	0	0	0	0	1	1	0	0	0	0	0	0	0	0	0.000903488	0	0	0	0	0.00136893	0.00129631	0.00126109	0.00129364	0.000954243	0.000761673	0.000747744	0.000451312	0.000390945	0.000251848	0.00050561	0.000309424	0
C24H24O10	471.13	1	-0.166667	65.05	24	24	10	0	0	0	1	0.417	0.42	13	0	0	0	0	0	0	0	1	0	1	0	0	0	0	0	0	0	0.000134128	0	0	0	0	0.000157535	0.000152359	0.00015693	0.00014603	0.000135361	0.000151518	0.000154991	0.000122683	0	0	0	0	0
C21H28O12	471.151	0	-0.190476	65.7286	21	28	12	0	0	0	1.333	0.571	0.13	8	0	0	0	0	0	0	0	1	1	0	0	0	0	0	0	0	0	0.00169092	0	0	0	0	0.00204143	0.00188015	0.0018797	0.0019154	0.0017897	0.00171752	0.00155684	0.00130469	0.00108609	0.000789534	0.00113314	0.000985845	0.000628864
C25H28O9	471.166	1	-0.4	71.7	25	28	9	0	0	0	1.12	0.36	0.37	12	0	0	0	0	0	0	0	1	0	1	0	0	0	0	0	0	0	0.000248972	0	0	0	0	0.00022781	0.00021324	0.000231632	0.000213759	0.000219317	0.00020972	0.000248515	0.000297813	0.000269909	0.000363001	0.000287606	0.000313278	0.000328794
C22H32O11	471.187	0	-0.454545	73.2545	22	32	11	0	0	0	1.455	0.5	0.09	7	0	0	0	0	0	0	0	1	0	1	0	0	0	0	0	0	0	0.000969237	0	0	0	0	0.000941548	0.000925109	0.000940108	0.000964942	0.00103678	0.00105895	0.000985929	0.00101834	0.000916725	0.000843152	0.000947874	0.000937021	0.00072042
C23H36O10	471.224	0	-0.695652	80.1261	23	36	10	0	0	0	1.565	0.435	0.06	6	0	0	0	0	0	0	0	0	0	0	1	0	1	0	0	0	0	0.000213685	0.000465606	0	0	0	0.00019509	0.000190091	0.000206826	0.000200409	0.000205575	0.000266458	0.000242281	0.000282357	0.000254156	0.000229491	0.000219343	0.000286208	0.000307355
C27H36O7	471.239	1	-0.814815	83.5222	27	36	7	0	0	0	1.333	0.259	0.28	10	0	0	0	0	0	0	0	1	0	1	0	0	0	0	0	0	0	7.25715e-05	0	0	0	0	5.5299e-05	5.85384e-05	5.64531e-05	6.4743e-05	7.17042e-05	0	0	0.00011888	0	0.000205284	0.000117645	0.000172775	0.000219378
C19H22O14	473.094	0	0.315789	51.3	19	22	14	0	0	0	1.158	0.737	0.17	9	0	0	0	0	0	0	0	1	1	0	0	0	0	0	0	0	0	0.000147481	0	0	0	0	0.000283413	0.000249717	0.000238631	0.000256695	0.000150007	0	0	0	0	0	0	0	0
C16H27O14P	473.107	0	-0.25	67.425	16	27	14	0	0	1	1.688	0.875	0	4	0	0	0	0	0	0	0	0	0	0	1	1	0	0	0	0	0	0.00015529	0	0	0	0	0.000120603	0.000145563	0.000137327	0.00011851	0.000125772	0.000208129	0.000190766	0.000318136	0.000351494	0.000401488	0.000285135	0.000370963	0.000497536
C23H22O11	473.109	1	0	60.3	23	22	11	0	0	0	0.957	0.478	0.43	13	0	0	0	0	0	0	0	1	0	1	0	0	0	0	0	0	0	0.000168435	0	0	0	0	0.000203187	0.000184262	0.00018267	0.000185426	0.000161786	0.000173033	0.000122305	0.000103265	0.000174092	0.000149935	0	0.000161835	0
C21H27Cl1O10	473.122	1	-0.333333	69.8	21	27	10	0	0	0	1.286	0.476	0.22	8	1	0	0	0	0	0	0	1	0	1	0	0	0	0	0	0	0	0.00011184	0	0	0	0	0.000160536	0.000157665	0.000153303	0.000130141	0.000127999	0	0	0.000128499	0	0	0	0	0
C20H26O13	473.13	0	0	60.3	20	26	13	0	0	0	1.3	0.65	0.11	8	0	0	0	0	0	0	0	1	1	0	0	0	0	0	0	0	0	0.000595259	0	0	0	0	0.000853427	0.000769373	0.000784891	0.000755259	0.000659156	0.000534466	0.000482623	0.000355905	0.00030285	0	0.000354147	0.00025803	0
C24H26O10	473.145	1	-0.25	67.425	24	26	10	0	0	0	1.083	0.417	0.37	12	0	0	0	0	0	0	0	1	0	1	0	0	0	0	0	0	0	0.00041994	0	0	0	0	0.000455672	0.000442975	0.0004454	0.000442724	0.000413016	0.000426962	0.0004213	0.000423596	0.000380058	0.000359381	0.000413853	0.000399457	0.000357786
C22H31Cl1O9	473.158	1	-0.590909	77.1409	22	31	9	0	0	0	1.409	0.409	0.17	7	1	0	0	0	0	0	0	1	0	1	0	0	0	0	0	0	0	0.000184484	0	0	0	0	0.000186938	0.000210493	0.000214746	0.000180787	0.000195726	0.000161466	0.000104883	0.000164605	0	0	0.000125871	0	0
C21H30O12	473.166	0	-0.285714	68.4429	21	30	12	0	0	0	1.429	0.571	0.07	7	0	0	0	0	0	0	0	1	1	0	0	0	0	0	0	0	0	0.000700502	0	0	0	0	0.00071893	0.000683492	0.000678428	0.000693662	0.000718726	0.000670173	0.000659067	0.000588513	0.0004959	0.000394386	0.000511035	0.000486799	0.000291978
C25H30O9	473.182	1	-0.48	73.98	25	30	9	0	0	0	1.2	0.36	0.32	11	0	0	0	0	0	0	0	1	0	1	0	0	0	0	0	0	0	0.000558547	0	0	0	0	0.000465825	0.000495088	0.000490953	0.0004954	0.000510023	0.000526753	0.000558179	0.000668708	0.000686431	0.000685427	0.00065818	0.000647097	0.000751694
C22H34O11	473.203	0	-0.545455	75.8455	22	34	11	0	0	0	1.545	0.5	0.03	6	0	0	0	0	0	0	0	0	0	0	1	0	1	0	0	0	0	0.000237215	0	0	0	0	0.00020884	0.00022818	0.000218876	0.000223465	0.000237237	0.000272784	0.000236003	0.000294115	0.000229067	0.000262249	0.0002584	0.000223305	0.000216102
C26H34O8	473.218	1	-0.692308	80.0308	26	34	8	0	0	0	1.308	0.308	0.27	10	0	0	0	0	0	0	0	1	0	1	0	0	0	0	0	0	0	0.000308654	0	0	0	0	0.000256662	0.00024011	0.000256242	0.000265726	0.000296644	0.000305937	0.00034652	0.000441457	0.000483852	0.000540384	0.000449647	0.000456254	0.000576703
C27H38O7	473.254	1	-0.888889	85.6333	27	38	7	0	0	0	1.407	0.259	0.23	9	0	0	0	0	0	0	0	1	0	1	0	0	0	0	0	0	0	7.26426e-05	0.0011463	0	0.00195324	0	5.6972e-05	0	6.15305e-05	8.03267e-05	5.99265e-05	0.000102792	0	0.000119622	0.000145937	0.000221488	0	0.000199601	0.000245372
C24H29NO9	474.177	1	-0.333333	69.8	24	29	9	1	0	0	1.208	0.375	0.3	11	0	0	0	0	0	0	0	1	0	1	0	0	0	0	0	0	0	0.000135762	0	0	0	0	0.000129654	0.000130075	0.000129853	0.00012779	0.00014483	0	0.000140166	0.000165163	0	0	0.000124963	0.000164968	0.000185962
C15H25O15P	475.086	0	0	60.3	15	25	15	0	0	1	1.667	1	0	4	0	0	0	0	0	0	0	0	0	0	1	1	0	0	0	0	0	0.000179702	0	0	0	0	0.000128108	0.000155462	0.000141447	0.000120323	0.00015076	0.000207833	0.000210313	0.000266709	0.000258086	0.00029106	0.000254942	0.000300236	0.0003602
C22H20O12	475.088	1	0.181818	55.1182	22	20	12	0	0	0	0.909	0.545	0.44	13	0	0	0	0	0	0	0	1	1	0	0	0	0	0	0	0	0	0.000114994	0	0	0	0	0.000179168	0.000167596	0.000171645	0.000184817	0.000136197	0	0	0	0	0	0	0	0
C19H24O12S	475.092	0	0.105263	57.3	19	24	12	0	1	0	1.263	0.632	0.08	8	0	0	0	0	0	0	0	1	1	0	0	0	0	0	0	0	0	0	0	0	0	0	0.000209068	0.000218625	0.000206906	0.000199737	0.000160388	0	0.000113423	0	0	0	0	0	0
C20H25Cl1O11	475.101	0	-0.15	64.575	20	25	11	0	0	0	1.25	0.55	0.21	8	1	0	0	0	0	0	0	1	1	0	0	0	0	0	0	0	0	4.59454e-05	0	0	0	0	6.1739e-05	6.21549e-05	5.54796e-05	6.28248e-05	0	0	0	0	0	0	0	0	0
C16H29O14P	475.122	0	-0.375	70.9875	16	29	14	0	0	1	1.812	0.875	0	3	0	0	0	0	0	0	0	0	0	0	1	1	0	0	0	0	0	0.00022385	0	0	0	0	0.000177361	0.000207613	0.000178368	0.00016645	0.000172082	0.000258371	0.000207281	0.000400996	0.000412518	0.000612686	0.000384923	0.000477522	0.000667986
C22H24N2O10	475.136	1	0.0909091	57.7091	22	24	10	2	0	0	1.091	0.455	0.33	12	0	0	0	0	0	0	0	1	0	1	0	0	0	0	0	0	0	0.000235754	0	0	0	0	0.000275695	0.000254621	0.000260152	0.000260054	0.000211905	0.00020351	0.000204728	0.000178003	0.00021345	0	0.000211557	0.000164107	0
C20H28O13	475.146	0	-0.1	63.15	20	28	13	0	0	0	1.4	0.65	0.04	7	0	0	0	0	0	0	0	1	1	0	0	0	0	0	0	0	0	0.000257696	0	0	0	0	0.00029786	0.000273037	0.000284211	0.000295854	0.000251141	0.000233687	0.000242693	0.000203341	0	0	0.000156419	0	0
C17H33O13P	475.159	0	-0.705882	80.4176	17	33	13	0	0	1	1.941	0.765	0	2	0	0	0	0	0	0	0	0	0	0	1	1	0	0	0	0	0	8.67217e-05	0	0	0	0	8.74861e-05	9.0414e-05	9.16741e-05	8.84865e-05	7.14483e-05	0	0.000124961	0.000243679	0.00028005	0.000385691	0.000192651	0.000262456	0.000484163
C24H28O10	475.161	1	-0.333333	69.8	24	28	10	0	0	0	1.167	0.417	0.32	11	0	0	0	0	0	0	0	1	0	1	0	0	0	0	0	0	0	0.00102985	0	0	0	0	0.00106732	0.00101867	0.00105617	0.00104174	0.00104953	0.00105071	0.00107389	0.00108685	0.00103893	0.00102012	0.0010441	0.00101887	0.000928552
C21H41Fe1O4PS	475.174	0	-1.71429	109.157	21	41	4	0	1	1	1.952	0.19	0	2	0	1	0	1	0	0	0	0	0	0	1	0	1	0	0	0	0	0.000102039	0	0	0	0	0.000112258	0.000137478	0.000122521	0.000119227	0.000121149	0	0	0.000120056	0	0	0	0	0
C25H32O9	475.197	1	-0.56	76.26	25	32	9	0	0	0	1.28	0.36	0.27	10	0	0	0	0	0	0	0	1	0	1	0	0	0	0	0	0	0	0.000935672	0	0	0	0	0.000796474	0.000757209	0.000817279	0.000814475	0.000888446	0.000948183	0.000945626	0.00118872	0.00110419	0.00124494	0.00107191	0.00115323	0.00118313
C26H36O8	475.234	1	-0.769231	82.2231	26	36	8	0	0	0	1.385	0.308	0.23	9	0	0	0	0	0	0	0	1	0	1	0	0	0	0	0	0	0	0.000320519	0	0	0	0	0.000270001	0.000260431	0.000290146	0.000277216	0.00034181	0.000319195	0.000350905	0.000505817	0.000461821	0.000646325	0.000450557	0.000526291	0.00058388
C21H23N3O10	476.131	1	0.285714	52.1571	21	23	10	3	0	0	1.095	0.476	0.31	12	0	0	0	0	0	0	0	1	0	1	0	0	0	0	0	0	0	0.000178795	0	0	0	0	0.000243485	0.000231683	0.000228097	0.000225287	0.000194424	0.000173846	0.000182147	0.000162886	0.000151848	0	0.000158229	0	0
C19H24Cl1O8PS	477.055	1	-0.578947	76.8	19	24	8	0	1	1	1.263	0.421	0.19	8	1	0	0	0	0	0	0	1	0	1	0	0	0	0	0	0	0	7.08625e-05	0	0	0	0	0.000108304	0.000128065	0.000117079	6.65638e-05	7.48287e-05	0	0	0.000109284	0	0	0	0	0
C20H28Cl1O7PS	477.091	1	-0.85	84.525	20	28	7	0	1	1	1.4	0.35	0.14	7	1	0	0	0	0	0	0	1	0	1	0	0	0	0	0	0	0	6.16307e-05	0	0	0	0	7.17564e-05	7.84009e-05	7.29291e-05	5.54084e-05	0	0	0	0.000101069	0	0	0	0	0
C15H27O15P	477.101	0	-0.133333	64.1	15	27	15	0	0	1	1.8	1	0	3	0	0	0	0	0	0	0	0	0	0	1	1	0	0	0	0	0	0.000208762	0	0	0	0	0.000176241	0.000213495	0.000174749	0.000167929	0.000191681	0.000261697	0.000226417	0.000335568	0.000347811	0.000385643	0.000296458	0.000373738	0.000453253
C22H22O12	477.104	1	0.0909091	57.7091	22	22	12	0	0	0	1	0.545	0.38	12	0	0	0	0	0	0	0	1	1	0	0	0	0	0	0	0	0	0.000464461	0	0	0	0	0.00065155	0.000617717	0.000638962	0.00065358	0.00052027	0.000393975	0.000418979	0.000266893	0.00025159	0.000245394	0.000286131	0.000252235	0
C21H22N2O11	477.115	1	0.285714	52.1571	21	22	11	2	0	0	1.048	0.524	0.33	12	0	0	0	0	0	0	0	1	1	0	0	0	0	0	0	0	0	0.000174201	0	0	0	0	0.00026358	0.000252404	0.000278718	0.000268306	0.000203743	0.000172957	0.000188316	0	0.000145024	0	0.000133467	0.000163585	0
C16H31O14P	477.138	0	-0.5	74.55	16	31	14	0	0	1	1.938	0.875	0	2	0	0	0	0	0	0	0	0	0	0	1	1	0	0	0	0	0	0.000159876	0	0	0	0	0.000148491	0.000163231	0.000149558	0.000121863	0.000123869	0.000180411	0.000184635	0.000346962	0.000323726	0.000452396	0.000270977	0.000367113	0.000588788
C23H26O11	477.14	1	-0.173913	65.2565	23	26	11	0	0	0	1.13	0.478	0.31	11	0	0	0	0	0	0	0	1	0	1	0	0	0	0	0	0	0	0.00151936	0	0	0	0	0.00165318	0.00162907	0.00163863	0.00164798	0.00153735	0.00141502	0.00134824	0.00113336	0.00115679	0.000936427	0.00124432	0.00106259	0.000791817
C24H30O10	477.177	1	-0.416667	72.175	24	30	10	0	0	0	1.25	0.417	0.26	10	0	0	0	0	0	0	0	1	0	1	0	0	0	0	0	0	0	0.00187851	0	0	0	0	0.00186559	0.00176273	0.00182628	0.00184902	0.00181691	0.00191858	0.00186714	0.00191716	0.00184522	0.00181216	0.00196969	0.00191159	0.00154823
C23H30N2O9	477.188	1	-0.26087	67.7348	23	30	9	2	0	0	1.304	0.391	0.21	10	0	0	0	0	0	0	0	1	0	1	0	0	0	0	0	0	0	0.000162743	0	0	0	0	0.000158814	0.000171506	0.000148274	0.000157388	0.000143469	0.000216785	0.00014365	0.000189645	0.000188867	0.000164574	0.000198686	0.000177177	0
C25H34O9	477.213	1	-0.64	78.54	25	34	9	0	0	0	1.36	0.36	0.22	9	0	0	0	0	0	0	0	1	0	1	0	0	0	0	0	0	0	0.000994007	0	0	0	0	0.000841828	0.000845078	0.000896389	0.000889873	0.000963075	0.00107729	0.00100069	0.00126589	0.00128405	0.00141334	0.00121689	0.00131962	0.00129127
C26H38O8	477.249	1	-0.846154	84.4154	26	38	8	0	0	0	1.462	0.308	0.18	8	0	0	0	0	0	0	0	1	0	1	0	0	0	0	0	0	0	0.000246693	0.000633925	0	0	0	0.000191791	0.000192717	0.000223521	0.000209616	0.000239496	0.000279677	0.000267196	0.000352992	0.000406118	0.000466338	0.000360947	0.000418769	0.000451715
C21H25N3O10	478.147	1	0.190476	54.8714	21	25	10	3	0	0	1.19	0.476	0.23	11	0	0	0	0	0	0	0	1	0	1	0	0	0	0	0	0	0	0.000220445	0	0	0	0	0.00030271	0.000294544	0.000273587	0.000290089	0.000229431	0.000219927	0.000239592	0.00018835	0.000184366	0	0.000176827	0.000172236	0.000166076
C24H33NO9	478.208	1	-0.5	74.55	24	33	9	1	0	0	1.375	0.375	0.19	9	0	0	0	0	0	0	0	1	0	1	0	0	0	0	0	0	0	0.000125254	0	0	0	0	0.000126165	0.000117711	0.000118647	0.000127677	0.000118021	0.00014226	0.000146644	0.000158249	0.000177552	0.000187167	0.000181018	0.000193304	0
C15H26Cl1O13P	479.073	0	-0.333333	69.8	15	26	13	0	0	1	1.733	0.867	0	3	1	0	0	0	0	0	0	0	0	0	1	1	0	0	0	0	0	5.18949e-05	0	0	0	0	9.25208e-05	0.000107031	0.000100747	7.33943e-05	0	0	0	0	0	0	0	0	0
C22H24O12	479.119	1	0	60.3	22	24	12	0	0	0	1.091	0.545	0.31	11	0	0	0	0	0	0	0	1	1	0	0	0	0	0	0	0	0	0.00128631	0	0	0	0	0.00172862	0.00163453	0.00165002	0.00163251	0.0013682	0.00115679	0.00105797	0.000768314	0.000658134	0.000507526	0.000806219	0.000664477	0.000350836
C21H24N2O11	479.131	1	0.190476	54.8714	21	24	11	2	0	0	1.143	0.524	0.26	11	0	0	0	0	0	0	0	1	1	0	0	0	0	0	0	0	0	0.000345718	0	0	0	0	0.000504801	0.000472504	0.000454219	0.000452157	0.000378415	0.00030614	0.000318538	0.000215738	0.000210328	0	0.000256996	0.000223693	0
C23H28O11	479.156	1	-0.26087	67.7348	23	28	11	0	0	0	1.217	0.478	0.26	10	0	0	0	0	0	0	0	1	0	1	0	0	0	0	0	0	0	0.00261633	0	0	0	0	0.00291765	0.00286516	0.0028713	0.00279115	0.00273526	0.00255425	0.00237354	0.00229915	0.00206905	0.00170772	0.002207	0.00196121	0.00136368
C24H32O10	479.192	1	-0.5	74.55	24	32	10	0	0	0	1.333	0.417	0.21	9	0	0	0	0	0	0	0	1	0	1	0	0	0	0	0	0	0	0.0021367	0	0	0	0	0.00197702	0.00198585	0.00204912	0.00204836	0.00216049	0.00224104	0.0021643	0.00237038	0.00218979	0.00206486	0.00219446	0.00223532	0.00179994
C25H36O9	479.229	1	-0.72	80.82	25	36	9	0	0	0	1.44	0.36	0.17	8	0	0	0	0	0	0	0	1	0	1	0	0	0	0	0	0	0	0.000697685	0.000627368	0	0	0	0.000606839	0.000611859	0.000632231	0.000619561	0.000688213	0.000782733	0.000762348	0.000942369	0.000980699	0.0010125	0.000896871	0.000927845	0.000952725
C26H40O8	479.265	0	-0.923077	86.6077	26	40	8	0	0	0	1.538	0.308	0.14	7	0	0	0	0	0	0	0	0	0	0	1	0	1	0	0	0	0	9.93802e-05	0.000472811	0	0	0	7.89107e-05	8.6375e-05	0.000115016	9.19266e-05	0.000112978	0.000121018	0.000105496	0.000162527	0	0.000194383	0.00017211	0.000177097	0.000242298
C21H23NO12	480.115	1	0.190476	54.8714	21	23	12	1	0	0	1.095	0.571	0.29	11	0	0	0	0	0	0	0	1	1	0	0	0	0	0	0	0	0	0.000249029	0	0	0	0	0.000406187	0.000351155	0.000389743	0.000388627	0.000302467	0.000237944	0.000215986	0.000156017	0.00014061	0	0.000160999	0	0
C23H31NO10	480.188	1	-0.347826	70.213	23	31	10	1	0	0	1.348	0.435	0.18	9	0	0	0	0	0	0	0	1	0	1	0	0	0	0	0	0	0	0.000289037	0	0	0	0	0.00029178	0.00028067	0.000296235	0.000289031	0.000303072	0.000281445	0.000264996	0.000314716	0.000314361	0.000241541	0.000285282	0.00028967	0.000216394
C21H22O13	481.099	1	0.190476	54.8714	21	22	13	0	0	0	1.048	0.619	0.31	11	0	0	0	0	0	0	0	1	1	0	0	0	0	0	0	0	0	0.000647445	0	0	0	0	0.00100227	0.000970089	0.000959245	0.000994953	0.000723686	0.000588692	0.000498939	0.000286165	0.000266621	0.000201847	0.000342004	0.000280601	0
C20H22N2O12	481.11	1	0.4	48.9	20	22	12	2	0	0	1.1	0.6	0.25	11	0	0	0	0	0	0	0	1	1	0	0	0	0	0	0	0	0	0.000114495	0	0	0	0	0.000237495	0.000229987	0.00022876	0.000230882	0.000154703	0	0.00011902	0	0	0	0	0	0
C22H26O12	481.135	1	-0.0909091	62.8909	22	26	12	0	0	0	1.182	0.545	0.25	10	0	0	0	0	0	0	0	1	1	0	0	0	0	0	0	0	0	0.00244842	0	0	0	0	0.00302257	0.00298634	0.00295667	0.00294784	0.00267834	0.00227092	0.00205401	0.00157569	0.00143008	0.00106192	0.00163615	0.00131304	0.000760853
C24H31Cl1Fe1N4O	481.146	0	-0.708333	80.4875	24	31	1	4	0	0	1.292	0.042	0.36	11	1	1	0	1	0	0	0	1	0	1	0	0	0	0	0	0	0	0.000371777	0	0	0	0	0.000474642	0.000454849	0.00045103	0.000440834	0.000391735	0.000349189	0.0003246	0.000282468	0.000234934	0.000191698	0.000302852	0.000260559	0.000184095
C23H30O11	481.172	1	-0.347826	70.213	23	30	11	0	0	0	1.304	0.478	0.2	9	0	0	0	0	0	0	0	1	0	1	0	0	0	0	0	0	0	0.00289181	0	0	0	0	0.00306445	0.00301347	0.00295917	0.00301321	0.00305486	0.0029577	0.0028046	0.0027579	0.0023874	0.0019129	0.00253168	0.00232783	0.00162128
C22H30N2O10	481.183	1	-0.181818	65.4818	22	30	10	2	0	0	1.364	0.455	0.13	9	0	0	0	0	0	0	0	1	0	1	0	0	0	0	0	0	0	0.000163734	0	0	0	0	0.000178691	0.000182005	0.000166539	0.00015764	0.000169216	0.000206509	0.000160883	0.000240262	0.000144822	0	0.000145468	0.000155555	0.000179994
C24H34O10	481.208	1	-0.583333	76.925	24	34	10	0	0	0	1.417	0.417	0.16	8	0	0	0	0	0	0	0	1	0	1	0	0	0	0	0	0	0	0.00139584	0	0	0	0	0.00129458	0.0012699	0.00131963	0.00130268	0.00145174	0.00148632	0.00147924	0.00170805	0.00156821	0.00155493	0.00160295	0.00157097	0.00130481
C25H38O9	481.244	0	-0.8	83.1	25	38	9	0	0	0	1.52	0.36	0.12	7	0	0	0	0	0	0	0	0	0	0	1	0	1	0	0	0	0	0.000296769	0.000629512	0	0	0	0.000266902	0.000262984	0.000280285	0.000291253	0.000319117	0.000331386	0.000360618	0.000469944	0.000427501	0.000446425	0.000384924	0.000449752	0.00043619
C21H25NO12	482.13	1	0.0952381	57.5857	21	25	12	1	0	0	1.19	0.571	0.21	10	0	0	0	0	0	0	0	1	1	0	0	0	0	0	0	0	0	0.000371094	0	0	0	0	0.000514516	0.000477955	0.000484548	0.000475858	0.000408201	0.000339578	0.000303098	0.000244508	0.00019497	0.00017373	0.000226412	0.000184429	0
C24H33Fe1N3O4	482.175	0	-0.666667	79.3	24	33	4	3	0	0	1.375	0.167	0.26	10	0	1	0	1	0	0	0	1	0	1	0	0	0	0	0	0	0	0.000755084	0	0	0	0	0.000749239	0.000772609	0.000768218	0.000774512	0.000796848	0.000753914	0.000710649	0.000703315	0.000580079	0.00058041	0.000668452	0.000634565	0.000418739
C22H32Fe2N2O3	483.104	0	-0.909091	86.2091	22	32	3	2	0	0	1.455	0.136	0.24	8	0	0	2	2	0	0	0	1	0	1	0	0	0	0	0	0	0	0.000118828	0	0	0	0	0.000186949	0.000220923	0.000187383	0.000150094	0.000132164	0	0	0.000169354	0	0	0	0	0
C21H24O13	483.114	0	0.0952381	57.5857	21	24	13	0	0	0	1.143	0.619	0.24	10	0	0	0	0	0	0	0	1	1	0	0	0	0	0	0	0	0	0.00121391	0	0	0	0	0.00177066	0.0016915	0.00175697	0.00173742	0.00129146	0.00104803	0.00095717	0.000573934	0.000579507	0.000296534	0.00064822	0.000462985	0.000248605
C20H24N2O12	483.126	1	0.3	51.75	20	24	12	2	0	0	1.2	0.6	0.17	10	0	0	0	0	0	0	0	1	1	0	0	0	0	0	0	0	0	0.000158143	0	0	0	0	0.000252551	0.000209589	0.000235424	0.000229523	0.000179294	0	0.000138939	0	0	0	0	0	0
C23H37Cl1Fe1O3S	483.143	0	-1.26087	96.2348	23	37	3	0	1	0	1.609	0.13	0.15	5	1	1	0	1	0	0	0	0	0	0	1	0	1	0	0	0	0	0.000135235	0	0	0	0	0.000144098	0.000158235	0.00015627	0.000135608	0.000143539	0	0	0.000127415	0	0	0	0	0
C22H28O12	483.151	0	-0.181818	65.4818	22	28	12	0	0	0	1.273	0.545	0.19	9	0	0	0	0	0	0	0	1	1	0	0	0	0	0	0	0	0	0.00255169	0	0	0	0	0.00307561	0.00297231	0.00292159	0.00292387	0.00277406	0.00255416	0.00231306	0.00194797	0.00160853	0.00113159	0.0018649	0.00148352	0.000838515
C21H28N2O11	483.162	1	0	60.3	21	28	11	2	0	0	1.333	0.524	0.11	9	0	0	0	0	0	0	0	1	1	0	0	0	0	0	0	0	0	0.0001815	0	0	0	0	0.000218445	0.00020811	0.000207147	0.000197569	0.000210448	0.000190004	0.000175048	0.000191121	0	0.00015771	0.000166869	0.000132338	0
C23H32O11	483.187	0	-0.434783	72.6913	23	32	11	0	0	0	1.391	0.478	0.14	8	0	0	0	0	0	0	0	1	0	1	0	0	0	0	0	0	0	0.00186942	0	0	0	0	0.00189697	0.0018489	0.00184793	0.0018435	0.00197978	0.00198654	0.00190027	0.00198669	0.00167675	0.00147341	0.00181659	0.00167125	0.0012184
C24H36O10	483.224	0	-0.666667	79.3	24	36	10	0	0	0	1.5	0.417	0.11	7	0	0	0	0	0	0	0	0	0	0	1	0	1	0	0	0	0	0.000545711	0.000530148	0	0	0	0.000526935	0.000498607	0.000520046	0.00053414	0.000614302	0.000661842	0.000593463	0.000796793	0.000662108	0.000662205	0.000725822	0.000722592	0.000674986
C21H35Fe1NO6S	484.146	0	-0.857143	84.7286	21	35	6	1	1	0	1.667	0.286	0	5	0	1	0	1	0	0	0	0	0	0	1	0	1	1	0	0	0	0.000303714	0	0	0	0	0.000415543	0.000399882	0.00039372	0.000384179	0.000342411	0.000285777	0.000282569	0.000285062	0.000201358	0	0.000144706	0.000144396	0
C22H31NO11	484.182	0	-0.272727	68.0727	22	31	11	1	0	0	1.409	0.5	0.1	8	0	0	0	0	0	0	0	1	0	1	0	0	0	0	0	0	0	0.000206236	0	0	0	0	0.000223544	0.000220938	0.000224246	0.000226244	0.000254374	0.0001931	0.000221821	0.000215351	0.000183029	0	0.00019849	0.000189508	0
C20H22O14	485.094	0	0.3	51.75	20	22	14	0	0	0	1.1	0.7	0.23	10	0	0	0	0	0	0	0	1	1	0	0	0	0	0	0	0	0	0.00025925	0	0	0	0	0.000507757	0.000505115	0.000469688	0.000522208	0.000323559	0.000267362	0.000211469	0	0	0	0.000148375	0	0
C22H35Cl1Fe1O4S	485.122	0	-1.13636	92.6864	22	35	4	0	1	0	1.591	0.182	0.13	5	1	1	0	1	0	0	0	0	0	0	1	0	1	0	0	0	0	8.97968e-05	0	0	0	0	0.000127612	0.000153157	0.000145572	0.000124497	0.000127052	0	0	0.000102695	0	0	0	0	0
C21H26O13	485.13	0	0	60.3	21	26	13	0	0	0	1.238	0.619	0.17	9	0	0	0	0	0	0	0	1	1	0	0	0	0	0	0	0	0	0.00131612	0	0	0	0	0.00177449	0.00170986	0.00168339	0.00163339	0.00141967	0.00114023	0.00106391	0.000706161	0.000610247	0.000377467	0.000675596	0.000513488	0.000258866
C25H26O10	485.145	1	-0.24	67.14	25	26	10	0	0	0	1.04	0.4	0.4	13	0	0	0	0	0	0	0	1	0	1	0	0	0	0	0	0	0	0.000178892	0	0	0	0	0.000182371	0.000152177	0.000177068	0.000164189	0.000163575	0.000174811	0.000177424	0.000151091	0.000166328	0.000215744	0.00018999	0.000184	0
C22H30O12	485.166	0	-0.272727	68.0727	22	30	12	0	0	0	1.364	0.545	0.12	8	0	0	0	0	0	0	0	1	1	0	0	0	0	0	0	0	0	0.00162833	0	0	0	0	0.00176709	0.00173696	0.00171473	0.00169063	0.00174848	0.00165976	0.00153179	0.00140113	0.0011372	0.000905278	0.00122012	0.00114203	0.000656461
C26H30O9	485.182	1	-0.461538	73.4538	26	30	9	0	0	0	1.154	0.346	0.35	12	0	0	0	0	0	0	0	1	0	1	0	0	0	0	0	0	0	0.000230048	0	0	0	0	0.000188332	0.000178105	0.000201613	0.000210538	0.000231615	0.000235991	0.000234238	0.000275743	0.000293759	0.00033915	0.000285157	0.000280821	0.000293479
C24H35Cl1O8	485.195	0	-0.791667	82.8625	24	35	8	0	0	0	1.458	0.333	0.18	7	1	0	0	0	0	0	0	1	0	1	0	0	0	0	0	0	0	9.9922e-05	0	0	0	0	0.000115965	0.000124158	0.000143326	0.000119702	0.000112921	0.000108353	0	0.000121898	0	0	0	0	0
C23H34O11	485.203	0	-0.521739	75.1696	23	34	11	0	0	0	1.478	0.478	0.09	7	0	0	0	0	0	0	0	1	0	1	0	0	0	0	0	0	0	0.000685162	0	0	0	0	0.000675462	0.000697069	0.000677389	0.00066066	0.000737246	0.000730477	0.000750497	0.00087039	0.00068239	0.000624136	0.000726823	0.000764159	0.000567777
C27H34O8	485.218	1	-0.666667	79.3	27	34	8	0	0	0	1.259	0.296	0.3	11	0	0	0	0	0	0	0	1	0	1	0	0	0	0	0	0	0	0.000153433	0	0	0	0	0.000137552	0.000124387	0.000135022	0.000132635	0.000142814	0.00017108	0.000147373	0.00024776	0.000271568	0.000374673	0.000199434	0.000265356	0.000337245
C24H38O10	485.239	0	-0.75	81.675	24	38	10	0	0	0	1.583	0.417	0.05	6	0	0	0	0	0	0	0	0	0	0	1	0	1	0	0	0	0	0.000128598	0	0	0	0	0.000103914	0.000127573	0.000123321	0.000120382	0.000136968	0.000134915	0.000151114	0.000166996	0.000193449	0	0.000140993	0.000198801	0
C20H24O12S	487.092	0	0.1	57.45	20	24	12	0	1	0	1.2	0.6	0.15	9	0	0	0	0	0	0	0	1	1	0	0	0	0	0	0	0	0	0	0	0	0	0	0.000166756	0.0001691	0.00017041	0.000152016	0.000123544	0.000128934	0	8.30357e-05	0	0	0	0	0
C21H33Cl1Fe1O5S	487.101	0	-1	88.8	21	33	5	0	1	0	1.571	0.238	0.11	5	1	1	0	1	0	0	0	0	0	0	1	0	1	0	0	0	0	4.94745e-05	0	0	0	0	5.57196e-05	8.77312e-05	5.95716e-05	4.88715e-05	7.07035e-05	0	0	0	0	0	0	0	0
C20H24O14	487.109	0	0.2	54.6	20	24	14	0	0	0	1.2	0.7	0.15	9	0	0	0	0	0	0	0	1	1	0	0	0	0	0	0	0	0	0.000305435	0	0	0	0	0.000504304	0.000449806	0.000474013	0.00045713	0.000346819	0.00022405	0.000226838	0.000126741	0	0	0	0	0
C17H29O14P	487.122	0	-0.352941	70.3588	17	29	14	0	0	1	1.706	0.824	0	4	0	0	0	0	0	0	0	0	0	0	1	1	0	0	0	0	0	0.000148585	0	0	0	0	0.000127305	0.000145377	0.000146646	0.000108806	0.000157642	0.000172312	0.000192096	0.000332922	0.000349031	0.000477063	0.000307124	0.00036345	0.000507858
C24H24O11	487.125	1	-0.0833333	62.675	24	24	11	0	0	0	1	0.458	0.41	13	0	0	0	0	0	0	0	1	0	1	0	0	0	0	0	0	0	0.000213955	0	0	0	0	0.000251695	0.000233925	0.000240733	0.000244524	0.000216322	0.000203578	0.000205212	0.000141255	0	0.000185694	0.000154802	0.000159004	0
C22H29Cl1O10	487.138	1	-0.409091	71.9591	22	29	10	0	0	0	1.318	0.455	0.21	8	1	0	0	0	0	0	0	1	0	1	0	0	0	0	0	0	0	0.000157187	0	0	0	0	0.000184414	0.000204505	0.000188387	0.000158498	0.000200667	0.000178363	0	0.000113438	0	0	0	0	0
C21H28O13	487.146	0	-0.0952381	63.0143	21	28	13	0	0	0	1.333	0.619	0.1	8	0	0	0	0	0	0	0	1	1	0	0	0	0	0	0	0	0	0.00078595	0	0	0	0	0.000954531	0.000910991	0.000892012	0.000921289	0.00083651	0.00077444	0.000664125	0.000542164	0.000451549	0.00031684	0.000494774	0.000417786	0.000196231
C24H28N2O9	487.172	1	-0.166667	65.05	24	28	9	2	0	0	1.167	0.375	0.31	12	0	0	0	0	0	0	0	1	0	1	0	0	0	0	0	0	0	9.10753e-05	0	0	0	0	9.53933e-05	9.55682e-05	0.000107852	0.000111521	0.000125351	0	9.15051e-05	0.000117721	0.000163849	0	0.00013737	0	0
C22H32O12	487.182	0	-0.363636	70.6636	22	32	12	0	0	0	1.455	0.545	0.06	7	0	0	0	0	0	0	0	1	1	0	0	0	0	0	0	0	0	0.000589356	0	0	0	0	0.000616564	0.00058295	0.000594291	0.000559445	0.000648621	0.000635744	0.000578618	0.00060357	0.000462072	0.000435217	0.00049577	0.00046086	0.000361902
C24H37Cl1O8	487.21	0	-0.875	85.2375	24	37	8	0	0	0	1.542	0.333	0.12	6	1	0	0	0	0	0	0	0	0	0	1	0	1	0	0	0	0	6.32336e-05	0	0	0	0	7.51846e-05	7.5451e-05	6.63382e-05	5.75117e-05	7.28066e-05	0	0	0	0	0	0	0	0
C23H36O11	487.218	0	-0.608696	77.6478	23	36	11	0	0	0	1.565	0.478	0.03	6	0	0	0	0	0	0	0	0	0	0	1	0	1	0	0	0	0	0.000126548	0	0	0	0	0.000148684	0.000149633	0.00013516	0.000138401	0.00015193	0.000185905	0.000181911	0.000208165	0.00019961	0	0.000190561	0.000183038	0
C27H36O8	487.234	1	-0.740741	81.4111	27	36	8	0	0	0	1.333	0.296	0.26	10	0	0	0	0	0	0	0	1	0	1	0	0	0	0	0	0	0	0.000211818	0	0	0	0	0.000169573	0.000175956	0.000177822	0.00018097	0.000178293	0.000215514	0.000217272	0.000299786	0.000356594	0.000413608	0.000287865	0.000364205	0.000410564
C24H45Cl1N4O4	487.306	0	-1.04167	89.9875	24	45	4	4	0	0	1.875	0.167	0	4	1	0	0	0	0	0	0	0	0	0	1	0	1	1	0	0	0	0	0.00135354	0.000703798	0.00202216	0.00142958	0	0	0	0	0	0	0	0.000105216	0	0	0	0	0
C25H31NO9	488.193	1	-0.4	71.7	25	31	9	1	0	0	1.24	0.36	0.28	11	0	0	0	0	0	0	0	1	0	1	0	0	0	0	0	0	0	9.67643e-05	0	0	0	0	0.000104386	0.000109851	8.93528e-05	7.93016e-05	0.000114527	0	9.32792e-05	0.000138277	0.000123863	0	0	0.000143688	0.000181694
C16H27O15P	489.101	0	-0.125	63.8625	16	27	15	0	0	1	1.688	0.938	0	4	0	0	0	0	0	0	0	0	0	0	1	1	0	0	0	0	0	0.00017099	0	0	0	0	0.000147793	0.000183306	0.000161267	0.00013138	0.000180094	0.000232915	0.000213131	0.000316541	0.000329838	0.000367251	0.00026766	0.000372021	0.000412707
C23H22O12	489.104	1	0.0869565	57.8217	23	22	12	0	0	0	0.957	0.522	0.41	13	0	0	0	0	0	0	0	1	1	0	0	0	0	0	0	0	0	0.000189051	0	0	0	0	0.000260848	0.000258619	0.000246979	0.00024809	0.000226775	0.000181499	0.000190059	0	0	0	0	0	0
C20H26O12S	489.107	0	0	60.3	20	26	12	0	1	0	1.3	0.6	0.08	8	0	0	0	0	0	0	0	1	1	0	0	0	0	0	0	0	0	5.17647e-05	0	0	0	0	0.000280069	0.000264154	0.000251561	0.000259041	0.000205161	0.000176743	0.000203408	0.000149054	0	0	0	0.00012843	0
C21H27Cl1O11	489.117	0	-0.238095	67.0857	21	27	11	0	0	0	1.286	0.524	0.19	8	1	0	0	0	0	0	0	1	1	0	0	0	0	0	0	0	0	5.79785e-05	0	0	0	0	8.48307e-05	8.71177e-05	8.40302e-05	8.45574e-05	0	0	0	0	0	0	0	0	0
C20H26O14	489.125	0	0.1	57.45	20	26	14	0	0	0	1.3	0.7	0.08	8	0	0	0	0	0	0	0	1	1	0	0	0	0	0	0	0	0	0.000167471	0	0	0	0	0.000272749	0.000249858	0.000227792	0.000247738	0.000203697	0.000160237	0.000162813	0	0	0	0	0	0
C24H26O11	489.14	1	-0.166667	65.05	24	26	11	0	0	0	1.083	0.458	0.35	12	0	0	0	0	0	0	0	1	0	1	0	0	0	0	0	0	0	0.000614137	0	0	0	0	0.000729625	0.000688039	0.00067805	0.000664072	0.000631348	0.000619913	0.000620462	0.000532147	0.000469562	0.000371133	0.00055874	0.000501093	0.000374419
C24H27Cl1N2O7	489.144	1	-0.291667	68.6125	24	27	7	2	0	0	1.125	0.292	0.38	12	1	0	0	0	0	0	0	1	0	1	0	0	0	0	0	0	0	5.56588e-05	0	0	0	0	0.000244434	0.000238614	0.000238017	0.000241941	0.000239285	0.000175403	0.00021673	0.000209227	0.000157837	0	0.000172252	0.000184238	0
C21H30O13	489.161	0	-0.190476	65.7286	21	30	13	0	0	0	1.429	0.619	0.03	7	0	0	0	0	0	0	0	1	1	0	0	0	0	0	0	0	0	0.000280512	0	0	0	0	0.000313399	0.000292126	0.00030163	0.000287681	0.000291695	0.000321498	0.000282006	0.000251489	0.000214769	0.00016298	0.00022163	0.000186279	0
C25H30O10	489.177	1	-0.4	71.7	25	30	10	0	0	0	1.2	0.4	0.3	11	0	0	0	0	0	0	0	1	0	1	0	0	0	0	0	0	0	0.00101374	0	0	0	0	0.000928244	0.000908411	0.000952936	0.000934208	0.000986225	0.00105588	0.00103035	0.00105146	0.00103346	0.000964416	0.0010361	0.00106976	0.000877183
C22H43Fe1O4PS	489.19	0	-1.72727	109.527	22	43	4	0	1	1	1.955	0.182	0	2	0	1	0	1	0	0	0	0	0	0	1	0	1	0	0	0	0	8.86818e-05	0	0	0	0	9.75971e-05	0.000110164	0.000102569	9.41058e-05	9.97236e-05	0	0	0.000108997	0	0	0	0	0
C26H34O9	489.213	1	-0.615385	77.8385	26	34	9	0	0	0	1.308	0.346	0.26	10	0	0	0	0	0	0	0	1	0	1	0	0	0	0	0	0	0	0.000655845	0	0	0	0	0.000589591	0.000567467	0.000599395	0.000610704	0.000640482	0.000753534	0.000703382	0.000859487	0.000910891	0.000967254	0.000844227	0.000940029	0.000932102
C27H38O8	489.249	1	-0.814815	83.5222	27	38	8	0	0	0	1.407	0.296	0.22	9	0	0	0	0	0	0	0	1	0	1	0	0	0	0	0	0	0	0.000208752	0.00053678	0	0	0	0.0001637	0.000157841	0.000165861	0.000175518	0.000190001	0.000218969	0.000246934	0.000311025	0.000300116	0.000392118	0.00028533	0.00037046	0.000466743
C22H25N3O10	490.147	1	0.181818	55.1182	22	25	10	3	0	0	1.136	0.455	0.29	12	0	0	0	0	0	0	0	1	0	1	0	0	0	0	0	0	0	0.000228777	0	0	0	0	0.000286697	0.000259742	0.000263858	0.000269533	0.00021332	0.000225138	0.000208511	0.00017556	0.000209168	0.000223192	0.000200102	0.000161245	0
C23H29N3O9	490.183	1	-0.0869565	62.7783	23	29	9	3	0	0	1.261	0.391	0.23	11	0	0	0	0	0	0	0	1	0	1	0	0	0	0	0	0	0	0.000172231	0	0	0	0	0.000176284	0.000168565	0.000168721	0.000168565	0.000154128	0.000174964	0.000166553	0.0001785	0.000172639	0.000204931	0.000195811	0	0.000224284
C20H26Cl1O8PS	491.07	1	-0.65	78.825	20	26	8	0	1	1	1.3	0.4	0.18	8	1	0	0	0	0	0	0	1	0	1	0	0	0	0	0	0	0	0.000105458	0	0	0	0	0.000108399	0.000142666	0.000130011	7.47358e-05	7.35732e-05	0	0	0.000118014	0	0	0	0	0
C16H29O15P	491.117	0	-0.25	67.425	16	29	15	0	0	1	1.812	0.938	0	3	0	0	0	0	0	0	0	0	0	0	1	1	0	0	0	0	0	0.000222431	0	0	0	0	0.000174931	0.000211093	0.000190135	0.000150862	0.000179045	0.000265055	0.000212143	0.000365445	0.000359428	0.000424844	0.000313315	0.000383029	0.000460955
C23H24O12	491.119	1	0	60.3	23	24	12	0	0	0	1.043	0.522	0.35	12	0	0	0	0	0	0	0	1	1	0	0	0	0	0	0	0	0	0.000616571	0	0	0	0	0.000837578	0.000791729	0.000818762	0.000823292	0.000669919	0.000545686	0.000548969	0.000393099	0.000405618	0.000286353	0.000423853	0.000316825	0.000219462
C22H24N2O11	491.131	1	0.181818	55.1182	22	24	11	2	0	0	1.091	0.5	0.31	12	0	0	0	0	0	0	0	1	0	1	0	0	0	0	0	0	0	0.000243902	0	0	0	0	0.000331385	0.000296273	0.000306887	0.000322229	0.000268878	0.000206165	0.000244589	0.000156599	0.000161727	0	0.00014727	0	0
C24H28O11	491.156	1	-0.25	67.425	24	28	11	0	0	0	1.167	0.458	0.3	11	0	0	0	0	0	0	0	1	0	1	0	0	0	0	0	0	0	0.00149779	0	0	0	0	0.00158161	0.00155489	0.00156616	0.00158648	0.00154594	0.00144622	0.00138232	0.00127444	0.00116143	0.0010671	0.00128527	0.001157	0.000827112
C23H28N2O10	491.167	1	-0.0869565	62.7783	23	28	10	2	0	0	1.217	0.435	0.25	11	0	0	0	0	0	0	0	1	0	1	0	0	0	0	0	0	0	0.00028542	0	0	0	0	0.000330801	0.000289222	0.000315956	0.000312013	0.000306276	0.000300642	0.000245058	0.000285434	0.000230762	0.000198218	0.000265747	0.0002599	0.000244285
C22H33Cl1O10	491.169	0	-0.590909	77.1409	22	33	10	0	0	0	1.5	0.455	0.09	6	1	0	0	0	0	0	0	0	0	0	1	0	1	0	0	0	0	0	0	0	0	0	9.86586e-05	0.000106263	0.000110011	9.35176e-05	0.000121062	0	0	9.22885e-05	0	0	0	0	0
C25H32O10	491.192	1	-0.48	73.98	25	32	10	0	0	0	1.28	0.4	0.25	10	0	0	0	0	0	0	0	1	0	1	0	0	0	0	0	0	0	0.0014636	0	0	0	0	0.00137035	0.00136691	0.00143151	0.00142104	0.00144613	0.00155698	0.00146999	0.00164865	0.00156492	0.00147768	0.00156326	0.00150286	0.00134298
C24H32N2O9	491.203	1	-0.333333	69.8	24	32	9	2	0	0	1.333	0.375	0.2	10	0	0	0	0	0	0	0	1	0	1	0	0	0	0	0	0	0	8.47907e-05	0	0	0	0	9.13746e-05	8.68465e-05	8.35417e-05	7.64875e-05	9.62343e-05	0	0	0.000110329	0.000132043	0	0.000116304	0.000135868	0.000207432
C26H36O9	491.229	1	-0.692308	80.0308	26	36	9	0	0	0	1.385	0.346	0.21	9	0	0	0	0	0	0	0	1	0	1	0	0	0	0	0	0	0	0.000622391	0	0	0	0	0.000546297	0.000532151	0.000582164	0.000590972	0.000607644	0.000662561	0.000635293	0.00085033	0.000887508	0.000893303	0.000765457	0.000842248	0.000898136
C27H40O8	491.265	0	-0.888889	85.6333	27	40	8	0	0	0	1.481	0.296	0.17	8	0	0	0	0	0	0	0	1	0	1	0	0	0	0	0	0	0	0.000151827	0.00110371	0.00131342	0.00212292	0.00159097	0.000124598	0.000114413	0.000140343	0.000149584	0.000159191	0.000165009	0.000165473	0.000236461	0.000242876	0.000319249	0.000206614	0.000234606	0.000299407
C24H31NO10	492.187	1	-0.333333	69.8	24	31	10	1	0	0	1.292	0.417	0.22	10	0	0	0	0	0	0	0	1	0	1	0	0	0	0	0	0	0	0.000237112	0	0	0	0	0.000241777	0.000226846	0.000249558	0.00023913	0.000254854	0.000258116	0.000215931	0.000280256	0.00028181	0	0.000227047	0.000238736	0.000177546
C23H30Fe2N2O3	493.088	0	-0.782609	82.6043	23	30	3	2	0	0	1.304	0.13	0.33	10	0	0	2	2	0	0	0	1	0	1	0	0	0	0	0	0	0	7.16582e-05	0	0	0	0	0.000110028	0.000122312	0.000112291	9.14395e-05	6.83989e-05	0	0	0	0	0	0	0	0
C22H22O13	493.099	1	0.181818	55.1182	22	22	13	0	0	0	1	0.591	0.35	12	0	0	0	0	0	0	0	1	1	0	0	0	0	0	0	0	0	0.000369561	0	0	0	0	0.00058484	0.000588307	0.000589837	0.000583295	0.000408907	0.000346395	0.000320396	0.000178023	0	0	0.00017497	0.000161902	0
C28H27Cl1O4S	493.125	0	-0.607143	77.6036	28	27	4	0	1	0	0.964	0.143	0.5	15	1	0	0	0	0	0	0	1	0	1	0	0	0	0	0	0	0	0.000112164	0	0	0	0	0.000125461	0.000145473	0.000123398	0.000108036	0.000100093	0	0	0.000129973	0	0	0	0	0
C23H26O12	493.135	1	-0.0869565	62.7783	23	26	12	0	0	0	1.13	0.522	0.29	11	0	0	0	0	0	0	0	1	1	0	0	0	0	0	0	0	0	0.00150405	0	0	0	0	0.00183429	0.00179486	0.00179505	0.00178355	0.00160237	0.00138667	0.0013228	0.00101104	0.000949174	0.000614661	0.000992588	0.000777143	0.000468015
C22H26N2O11	493.146	1	0.0909091	57.7091	22	26	11	2	0	0	1.182	0.5	0.24	11	0	0	0	0	0	0	0	1	0	1	0	0	0	0	0	0	0	0.000383441	0	0	0	0	0.00046316	0.000456505	0.00044911	0.000433172	0.000395599	0.000343876	0.000333135	0.000257328	0.000293316	0	0.000243405	0.000190866	0
C24H30O11	493.172	1	-0.333333	69.8	24	30	11	0	0	0	1.25	0.458	0.24	10	0	0	0	0	0	0	0	1	0	1	0	0	0	0	0	0	0	0.002186	0	0	0	0	0.00226735	0.0022019	0.0022611	0.0022043	0.00226397	0.00212355	0.00203665	0.00201281	0.00177347	0.0015114	0.00192808	0.0017122	0.00124978
C23H30N2O10	493.183	1	-0.173913	65.2565	23	30	10	2	0	0	1.304	0.435	0.19	10	0	0	0	0	0	0	0	1	0	1	0	0	0	0	0	0	0	0.00018932	0	0	0	0	0.000225359	0.00020949	0.00020929	0.000205802	0.000230816	0.000250803	0.000185049	0.000223236	0.000159587	0	0.000216022	0.000185264	0
C25H34O10	493.208	1	-0.56	76.26	25	34	10	0	0	0	1.36	0.4	0.2	9	0	0	0	0	0	0	0	1	0	1	0	0	0	0	0	0	0	0.00145691	0	0	0	0	0.00135354	0.0012821	0.00133945	0.00133922	0.00142755	0.00154001	0.00143383	0.00169964	0.00149708	0.00146754	0.00159406	0.00161576	0.00137768
C26H38O9	493.244	1	-0.769231	82.2231	26	38	9	0	0	0	1.462	0.346	0.16	8	0	0	0	0	0	0	0	1	0	1	0	0	0	0	0	0	0	0.000434029	0.000480179	0	0	0	0.000368853	0.000353585	0.000387718	0.000373693	0.000420581	0.000451262	0.000459036	0.000586069	0.000563697	0.00065417	0.000561787	0.000635459	0.000651652
C24H33NO10	494.203	1	-0.416667	72.175	24	33	10	1	0	0	1.375	0.417	0.17	9	0	0	0	0	0	0	0	1	0	1	0	0	0	0	0	0	0	0.000161547	0	0	0	0	0.000174514	0.000173456	0.000181867	0.000164342	0.000185763	0.000168922	0.00019202	0.000206126	0.000196483	0.000188223	0.000167836	0.000172013	0.00016922
C24H21Cl1Fe1O4S	495.013	0	-0.458333	73.3625	24	21	4	0	1	0	0.875	0.167	0.55	14	1	1	0	1	1	0	1	0	0	0	0	0	0	0	0	0	0	0	0	0	0	0	9.85927e-05	0.000177145	0.000230773	0.000249696	9.65321e-05	0	0	0.000178492	0	0	0	0	0
C21H20O14	495.078	1	0.380952	49.4429	21	20	14	0	0	0	0.952	0.667	0.36	12	0	0	0	0	0	0	0	1	1	0	0	0	0	0	0	0	0	0.000112556	0	0	0	0	0.000235472	0.000235727	0.000232062	0.000216536	0.000135406	0	0.000132791	0	0	0	0	0	0
C16H30Cl1O13P	495.104	0	-0.5625	76.3312	16	30	13	0	0	1	1.875	0.812	0	2	1	0	0	0	0	0	0	0	0	0	1	1	0	0	0	0	0	0.000128158	0	0	0	0	0.000167273	0.000189352	0.000172033	0.000133188	0.000133289	0	0	0.000165414	0	0	0	0	0
C22H24O13	495.114	1	0.0909091	57.7091	22	24	13	0	0	0	1.091	0.591	0.29	11	0	0	0	0	0	0	0	1	1	0	0	0	0	0	0	0	0	0.000949195	0	0	0	0	0.00129874	0.00130304	0.00126423	0.00125946	0.00104591	0.000831707	0.000756272	0.000452103	0.000392552	0.00024636	0.0005422	0.000318365	0
C21H24N2O12	495.126	1	0.285714	52.1571	21	24	12	2	0	0	1.143	0.571	0.23	11	0	0	0	0	0	0	0	1	1	0	0	0	0	0	0	0	0	0.000222373	0	0	0	0	0.000324629	0.00031091	0.000288809	0.000291486	0.000241195	0.000203681	0.000232203	0	0	0	0.000143655	0	0
C23H28O12	495.151	1	-0.173913	65.2565	23	28	12	0	0	0	1.217	0.522	0.24	10	0	0	0	0	0	0	0	1	1	0	0	0	0	0	0	0	0	0.00231091	0	0	0	0	0.00263607	0.00251106	0.00251476	0.00247702	0.00240413	0.00215315	0.00196658	0.00166747	0.00145564	0.000994497	0.00159021	0.00130867	0.000723956
C22H28N2O11	495.162	1	0	60.3	22	28	11	2	0	0	1.273	0.5	0.17	10	0	0	0	0	0	0	0	1	0	1	0	0	0	0	0	0	0	0.000290119	0	0	0	0	0.000317765	0.000322693	0.000305112	0.000305568	0.000306467	0.000305655	0.00026896	0.000247645	0.000171482	0.000167848	0.000222703	0.000192835	0
C24H32O11	495.187	1	-0.416667	72.175	24	32	11	0	0	0	1.333	0.458	0.19	9	0	0	0	0	0	0	0	1	0	1	0	0	0	0	0	0	0	0.00218562	0	0	0	0	0.00205017	0.00207543	0.0020281	0.00199534	0.00222429	0.00213804	0.00206071	0.00212558	0.00183819	0.00156913	0.00191225	0.00183536	0.00126324
C25H36O10	495.224	1	-0.64	78.54	25	36	10	0	0	0	1.44	0.4	0.15	8	0	0	0	0	0	0	0	1	0	1	0	0	0	0	0	0	0	0.000907627	0	0	0	0	0.000792721	0.000808243	0.000808445	0.000824382	0.000913588	0.000996603	0.000907642	0.00113845	0.00109249	0.00102557	0.00104146	0.00113146	0.000968095
C22H27NO12	496.146	1	0	60.3	22	27	12	1	0	0	1.227	0.545	0.2	10	0	0	0	0	0	0	0	1	1	0	0	0	0	0	0	0	0	0.000372054	0	0	0	0	0.000466473	0.000443461	0.000440261	0.000425075	0.000402209	0.000381628	0.000319783	0.000245293	0.000185449	0	0.000212325	0.000186728	0
C23H31NO11	496.182	1	-0.26087	67.7348	23	31	11	1	0	0	1.348	0.478	0.15	9	0	0	0	0	0	0	0	1	0	1	0	0	0	0	0	0	0	0.000269092	0	0	0	0	0.000299786	0.00026748	0.000279163	0.000283696	0.000280346	0.000312713	0.00027492	0.000247779	0.000178403	0.000211754	0.000247195	0.000222885	0.000189616
C15H28Cl1O14P	497.083	0	-0.333333	69.8	15	28	14	0	0	1	1.867	0.933	0	2	1	0	0	0	0	0	0	0	0	0	1	1	0	0	0	0	0	6.09063e-05	0	0	0	0	0.000121222	0.000143662	0.000116065	7.7867e-05	8.79703e-05	0	0	0	0	0	0	0	0
C21H22O14	497.094	1	0.285714	52.1571	21	22	14	0	0	0	1.048	0.667	0.29	11	0	0	0	0	0	0	0	1	1	0	0	0	0	0	0	0	0	0.000286977	0	0	0	0	0.000527743	0.000501789	0.000505915	0.000506308	0.000350314	0.000215991	0.000247428	0	0	0	0.000145855	0	0
C22H26O11S	497.112	1	-0.0909091	62.8909	22	26	11	0	1	0	1.182	0.5	0.23	10	0	0	0	0	0	0	0	1	0	1	0	0	0	0	0	0	0	0	0	0	0	0	8.61309e-05	7.95955e-05	7.75303e-05	6.70022e-05	0	0	0	0	0	0	0	0	0
C22H26O13	497.13	0	0	60.3	22	26	13	0	0	0	1.182	0.591	0.23	10	0	0	0	0	0	0	0	1	1	0	0	0	0	0	0	0	0	0.00141471	0	0	0	0	0.0018894	0.00178345	0.00185646	0.00184745	0.00154692	0.001291	0.00116448	0.000737313	0.000686993	0.00042537	0.000788668	0.000557246	0.000277571
C24H39Cl1Fe1O3S	497.158	0	-1.29167	97.1125	24	39	3	0	1	0	1.625	0.125	0.14	5	1	1	0	1	0	0	0	0	0	0	1	0	1	0	0	0	0	0.00013362	0	0	0	0	0.000126829	0.000150023	0.000148261	0.000127115	0.000134095	0.000122644	0	9.60873e-05	0	0	0	0	0
C23H30O12	497.166	0	-0.26087	67.7348	23	30	12	0	0	0	1.304	0.522	0.18	9	0	0	0	0	0	0	0	1	1	0	0	0	0	0	0	0	0	0.00212643	0	0	0	0	0.00229575	0.00228639	0.00224232	0.0022179	0.00221747	0.0020943	0.00192579	0.0017996	0.00145386	0.00105177	0.00159972	0.00133997	0.000795799
C22H30N2O11	497.178	1	-0.0909091	62.8909	22	30	11	2	0	0	1.364	0.5	0.1	9	0	0	0	0	0	0	0	1	0	1	0	0	0	0	0	0	0	0.000129477	0	0	0	0	0.000145207	0.000127419	0.000137821	0.000117843	0.000116614	0.00011646	0.000110402	0.00013835	0.000116202	0	0	0	0
C24H34O11	497.203	0	-0.5	74.55	24	34	11	0	0	0	1.417	0.458	0.14	8	0	0	0	0	0	0	0	1	0	1	0	0	0	0	0	0	0	0.00124496	0	0	0	0	0.00116799	0.00116134	0.00115817	0.00115474	0.00127599	0.00131913	0.00126736	0.00140123	0.00116851	0.00105929	0.00120778	0.00119564	0.000881553
C25H38O10	497.239	0	-0.72	80.82	25	38	10	0	0	0	1.52	0.4	0.1	7	0	0	0	0	0	0	0	0	0	0	1	0	1	0	0	0	0	0.000324511	0	0	0	0	0.000293081	0.000284991	0.000296597	0.000287276	0.000338151	0.000409445	0.000358873	0.000440932	0.00034369	0.000434923	0.000401678	0.000431667	0.000382129
C22H37Fe1NO6S	498.162	0	-0.909091	86.2091	22	37	6	1	1	0	1.682	0.273	0	5	0	1	0	1	0	0	0	0	0	0	1	0	1	1	0	0	0	0.000286853	0	0	0	0	0.000312343	0.000307973	0.000312404	0.000287386	0.000298651	0.000228464	0.000242998	0.000255468	0.000229203	0	0.000172464	0.000198781	0
C15H30Cl1O14P	499.099	0	-0.466667	73.6	15	30	14	0	0	1	2	0.933	0	1	1	0	0	0	0	0	0	0	0	0	1	1	0	0	0	0	0	5.9066e-05	0	0	0	0	0.000102544	0.000118296	0.000113369	8.35875e-05	6.00433e-05	0	0	0	0	0	0	0	0
C21H24O14	499.109	0	0.190476	54.8714	21	24	14	0	0	0	1.143	0.667	0.21	10	0	0	0	0	0	0	0	1	1	0	0	0	0	0	0	0	0	0.000455889	0	0	0	0	0.000716474	0.000707346	0.00070945	0.000692664	0.000498927	0.00037428	0.000350275	0.000183963	0	0	0.000186565	0	0
C22H28O13	499.146	0	-0.0909091	62.8909	22	28	13	0	0	0	1.273	0.591	0.16	9	0	0	0	0	0	0	0	1	1	0	0	0	0	0	0	0	0	0.00133375	0	0	0	0	0.00159696	0.00157722	0.00154628	0.00154537	0.00144372	0.00123776	0.00110293	0.000839388	0.000680852	0.000412414	0.000755863	0.000653447	0.000380747
C26H28O10	499.161	1	-0.307692	69.0692	26	28	10	0	0	0	1.077	0.385	0.38	13	0	0	0	0	0	0	0	1	0	1	0	0	0	0	0	0	0	0.000171583	0	0	0	0	0.000155083	0.000152216	0.000156954	0.000148806	0.000147007	0.000195946	0.00020168	0.000189691	0.000150757	0	0.000145288	0.000166714	0.000198196
C23H32O12	499.182	0	-0.347826	70.213	23	32	12	0	0	0	1.391	0.522	0.12	8	0	0	0	0	0	0	0	1	1	0	0	0	0	0	0	0	0	0.00125672	0	0	0	0	0.00126281	0.00124005	0.00122493	0.00119847	0.00132934	0.00127601	0.0011788	0.00113291	0.000944149	0.000765698	0.000953696	0.000899799	0.000583839
C27H32O9	499.197	1	-0.518519	75.0778	27	32	9	0	0	0	1.185	0.333	0.33	12	0	0	0	0	0	0	0	1	0	1	0	0	0	0	0	0	0	0.000187788	0	0	0	0	0.00014354	0.000128206	0.000159259	0.00015351	0.000152703	0.000169632	0.00020044	0.000243482	0.000217481	0.000239403	0.000239943	0.000263608	0.000307908
C28H36O8	499.234	1	-0.714286	80.6571	28	36	8	0	0	0	1.286	0.286	0.29	11	0	0	0	0	0	0	0	1	0	1	0	0	0	0	0	0	0	9.91263e-05	0.000497507	0	0	0	7.60424e-05	5.81566e-05	8.84626e-05	7.26101e-05	7.94168e-05	0.000115959	0.000144239	0.000120932	0	0	0.000142758	0.000189636	0.000220948
C20H22O15	501.089	0	0.4	48.9	20	22	15	0	0	0	1.1	0.75	0.2	10	0	0	0	0	0	0	0	1	1	0	0	0	0	0	0	0	0	0	0	0	0	0	0.000130612	0.000137756	0.000119623	0.000137668	8.61927e-05	0	0	0	0	0	0	0	0
C21H26O14	501.125	0	0.0952381	57.5857	21	26	14	0	0	0	1.238	0.667	0.14	9	0	0	0	0	0	0	0	1	1	0	0	0	0	0	0	0	0	0.000411037	0	0	0	0	0.000583415	0.000565349	0.000557103	0.000597698	0.000440015	0.000376072	0.000301955	0.000186434	0	0	0.000186385	0	0
C18H31O14P	501.138	0	-0.444444	72.9667	18	31	14	0	0	1	1.722	0.778	0	4	0	0	0	0	0	0	0	0	0	0	1	1	0	0	0	0	0	0.000100638	0	0	0	0	8.43087e-05	0.000105362	8.95032e-05	7.76083e-05	0.000102721	0.000161896	0.000151916	0.000231001	0.000262546	0.000342453	0.00023873	0.000296249	0.00038207
C17H30Fe1N6O8	501.14	0	0.235294	53.5941	17	30	8	6	0	0	1.765	0.471	0	6	0	1	0	1	0	0	0	0	0	0	1	0	1	1	0	0	0	0.000221757	0	0	0	0	0.00022376	0.000210551	0.00021517	0.000231564	0.000214344	0.000234693	0.000239651	0.000187676	0.000212355	0.000195299	0.000173042	0.000181638	0.000205104
C24H26N2O10	501.152	1	0	60.3	24	26	10	2	0	0	1.083	0.417	0.35	13	0	0	0	0	0	0	0	1	0	1	0	0	0	0	0	0	0	8.17003e-05	0	0	0	0	8.39656e-05	8.42228e-05	7.39248e-05	8.29516e-05	9.27133e-05	0	0	8.48649e-05	0	0	0	0	0
C23H31Cl1O10	501.153	1	-0.478261	73.9304	23	31	10	0	0	0	1.348	0.435	0.19	8	1	0	0	0	0	0	0	1	0	1	0	0	0	0	0	0	0	0.000138664	0	0	0	0	0.00015333	0.000160116	0.000158598	0.000145964	0.000161371	0.000127394	0	0.000139458	0	0	0	0	0
C22H38Fe1O7S	501.161	0	-1	88.8	22	38	7	0	1	0	1.727	0.318	0	4	0	1	0	1	0	0	0	0	0	0	1	0	1	0	0	0	0	0.000697869	0	0	0	0	0.000776272	0.000753614	0.000741356	0.000721565	0.000763861	0.00071108	0.000615986	0.000537265	0.000436475	0.000274821	0.000462454	0.000426164	0.000228743
C26H30O10	501.177	1	-0.384615	71.2615	26	30	10	0	0	0	1.154	0.385	0.33	12	0	0	0	0	0	0	0	1	0	1	0	0	0	0	0	0	0	0.000383064	0	0	0	0	0.000340776	0.00032826	0.000352232	0.000347468	0.00035441	0.000336932	0.00036699	0.000382182	0.000421949	0.000454211	0.000439467	0.000394171	0.000339109
C24H35Cl1O9	501.19	0	-0.708333	80.4875	24	35	9	0	0	0	1.458	0.375	0.15	7	1	0	0	0	0	0	0	1	0	1	0	0	0	0	0	0	0	0.00012415	0	0	0	0	0.000127782	0.000123178	0.000154319	0.000124841	0.000112828	0.000101418	0	0.000121607	0	0	0.000110342	0	0
C23H34O12	501.198	0	-0.434783	72.6913	23	34	12	0	0	0	1.478	0.522	0.06	7	0	0	0	0	0	0	0	1	1	0	0	0	0	0	0	0	0	0.000443868	0	0	0	0	0.000379233	0.000380413	0.000391069	0.000387564	0.000442611	0.000410733	0.000411878	0.000436867	0.000413151	0.000334246	0.000390819	0.000354341	0.000256127
C27H34O9	501.213	1	-0.592593	77.1889	27	34	9	0	0	0	1.259	0.333	0.29	11	0	0	0	0	0	0	0	1	0	1	0	0	0	0	0	0	0	0.000330015	0	0	0	0	0.000243191	0.000243385	0.000255954	0.000249424	0.000306074	0.000312231	0.000357299	0.000427043	0.000441526	0.000452555	0.000420902	0.000445531	0.000505178
C24H38O11	501.234	0	-0.666667	79.3	24	38	11	0	0	0	1.583	0.458	0.03	6	0	0	0	0	0	0	0	0	0	0	1	0	1	0	0	0	0	8.7339e-05	0	0	0	0	7.69494e-05	8.24995e-05	7.19637e-05	7.89549e-05	8.99519e-05	0.000119336	0.000146084	0.000109601	0	0.000189462	0.000119803	0.000131047	0
C20H24O13S	503.086	0	0.2	54.6	20	24	13	0	1	0	1.2	0.65	0.12	9	0	0	0	0	0	0	0	1	1	0	0	0	0	0	0	0	0	0	0	0	0	0	9.7108e-05	8.95434e-05	9.89162e-05	9.19092e-05	0	0	0	0	0	0	0	0	0
C17H29O15P	503.117	0	-0.235294	67.0059	17	29	15	0	0	1	1.706	0.882	0	4	0	0	0	0	0	0	0	0	0	0	1	1	0	0	0	0	0	0.000163214	0	0	0	0	0.000127234	0.000147427	0.000131329	0.000104108	0.000148359	0.000215977	0.000182704	0.000280647	0.000273368	0.000367716	0.000283204	0.000310537	0.000393642
C24H25Cl1N2O8	503.123	1	-0.125	63.8625	24	25	8	2	0	0	1.042	0.333	0.42	13	1	0	0	0	0	0	0	1	0	1	0	0	0	0	0	0	0	0	0	0	0	0	0.000230688	0.000226134	0.000220003	0.000228671	0.000188705	0.000195961	0.000145195	0.000136916	0	0	0	0.000117067	0
C22H29Cl1O11	503.133	0	-0.318182	69.3682	22	29	11	0	0	0	1.318	0.5	0.18	8	1	0	0	0	0	0	0	1	0	1	0	0	0	0	0	0	0	7.67269e-05	0	0	0	0	8.82782e-05	0.00011459	9.65393e-05	9.16763e-05	8.23962e-05	0	0	8.36397e-05	0	0	0	0	0
C21H28O14	503.141	0	0	60.3	21	28	14	0	0	0	1.333	0.667	0.07	8	0	0	0	0	0	0	0	1	1	0	0	0	0	0	0	0	0	0.000240897	0	0	0	0	0.000304996	0.000280802	0.000274521	0.000280146	0.000237873	0.000219621	0.000157999	0.000139804	0	0	0.000145936	0	0
C18H33O14P	503.154	0	-0.555556	76.1333	18	33	14	0	0	1	1.833	0.778	0	3	0	0	0	0	0	0	0	0	0	0	1	1	0	0	0	0	0	0.000104502	0	0	0	0	9.75e-05	9.64843e-05	0.000102893	8.65303e-05	0.000100953	0.000108881	0.000156012	0.000245289	0.000291258	0.000365295	0.000212992	0.000348011	0.000492235
C25H28O11	503.156	1	-0.24	67.14	25	28	11	0	0	0	1.12	0.44	0.33	12	0	0	0	0	0	0	0	1	0	1	0	0	0	0	0	0	0	0.000618737	0	0	0	0	0.000586154	0.000567601	0.000591187	0.000603499	0.000596832	0.000553536	0.00054855	0.000528017	0.000518422	0.000448322	0.000554517	0.000481272	0.000364636
C25H29Cl1N2O7	503.159	1	-0.36	70.56	25	29	7	2	0	0	1.16	0.28	0.36	12	1	0	0	0	0	0	0	1	0	1	0	0	0	0	0	0	0	0	0	0	0	0	0.000144544	0.000167988	0.000143304	0.000141781	0.000147796	0	0.000137521	0.000134245	0	0	0.000126267	0.000129447	0
C24H28N2O10	503.167	1	-0.0833333	62.675	24	28	10	2	0	0	1.167	0.417	0.29	12	0	0	0	0	0	0	0	1	0	1	0	0	0	0	0	0	0	0.000154277	0	0	0	0	0.00016144	0.00015756	0.00016279	0.000150847	0.000157744	0.00012683	0.000131874	0.000146414	0	0.000151761	0.000112971	0.000165301	0
C23H33Cl1O10	503.169	0	-0.565217	76.4087	23	33	10	0	0	0	1.435	0.435	0.14	7	1	0	0	0	0	0	0	1	0	1	0	0	0	0	0	0	0	0.000112985	0	0	0	0	0.000127553	0.000129245	0.000146016	0.000125792	0.000122028	0	0	0.000126399	0	0	0	0	0
C22H32O13	503.177	0	-0.272727	68.0727	22	32	13	0	0	0	1.455	0.591	0.03	7	0	0	0	0	0	0	0	1	1	0	0	0	0	0	0	0	0	0.000242775	0	0	0	0	0.000253105	0.000227794	0.00023137	0.000238786	0.000240239	0.000274021	0.000228661	0.000242849	0.000160031	0.000197819	0.000181198	0.000191436	0
C26H32O10	503.192	1	-0.461538	73.4538	26	32	10	0	0	0	1.231	0.385	0.29	11	0	0	0	0	0	0	0	1	0	1	0	0	0	0	0	0	0	0.000715739	0	0	0	0	0.000617227	0.000631611	0.000668707	0.000634833	0.000679863	0.000720021	0.000699515	0.000805687	0.0007748	0.000858248	0.00078136	0.000799202	0.000708061
C23H45Fe1O4PS	503.205	0	-1.73913	109.865	23	45	4	0	1	1	1.957	0.174	0	2	0	1	0	1	0	0	0	0	0	0	1	0	1	0	0	0	0	5.59078e-05	0	0	0	0	7.55762e-05	7.38283e-05	8.08888e-05	6.00461e-05	7.5845e-05	0	0	0	0	0	0	0	0
C27H36O9	503.229	1	-0.666667	79.3	27	36	9	0	0	0	1.333	0.333	0.24	10	0	0	0	0	0	0	0	1	0	1	0	0	0	0	0	0	0	0.000394176	0	0	0	0	0.000309005	0.000322295	0.000330471	0.000327971	0.000379728	0.000397435	0.000424326	0.000498043	0.000540071	0.000576163	0.000504315	0.000568233	0.000613493
C25H31NO10	504.188	1	-0.32	69.42	25	31	10	1	0	0	1.24	0.4	0.26	11	0	0	0	0	0	0	0	1	0	1	0	0	0	0	0	0	0	0.000150433	0	0	0	0	0.000145472	0.000153043	0.000152529	0.000146589	0.000137892	0.000164267	0.000165288	0.000154996	0	0	0.000141132	0.000154511	0
C23H22O13	505.099	1	0.173913	55.3435	23	22	13	0	0	0	0.957	0.565	0.39	13	0	0	0	0	0	0	0	1	1	0	0	0	0	0	0	0	0	0.000130301	0	0	0	0	0.000228254	0.000220801	0.000224829	0.000233327	0.000159706	0	0.000137312	8.63443e-05	0	0	0	0	0
C20H26O13S	505.102	0	0.1	57.45	20	26	13	0	1	0	1.3	0.65	0.04	8	0	0	0	0	0	0	0	1	1	0	0	0	0	0	0	0	0	0	0	0	0	0	0.000138881	0.000134947	0.000148873	0.000147741	9.26417e-05	0	0	0	0	0	0	0	0
C17H31O15P	505.133	0	-0.352941	70.3588	17	31	15	0	0	1	1.824	0.882	0	3	0	0	0	0	0	0	0	0	0	0	1	1	0	0	0	0	0	0.000148762	0	0	0	0	0.000120893	0.000136196	0.000130201	0.000118669	0.000116126	0.000157181	0.000154328	0.000293769	0.000303823	0.000285658	0.000203368	0.000354118	0.000364665
C24H26O12	505.135	1	-0.0833333	62.675	24	26	12	0	0	0	1.083	0.5	0.33	12	0	0	0	0	0	0	0	1	0	1	0	0	0	0	0	0	0	0.000638227	0	0	0	0	0.00078097	0.000756573	0.000741868	0.000749526	0.000685536	0.000580836	0.000559737	0.000437389	0.000420496	0.000347944	0.00045546	0.000310427	0.000228517
C23H26N2O11	505.146	1	0.0869565	57.8217	23	26	11	2	0	0	1.13	0.478	0.29	12	0	0	0	0	0	0	0	1	0	1	0	0	0	0	0	0	0	0.000209094	0	0	0	0	0.000262132	0.000241698	0.000254215	0.000245314	0.000198507	0.000191803	0.000200401	0.000151903	0.000167275	0	0.000182946	0.000150039	0
C25H30O11	505.172	1	-0.32	69.42	25	30	11	0	0	0	1.2	0.44	0.28	11	0	0	0	0	0	0	0	1	0	1	0	0	0	0	0	0	0	0.00113015	0	0	0	0	0.00110233	0.0011265	0.001134	0.00110252	0.00110675	0.00107355	0.000993847	0.00105465	0.00102245	0.000891508	0.00101056	0.00100294	0.000676357
C24H30N2O10	505.183	1	-0.166667	65.05	24	30	10	2	0	0	1.25	0.417	0.24	11	0	0	0	0	0	0	0	1	0	1	0	0	0	0	0	0	0	0.000164358	0	0	0	0	0.000168319	0.000167218	0.000169223	0.000155452	0.000173221	0.000167109	0.00010519	0.000175235	0	0.000179079	0.000154654	0	0
C22H43Fe1O5PS	505.185	0	-1.63636	106.936	22	43	5	0	1	1	1.955	0.227	0	2	0	1	0	1	0	0	0	0	0	0	1	0	1	0	0	0	0	6.72515e-05	0	0	0	0	6.29823e-05	5.78284e-05	6.38865e-05	5.93129e-05	9.39553e-05	9.1686e-05	0	0	0	0	0	0	0
C26H34O10	505.208	1	-0.538462	75.6462	26	34	10	0	0	0	1.308	0.385	0.24	10	0	0	0	0	0	0	0	1	0	1	0	0	0	0	0	0	0	0.000918241	0	0	0	0	0.000820939	0.00079654	0.000833342	0.000838324	0.000874079	0.000978198	0.000907549	0.00106311	0.00104487	0.00104889	0.00107988	0.00105475	0.000953603
C23H25NO12	506.13	1	0.0869565	57.8217	23	25	12	1	0	0	1.087	0.522	0.31	12	0	0	0	0	0	0	0	1	1	0	0	0	0	0	0	0	0	0.000149405	0	0	0	0	0.000194116	0.000199687	0.000191858	0.000197487	0.000154194	0.000141573	0	0	0	0	0	0	0
C24H29NO11	506.167	1	-0.166667	65.05	24	29	11	1	0	0	1.208	0.458	0.26	11	0	0	0	0	0	0	0	1	0	1	0	0	0	0	0	0	0	0.000232766	0	0	0	0	0.000270537	0.000254349	0.000266642	0.000265119	0.000286029	0.000248143	0.00024062	0.000224647	0.000197725	0	0.000179117	0.000124372	0
C23H29N3O10	506.178	1	0	60.3	23	29	10	3	0	0	1.261	0.435	0.2	11	0	0	0	0	0	0	0	1	0	1	0	0	0	0	0	0	0	0.000148935	0	0	0	0	0.000176605	0.00016381	0.000153146	0.000158873	0.000161051	0.000152424	0.00011311	0.000156881	0.000183381	0	0.000145753	0	0.000156905
C24H32Fe2N2O3	507.104	0	-0.833333	84.05	24	32	3	2	0	0	1.333	0.125	0.32	10	0	0	2	2	0	0	0	1	0	1	0	0	0	0	0	0	0	7.48271e-05	0	0	0	0	9.30427e-05	9.41316e-05	0.000102363	6.13961e-05	7.24239e-05	0	0	7.70192e-05	0	0	0	0	0
C16H29O16P	507.112	0	-0.125	63.8625	16	29	16	0	0	1	1.812	1	0	3	0	0	0	0	0	0	0	0	0	0	1	1	0	0	0	0	0	0.000116126	0	0	0	0	9.5412e-05	0.000105096	9.80265e-05	8.78222e-05	9.86399e-05	9.52125e-05	0.000134816	0.000189678	0.000147844	0	0.000182104	0.000205389	0.00018341
C23H24O13	507.114	1	0.0869565	57.8217	23	24	13	0	0	0	1.043	0.565	0.33	12	0	0	0	0	0	0	0	1	1	0	0	0	0	0	0	0	0	0.000463066	0	0	0	0	0.000658032	0.000625643	0.000636709	0.000635759	0.000501208	0.000405388	0.000336409	0.000230179	0.000215818	0	0.000248961	0.000210404	0
C24H28O12	507.151	1	-0.166667	65.05	24	28	12	0	0	0	1.167	0.5	0.28	11	0	0	0	0	0	0	0	1	0	1	0	0	0	0	0	0	0	0.00124388	0	0	0	0	0.0014982	0.00148715	0.00146327	0.00143	0.00131307	0.00118762	0.00109624	0.000948209	0.000830361	0.000631285	0.000919035	0.000847373	0.000494712
C23H28N2O11	507.162	1	0	60.3	23	28	11	2	0	0	1.217	0.478	0.23	11	0	0	0	0	0	0	0	1	0	1	0	0	0	0	0	0	0	0.000234378	0	0	0	0	0.00030208	0.00027064	0.000274799	0.000265748	0.000251294	0.00026652	0.000218804	0.000200393	0.000192745	0.000161392	0.000214334	0.000198684	0
C25H32O11	507.187	1	-0.4	71.7	25	32	11	0	0	0	1.28	0.44	0.23	10	0	0	0	0	0	0	0	1	0	1	0	0	0	0	0	0	0	0.00149098	0	0	0	0	0.00150542	0.00145649	0.00148395	0.00141735	0.00149219	0.00150859	0.00144493	0.0014572	0.00135158	0.00115294	0.00146887	0.00130736	0.000989126
C24H32N2O10	507.198	1	-0.25	67.425	24	32	10	2	0	0	1.333	0.417	0.18	10	0	0	0	0	0	0	0	1	0	1	0	0	0	0	0	0	0	0.00010489	0	0	0	0	0.000104066	0.000113722	9.43675e-05	0.000105717	9.68001e-05	0	0	0.00010553	0	0	0.000125809	0.000119801	0
C26H36O10	507.224	1	-0.615385	77.8385	26	36	10	0	0	0	1.385	0.385	0.19	9	0	0	0	0	0	0	0	1	0	1	0	0	0	0	0	0	0	0.000815545	0	0	0	0	0.000741287	0.000719302	0.0007568	0.000744985	0.000883493	0.000896163	0.00084526	0.00105426	0.000960084	0.000998719	0.000970959	0.0010512	0.000924526
C27H40O9	507.26	0	-0.814815	83.5222	27	40	9	0	0	0	1.481	0.333	0.16	8	0	0	0	0	0	0	0	1	0	1	0	0	0	0	0	0	0	0.000216148	0	0	0	0	0.000184687	0.000185853	0.000190873	0.000192122	0.000207596	0.000267363	0.000225946	0.000306527	0.00034817	0.0003426	0.000321499	0.000334521	0.000357357
C23H27NO12	508.146	1	0	60.3	23	27	12	1	0	0	1.174	0.522	0.25	11	0	0	0	0	0	0	0	1	1	0	0	0	0	0	0	0	0	0.00025574	0	0	0	0	0.00034381	0.000317177	0.000309797	0.000315886	0.000281853	0.000210855	0.00022524	0.000169743	0	0	0.000198767	0.000156002	0
C16H28Cl1O14P	509.083	0	-0.3125	69.2062	16	28	14	0	0	1	1.75	0.875	0	3	1	0	0	0	0	0	0	0	0	0	1	1	0	0	0	0	0	0	0	0	0	0	8.0797e-05	7.90676e-05	8.6905e-05	7.36889e-05	6.08192e-05	0	0	0	0	0	0	0	0
C22H22O14	509.094	1	0.272727	52.5273	22	22	14	0	0	0	1	0.636	0.33	12	0	0	0	0	0	0	0	1	1	0	0	0	0	0	0	0	0	0.000178809	0	0	0	0	0.000350212	0.000344126	0.000343825	0.00033229	0.000219453	0.000160018	0.000166674	0	0	0	0	0	0
C17H32Cl1O13P	509.12	0	-0.647059	78.7412	17	32	13	0	0	1	1.882	0.765	0	2	1	0	0	0	0	0	0	0	0	0	1	1	0	0	0	0	0	8.7882e-05	0	0	0	0	0.000137725	0.000133492	0.000132077	9.8108e-05	8.96568e-05	0	0	0.000110408	0	0	0	0	0
C23H26O13	509.13	1	0	60.3	23	26	13	0	0	0	1.13	0.565	0.27	11	0	0	0	0	0	0	0	1	1	0	0	0	0	0	0	0	0	0.000951032	0	0	0	0	0.00134149	0.00124719	0.00123466	0.00124505	0.00108149	0.000862875	0.000778652	0.000547322	0.000511275	0.000247655	0.000556246	0.000429376	0.000224815
C22H26N2O12	509.141	1	0.181818	55.1182	22	26	12	2	0	0	1.182	0.545	0.21	11	0	0	0	0	0	0	0	1	1	0	0	0	0	0	0	0	0	0.000208196	0	0	0	0	0.000311519	0.000288496	0.000267917	0.000276801	0.000217484	0.000218907	0.000192078	0.000142149	0	0	0.000143768	0	0
C24H30O12	509.166	1	-0.25	67.425	24	30	12	0	0	0	1.25	0.5	0.22	10	0	0	0	0	0	0	0	1	0	1	0	0	0	0	0	0	0	0.00171587	0	0	0	0	0.00196003	0.00184841	0.00186866	0.0018581	0.00184331	0.00167942	0.00157693	0.00146827	0.00122986	0.000920482	0.001297	0.00119683	0.000717956
C26H38O10	509.239	1	-0.692308	80.0308	26	38	10	0	0	0	1.462	0.385	0.14	8	0	0	0	0	0	0	0	1	0	1	0	0	0	0	0	0	0	0.000469457	0	0	0	0	0.00043009	0.000402942	0.000431865	0.000432988	0.000495545	0.00055273	0.000516318	0.000582269	0.000622285	0.00060589	0.000626481	0.000603023	0.000574387
C22H33Fe1NO7S	510.125	1	-0.636364	78.4364	22	33	7	1	1	0	1.5	0.318	0.09	7	0	1	0	1	0	0	0	0	0	0	1	0	1	1	0	0	0	0.000169554	0	0	0	0	0.000260671	0.000253451	0.000242347	0.000228537	0.000182744	0.000148256	0.000142407	9.98493e-05	0	0	0	0	0
C24H33NO11	510.198	1	-0.333333	69.8	24	33	11	1	0	0	1.375	0.458	0.14	9	0	0	0	0	0	0	0	1	0	1	0	0	0	0	0	0	0	0.000162994	0	0	0	0	0.000178873	0.000179108	0.000166346	0.000172655	0.000183857	0.000193626	0.000130569	0.00019541	0	0	0.000173486	0.000193159	0
C16H30Cl1O14P	511.099	0	-0.4375	72.7687	16	30	14	0	0	1	1.875	0.875	0	2	1	0	0	0	0	0	0	0	0	0	1	1	0	0	0	0	0	6.40368e-05	0	0	0	0	0.000111124	0.000120468	0.000119212	9.13109e-05	8.04587e-05	0	0	0	0	0	0	0	0
C22H24O14	511.109	1	0.181818	55.1182	22	24	14	0	0	0	1.091	0.636	0.27	11	0	0	0	0	0	0	0	1	1	0	0	0	0	0	0	0	0	0.000390499	0	0	0	0	0.000717055	0.000674378	0.000675514	0.000682108	0.000486152	0.000333936	0.000322644	0.000172988	0	0	0.000175035	0	0
C23H28O13	511.146	0	-0.0869565	62.7783	23	28	13	0	0	0	1.217	0.565	0.21	10	0	0	0	0	0	0	0	1	1	0	0	0	0	0	0	0	0	0.00124369	0	0	0	0	0.00172024	0.00163688	0.00160589	0.00162927	0.00145932	0.00121772	0.00108785	0.000882245	0.000693729	0.000466895	0.000844611	0.000685403	0.000274607
C22H28N2O12	511.157	1	0.0909091	57.7091	22	28	12	2	0	0	1.273	0.545	0.14	10	0	0	0	0	0	0	0	1	1	0	0	0	0	0	0	0	0	0.000163739	0	0	0	0	0.000217285	0.000198851	0.000219326	0.000201457	0.000177167	0.000150146	0.00014511	0	0	0	0	0	0
C24H32O12	511.182	0	-0.333333	69.8	24	32	12	0	0	0	1.333	0.5	0.17	9	0	0	0	0	0	0	0	1	0	1	0	0	0	0	0	0	0	0.00147571	0	0	0	0	0.00163162	0.00160901	0.00160949	0.0015928	0.00164063	0.00146954	0.00143066	0.00142288	0.00113901	0.000881202	0.00126791	0.00112552	0.000715823
C25H36O11	511.218	0	-0.56	76.26	25	36	11	0	0	0	1.44	0.44	0.13	8	0	0	0	0	0	0	0	1	0	1	0	0	0	0	0	0	0	0.000691696	0	0	0	0	0.000712406	0.000677228	0.000689653	0.000680439	0.0007372	0.000762419	0.000714316	0.000893594	0.000696012	0.000634216	0.000804862	0.000783143	0.000625154
C26H40O10	511.255	0	-0.769231	82.2231	26	40	10	0	0	0	1.538	0.385	0.1	7	0	0	0	0	0	0	0	0	0	0	1	0	1	0	0	0	0	0.000164501	0	0	0	0	0.000151523	0.000145321	0.000142707	0.000153525	0.000183472	0.00021064	0.000189441	0.000225423	0.000210083	0.000211822	0.000187194	0.000235129	0.000262221
C23H39Fe1NO6S	512.177	0	-0.956522	87.5609	23	39	6	1	1	0	1.696	0.261	0	5	0	1	0	1	0	0	0	0	0	0	1	0	1	1	0	0	0	0.000193785	0	0	0	0	0.000219185	0.000223327	0.000215734	0.000207918	0.000218105	0.000176995	0.000157235	0.000194672	0	0	0.000139019	0.000164557	0
C21H22O15	513.089	0	0.380952	49.4429	21	22	15	0	0	0	1.048	0.714	0.26	11	0	0	0	0	0	0	0	1	1	0	0	0	0	0	0	0	0	7.5436e-05	0	0	0	0	0.000191936	0.000195096	0.000178597	0.000195132	0.000103048	0	0	0	0	0	0	0	0
C16H32Cl1O14P	513.114	0	-0.5625	76.3312	16	32	14	0	0	1	2	0.875	0	1	1	0	0	0	0	0	0	0	0	0	1	1	0	0	0	0	0	5.17125e-05	0	0	0	0	7.9153e-05	9.7422e-05	8.15526e-05	7.02344e-05	7.14646e-05	0	0	0	0	0	0	0	0
C22H26O14	513.125	0	0.0909091	57.7091	22	26	14	0	0	0	1.182	0.636	0.2	10	0	0	0	0	0	0	0	1	1	0	0	0	0	0	0	0	0	0.000541227	0	0	0	0	0.000928746	0.000817672	0.000870185	0.000852254	0.000665238	0.000505586	0.0003962	0.000270587	0	0	0.000257412	0.000201305	0
C23H30O13	513.161	0	-0.173913	65.2565	23	30	13	0	0	0	1.304	0.565	0.15	9	0	0	0	0	0	0	0	1	1	0	0	0	0	0	0	0	0	0.00108215	0	0	0	0	0.001394	0.00132606	0.00133044	0.00132947	0.00120335	0.00104118	0.000989932	0.00082937	0.000620862	0.00043934	0.000743171	0.000575121	0.000330028
C27H30O10	513.177	1	-0.37037	70.8556	27	30	10	0	0	0	1.111	0.37	0.36	13	0	0	0	0	0	0	0	1	0	1	0	0	0	0	0	0	0	0.000128271	0	0	0	0	0.000120019	0.000122561	0.00013305	0.000135189	0.000142973	0.000185727	0.00013407	0.00017348	0.000128073	0.000202458	0.000164745	0.000140394	0
C24H34O12	513.198	0	-0.416667	72.175	24	34	12	0	0	0	1.417	0.5	0.11	8	0	0	0	0	0	0	0	1	0	1	0	0	0	0	0	0	0	0.000824638	0	0	0	0	0.000854874	0.000861336	0.000880043	0.00085255	0.000889334	0.000876776	0.000818111	0.000865903	0.000723008	0.000590914	0.000713306	0.000702582	0.000467816
C28H34O9	513.213	1	-0.571429	76.5857	28	34	9	0	0	0	1.214	0.321	0.32	12	0	0	0	0	0	0	0	1	0	1	0	0	0	0	0	0	0	0.000106525	0	0	0	0	0.000103261	9.02229e-05	0.000101759	0.000108259	0.00011303	0.000148434	0.000129901	0.000161348	0.000164655	0	0.000150924	0.000177736	0.000223625
C24H21Cl1N2O9	515.086	1	0.125	56.7375	24	21	9	2	0	0	0.875	0.375	0.51	15	1	0	0	0	1	0	1	0	0	0	0	0	0	0	0	0	0	0	0	0	0	0	6.81879e-05	6.2488e-05	5.12825e-05	6.89896e-05	0	0	0	0	0	0	0	0	0
C21H24O15	515.104	0	0.285714	52.1571	21	24	15	0	0	0	1.143	0.714	0.19	10	0	0	0	0	0	0	0	1	1	0	0	0	0	0	0	0	0	0.000122171	0	0	0	0	0.00026119	0.000244947	0.000246336	0.000235574	0.00017152	0	9.96861e-05	0	0	0	0	0	0
C30H28O6S	515.153	0	-0.466667	73.6	30	28	6	0	1	0	0.933	0.2	0.5	17	0	0	0	0	0	0	0	1	0	1	0	0	0	0	0	0	0	6.84018e-05	0	0	0	0	6.15213e-05	8.2636e-05	7.28767e-05	6.64751e-05	6.51185e-05	0	0	0.000179901	0.000199203	0.000235306	0.000175798	0.000195832	0.00029502
C26H28O11	515.156	1	-0.230769	66.8769	26	28	11	0	0	0	1.077	0.423	0.37	13	0	0	0	0	0	0	0	1	0	1	0	0	0	0	0	0	0	0.000226467	0	0	0	0	0.000238363	0.000227326	0.000237238	0.000242128	0.000216608	0.000236334	0.000233881	0.000239929	0.000158339	0	0.00022629	0.000165358	0.000157262
C23H32O13	515.177	0	-0.26087	67.7348	23	32	13	0	0	0	1.391	0.565	0.09	8	0	0	0	0	0	0	0	1	1	0	0	0	0	0	0	0	0	0.000551742	0	0	0	0	0.00067326	0.000647767	0.000635482	0.00063698	0.000626376	0.000598311	0.000523836	0.000536421	0.000399039	0	0.00043912	0.000335666	0.000296321
C27H32O10	515.192	1	-0.444444	72.9667	27	32	10	0	0	0	1.185	0.37	0.32	12	0	0	0	0	0	0	0	1	0	1	0	0	0	0	0	0	0	0.00028579	0	0	0	0	0.00028425	0.000262876	0.000287209	0.000281036	0.000274875	0.000297902	0.00024353	0.000320583	0.000367911	0.000386797	0.000320786	0.000368075	0.000328529
C25H37Cl1O9	515.205	0	-0.76	81.96	25	37	9	0	0	0	1.48	0.36	0.15	7	1	0	0	0	0	0	0	1	0	1	0	0	0	0	0	0	0	8.9158e-05	0	0	0	0	0.000109266	0.000117762	0.000117873	0.000101679	9.26291e-05	0	0	0.000105609	0	0	0	0	0
C24H36O12	515.213	0	-0.5	74.55	24	36	12	0	0	0	1.5	0.5	0.06	7	0	0	0	0	0	0	0	0	0	0	1	0	1	0	0	0	0	0.000255612	0	0	0	0	0.00025421	0.000258372	0.000246097	0.00025028	0.000284231	0.000259812	0.000273305	0.000303446	0.000289888	0.000275141	0.000268229	0.00028497	0.000182273
C28H36O9	515.229	1	-0.642857	78.6214	28	36	9	0	0	0	1.286	0.321	0.28	11	0	0	0	0	0	0	0	1	0	1	0	0	0	0	0	0	0	0.000188365	0	0	0	0	0.000167769	0.000152585	0.000179325	0.000168408	0.000198134	0.000215455	0.00021468	0.00027719	0.00026308	0.00028604	0.000239751	0.000319292	0.000317273
C26H31NO10	516.187	1	-0.307692	69.0692	26	31	10	1	0	0	1.192	0.385	0.3	12	0	0	0	0	0	0	0	1	0	1	0	0	0	0	0	0	0	6.87322e-05	0	0	0	0	7.48821e-05	6.84747e-05	7.78657e-05	7.89413e-05	7.9442e-05	0	0	9.24418e-05	0	0	0	0.000118894	0
C21H26O15	517.12	0	0.190476	54.8714	21	26	15	0	0	0	1.238	0.714	0.11	9	0	0	0	0	0	0	0	1	1	0	0	0	0	0	0	0	0	0.000101241	0	0	0	0	0.00018254	0.000173116	0.00016434	0.000171729	0.000110618	0	0	0	0	0	0	0	0
C18H31O15P	517.133	0	-0.333333	69.8	18	31	15	0	0	1	1.722	0.833	0	4	0	0	0	0	0	0	0	0	0	0	1	1	0	0	0	0	0	0.000116473	0	0	0	0	0.000118825	0.000104748	9.32363e-05	9.16754e-05	0.000127067	0.000176147	0.000153124	0.000242746	0.000254526	0.00026474	0.00022129	0.0002529	0.000394767
C17H30Fe1N6O9	517.135	0	0.352941	50.2412	17	30	9	6	0	0	1.765	0.529	0	6	0	1	0	1	0	0	0	0	0	0	1	1	0	1	0	0	0	0.000259961	0	0	0	0	0.000321242	0.000296789	0.00029973	0.000315548	0.000286004	0.000260575	0.000210755	0.000181377	0.000186328	0	0.000228781	0	0
C24H26N2O11	517.146	1	0.0833333	57.925	24	26	11	2	0	0	1.083	0.458	0.33	13	0	0	0	0	0	0	0	1	0	1	0	0	0	0	0	0	0	8.82641e-05	0	0	0	0	0.000116532	0.000106448	0.000123087	0.000119214	0.000100413	0	0.000102715	0	0	0	0	0	0
C23H31Cl1O11	517.148	0	-0.391304	71.4522	23	31	11	0	0	0	1.348	0.478	0.17	8	1	0	0	0	0	0	0	1	0	1	0	0	0	0	0	0	0	6.95564e-05	0	0	0	0	0.000100994	0.000104261	0.000114014	9.74695e-05	8.96021e-05	0	0	9.95063e-05	0	0	0	0	0
C22H30O14	517.156	0	-0.0909091	62.8909	22	30	14	0	0	0	1.364	0.636	0.07	8	0	0	0	0	0	0	0	1	1	0	0	0	0	0	0	0	0	0.000249666	0	0	0	0	0.00031939	0.000290088	0.000301734	0.000294465	0.000295901	0.00022254	0.000209302	0.000151133	0.000177978	0	0	0.000131719	0
C26H30O11	517.172	1	-0.307692	69.0692	26	30	11	0	0	0	1.154	0.423	0.32	12	0	0	0	0	0	0	0	1	0	1	0	0	0	0	0	0	0	0.000492822	0	0	0	0	0.000547625	0.000516733	0.000545686	0.000569805	0.000528337	0.000514443	0.000491719	0.000496994	0.000498394	0.000490327	0.000496883	0.000512492	0.000378671
C25H30N2O10	517.183	1	-0.16	64.86	25	30	10	2	0	0	1.2	0.4	0.28	12	0	0	0	0	0	0	0	1	0	1	0	0	0	0	0	0	0	0.000112519	0	0	0	0	0.00010888	0.000108185	0.000111937	0.000114841	8.79403e-05	0.000129152	0	0.000118993	0	0	0.000145393	0	0
C23H34O13	517.193	0	-0.347826	70.213	23	34	13	0	0	0	1.478	0.565	0.03	7	0	0	0	0	0	0	0	1	1	0	0	0	0	0	0	0	0	0.000194381	0	0	0	0	0.00020464	0.000192795	0.000188297	0.000184984	0.00021058	0.000198249	0.000202095	0.000182315	0.000171336	0	0.000181694	0.000179113	0
C27H34O10	517.208	1	-0.518519	75.0778	27	34	10	0	0	0	1.259	0.37	0.27	11	0	0	0	0	0	0	0	1	0	1	0	0	0	0	0	0	0	0.000507264	0	0	0	0	0.000506346	0.000477905	0.000514555	0.000522766	0.000529433	0.000546083	0.000527442	0.000645854	0.00066976	0.000678503	0.00064128	0.000679773	0.000559705
C28H38O9	517.244	1	-0.714286	80.6571	28	38	9	0	0	0	1.357	0.321	0.23	10	0	0	0	0	0	0	0	1	0	1	0	0	0	0	0	0	0	0.000255611	0	0	0	0	0.000218531	0.000191493	0.000242332	0.000233555	0.000258559	0.000259857	0.00029427	0.000385937	0.000396872	0.000380883	0.000343489	0.000413142	0.000409482
C26H33NO10	518.203	1	-0.384615	71.2615	26	33	10	1	0	0	1.269	0.385	0.25	11	0	0	0	0	0	0	0	1	0	1	0	0	0	0	0	0	0	9.92889e-05	0	0	0	0	0.000108481	0.000103129	0.000102266	0.000108071	0.000101853	0.000135886	9.33986e-05	0.00014728	0.000127476	0	0	0.000123521	0.000189107
C24H13Cl1Fe1O8	518.958	0	0.125	56.7375	24	13	8	0	0	0	0.542	0.333	0.72	18	1	1	0	1	1	0	1	0	0	0	0	0	0	0	0	0	0	0	0.000867663	0.000919388	0.00197004	0.0013166	0	0	0	0	0	0	0	0	0	0	0	0	0
C16H28Fe1N6O10	519.114	0	0.625	42.4875	16	28	10	6	0	0	1.75	0.625	0	6	0	1	0	1	0	0	0	0	0	0	1	1	0	1	0	0	0	0.000185777	0	0	0	0	0.000299012	0.000290468	0.000300263	0.000296883	0.000233491	0.000225495	0.000179617	0.000137386	0	0	0.000133905	0	0
C23H24N2O12	519.126	1	0.26087	52.8652	23	24	12	2	0	0	1.043	0.522	0.33	13	0	0	0	0	0	0	0	1	1	0	0	0	0	0	0	0	0	8.94409e-05	0	0	0	0	0.000136329	0.000145517	0.000124612	0.000120346	0.000101087	0	9.37313e-05	0	0	0	0	0	0
C22H29Cl1O12	519.127	0	-0.227273	66.7773	22	29	12	0	0	0	1.318	0.545	0.16	8	1	0	0	0	0	0	0	1	1	0	0	0	0	0	0	0	0	0	0	0	0	0	5.16038e-05	0	3.96002e-05	3.7871e-05	0	0	0	0	0	0	0	0	0
C25H28O12	519.151	1	-0.16	64.86	25	28	12	0	0	0	1.12	0.48	0.32	12	0	0	0	0	0	0	0	1	0	1	0	0	0	0	0	0	0	0.000654098	0	0	0	0	0.00081494	0.000771238	0.000797851	0.000777867	0.00067336	0.000599854	0.000593496	0.000515542	0.000509672	0.000355493	0.000496952	0.000381399	0.000330463
C22H32O14	519.172	0	-0.181818	65.4818	22	32	14	0	0	0	1.455	0.636	0	7	0	0	0	0	0	0	0	1	1	0	0	0	0	0	0	0	0	8.49575e-05	0	0	0	0	0.000104775	8.0001e-05	8.70227e-05	9.52131e-05	9.87988e-05	0	0.000108313	9.44046e-05	0	0	0	0	0
C26H32O11	519.187	1	-0.384615	71.2615	26	32	11	0	0	0	1.231	0.423	0.27	11	0	0	0	0	0	0	0	1	0	1	0	0	0	0	0	0	0	0.000980653	0	0	0	0	0.000968942	0.000980092	0.0010147	0.000994054	0.00101125	0.000945263	0.000971741	0.00101149	0.00093628	0.000797374	0.000957494	0.000940127	0.000684189
C23H45Fe1O5PS	519.2	0	-1.65217	107.387	23	45	5	0	1	1	1.957	0.217	0	2	0	1	0	1	0	0	0	0	0	0	1	0	1	0	0	0	0	0	0	0	0	0	5.34209e-05	5.92634e-05	6.73792e-05	5.74791e-05	6.35692e-05	0	0	0	0	0	0	0	0
C27H36O10	519.224	1	-0.592593	77.1889	27	36	10	0	0	0	1.333	0.37	0.23	10	0	0	0	0	0	0	0	1	0	1	0	0	0	0	0	0	0	0.000636341	0	0	0	0	0.000604746	0.000571359	0.0006204	0.000633028	0.000662065	0.000719223	0.000722876	0.000811176	0.000819557	0.000819644	0.000853802	0.000850839	0.000848106
C24H27NO12	520.146	1	0	60.3	24	27	12	1	0	0	1.125	0.5	0.29	12	0	0	0	0	0	0	0	1	0	1	0	0	0	0	0	0	0	0.000174375	0	0	0	0	0.000229622	0.000206553	0.000212591	0.000197834	0.000205178	0.000202479	0.000164285	0.000123089	0	0	0.000127045	0	0
C23H27N3O11	520.157	1	0.173913	55.3435	23	27	11	3	0	0	1.174	0.478	0.24	12	0	0	0	0	0	0	0	1	0	1	0	0	0	0	0	0	0	0.000141943	0	0	0	0	0.000218015	0.000221719	0.000216806	0.000210209	0.000167553	0.000138692	0.000143212	0.000117436	0.000148754	0	0.000131947	0.000123299	0
C24H31N3O10	520.194	1	-0.0833333	62.675	24	31	10	3	0	0	1.292	0.417	0.19	11	0	0	0	0	0	0	0	1	0	1	0	0	0	0	0	0	0	9.36237e-05	0	0	0	0	0.000104552	0.000116196	0.000105312	0.000108338	0.00010476	0.000128162	0.000128497	0.000134322	0	0	0	0	0
C26H35NO10	520.219	1	-0.461538	73.4538	26	35	10	1	0	0	1.346	0.385	0.2	10	0	0	0	0	0	0	0	1	0	1	0	0	0	0	0	0	0	0.000100279	0	0	0	0	9.70515e-05	9.97249e-05	9.60463e-05	9.75848e-05	0.00012641	0	0.000105298	0.000116346	0	0	0	0	0
C23H26N2O12	521.141	1	0.173913	55.3435	23	26	12	2	0	0	1.13	0.522	0.27	12	0	0	0	0	0	0	0	1	1	0	0	0	0	0	0	0	0	0.000182988	0	0	0	0	0.000267233	0.000238814	0.000237961	0.00023673	0.000194465	0.000166509	0.00016188	0.000128375	0	0	0	0	0
C25H30O12	521.166	1	-0.24	67.14	25	30	12	0	0	0	1.2	0.48	0.26	11	0	0	0	0	0	0	0	1	0	1	0	0	0	0	0	0	0	0.00126766	0	0	0	0	0.0013874	0.00142702	0.00140266	0.00140782	0.00138216	0.00124814	0.00117104	0.00107963	0.000920009	0.000706879	0.00102678	0.000900202	0.000555761
C26H34O11	521.203	1	-0.461538	73.4538	26	34	11	0	0	0	1.308	0.423	0.22	10	0	0	0	0	0	0	0	1	0	1	0	0	0	0	0	0	0	0.00121409	0	0	0	0	0.00114753	0.00119514	0.00122143	0.00120825	0.00124536	0.00131907	0.00124187	0.00136117	0.0011504	0.00109747	0.00122731	0.00116718	0.000933241
C28H42O9	521.276	0	-0.857143	84.7286	28	42	9	0	0	0	1.5	0.321	0.15	8	0	0	0	0	0	0	0	0	0	0	1	0	1	0	0	0	0	0.000131815	0	0	0	0	0.00011704	0.000107032	0.000108747	0.000115507	9.90985e-05	0.000172273	0.000162828	0.000220089	0.000177969	0.000250465	0.000214868	0.000232077	0.000256791
C24H29NO12	522.162	1	-0.0833333	62.675	24	29	12	1	0	0	1.208	0.5	0.24	11	0	0	0	0	0	0	0	1	0	1	0	0	0	0	0	0	0	0.000260725	0	0	0	0	0.000308854	0.000306969	0.000285046	0.000289121	0.000283901	0.000267537	0.000232969	0.000219217	0	0	0.000169866	0.000155206	0
C25H33NO11	522.198	1	-0.32	69.42	25	33	11	1	0	0	1.32	0.44	0.19	10	0	0	0	0	0	0	0	1	0	1	0	0	0	0	0	0	0	0.000202061	0	0	0	0	0.000199765	0.000197128	0.000191389	0.000194968	0.000209033	0.000197516	0.000174843	0.000203757	0.000207501	0	0.000220707	0.000198892	0
C17H30Cl1O14P	523.099	0	-0.411765	72.0353	17	30	14	0	0	1	1.765	0.824	0	3	1	0	0	0	0	0	0	0	0	0	1	1	0	0	0	0	0	6.53831e-05	0	0	0	0	9.6715e-05	0.000105627	9.87687e-05	7.2731e-05	6.65534e-05	0	0	8.64844e-05	0	0	0	0	0
C23H24O14	523.109	1	0.173913	55.3435	23	24	14	0	0	0	1.043	0.609	0.31	12	0	0	0	0	0	0	0	1	1	0	0	0	0	0	0	0	0	0.00031079	0	0	0	0	0.000500523	0.000464006	0.00046685	0.000481013	0.000342773	0.000270954	0.000214838	0	0.0001685	0	0	0	0
C22H24N2O13	523.121	1	0.363636	49.9364	22	24	13	2	0	0	1.091	0.591	0.26	12	0	0	0	0	0	0	0	1	1	0	0	0	0	0	0	0	0	7.75134e-05	0	0	0	0	0.00015373	0.000126937	0.000132415	0.000140531	8.59784e-05	0	0	0	0	0	0	0	0
C24H28O13	523.146	1	-0.0833333	62.675	24	28	13	0	0	0	1.167	0.542	0.26	11	0	0	0	0	0	0	0	1	1	0	0	0	0	0	0	0	0	0.00107102	0	0	0	0	0.0014226	0.00134336	0.00134129	0.00131678	0.00119413	0.00096409	0.000891145	0.000663197	0.000601778	0.000391754	0.000680355	0.000571007	0.00029593
C23H28N2O12	523.157	1	0.0869565	57.8217	23	28	12	2	0	0	1.217	0.522	0.2	11	0	0	0	0	0	0	0	1	1	0	0	0	0	0	0	0	0	0.000211192	0	0	0	0	0.000269674	0.000254484	0.000254383	0.000256141	0.000241082	0.000207235	0.000152535	0.00015331	0.000133008	0	0	0.000157126	0
C25H32O12	523.182	1	-0.32	69.42	25	32	12	0	0	0	1.28	0.48	0.21	10	0	0	0	0	0	0	0	1	0	1	0	0	0	0	0	0	0	0.00157733	0	0	0	0	0.00163748	0.00167303	0.00167063	0.00165654	0.0016887	0.00159752	0.00143005	0.00148369	0.00122098	0.000987906	0.00131067	0.00113412	0.000818412
C26H36O11	523.219	1	-0.538462	75.6462	26	36	11	0	0	0	1.385	0.423	0.17	9	0	0	0	0	0	0	0	1	0	1	0	0	0	0	0	0	0	0.00103514	0	0	0	0	0.000930857	0.000940252	0.000967717	0.000966766	0.000996065	0.00105657	0.00099998	0.00115568	0.00101543	0.000961381	0.00103515	0.00101815	0.000763496
C27H40O10	523.255	0	-0.740741	81.4111	27	40	10	0	0	0	1.481	0.37	0.14	8	0	0	0	0	0	0	0	1	0	1	0	0	0	0	0	0	0	0.000296285	0	0	0	0	0.000259463	0.000250648	0.000269673	0.000268856	0.000301384	0.000321214	0.000318936	0.000379147	0.000373782	0.000405643	0.000392435	0.000418167	0.000468542
C23H35Fe1NO7S	524.141	1	-0.695652	80.1261	23	35	7	1	1	0	1.522	0.304	0.09	7	0	1	0	1	0	0	0	0	0	0	1	0	1	1	0	0	0	0.00020732	0	0	0	0	0.000292493	0.000271027	0.000260797	0.000260508	0.000257691	0	0.000143986	0.000131315	0	0	0	0	0
C24H31NO12	524.177	1	-0.166667	65.05	24	31	12	1	0	0	1.292	0.5	0.18	10	0	0	0	0	0	0	0	1	0	1	0	0	0	0	0	0	0	0.000245325	0	0	0	0	0.00027553	0.000277811	0.0002688	0.000266661	0.000264233	0.000268558	0.000240221	0.000244847	0.000163121	0.000223912	0.000204947	0.0001814	0.000173128
C25H35NO11	524.214	1	-0.4	71.7	25	35	11	1	0	0	1.4	0.44	0.14	9	0	0	0	0	0	0	0	1	0	1	0	0	0	0	0	0	0	0.000132963	0	0	0	0	0.000127533	0.000126916	0.000133288	0.000127209	0.000140868	0	0	0.000183913	0	0	0	0	0
C22H22O15	525.089	1	0.363636	49.9364	22	22	15	0	0	0	1	0.682	0.31	12	0	0	0	0	0	0	0	1	1	0	0	0	0	0	0	0	0	8.73712e-05	0	0	0	0	0.000178581	0.000173842	0.000195809	0.000184391	8.90672e-05	0	0	0	0	0	0	0	0
C17H32Cl1O14P	525.115	0	-0.529412	75.3882	17	32	14	0	0	1	1.882	0.824	0	2	1	0	0	0	0	0	0	0	0	0	1	1	0	0	0	0	0	8.16771e-05	0	0	0	0	9.28188e-05	0.000134452	0.000120341	8.75798e-05	8.54438e-05	0	0	0	0	0	0	0	0
C23H26O14	525.125	1	0.0869565	57.8217	23	26	14	0	0	0	1.13	0.609	0.25	11	0	0	0	0	0	0	0	1	1	0	0	0	0	0	0	0	0	0.000571775	0	0	0	0	0.000887289	0.000871562	0.000859087	0.000863834	0.000657211	0.000476726	0.000441631	0.000293323	0.000229788	0	0.000281331	0.000203729	0
C24H30O13	525.161	0	-0.166667	65.05	24	30	13	0	0	0	1.25	0.542	0.2	10	0	0	0	0	0	0	0	1	1	0	0	0	0	0	0	0	0	0.00130355	0	0	0	0	0.00156908	0.00149556	0.00149784	0.00149712	0.00141532	0.00123543	0.00105472	0.000938087	0.000745751	0.00048991	0.000810878	0.000678134	0.000391122
C23H30N2O12	525.173	1	0	60.3	23	30	12	2	0	0	1.304	0.522	0.13	10	0	0	0	0	0	0	0	1	1	0	0	0	0	0	0	0	0	0.000135741	0	0	0	0	0.000162933	0.000146344	0.000142307	0.000153115	0.000138569	0	0.000140193	0.000126414	0	0	0	0	0
C25H34O12	525.198	0	-0.4	71.7	25	34	12	0	0	0	1.36	0.48	0.16	9	0	0	0	0	0	0	0	1	0	1	0	0	0	0	0	0	0	0.00122774	0	0	0	0	0.00126703	0.00123218	0.00121122	0.00122883	0.00127685	0.00118312	0.00120768	0.00119762	0.00103536	0.000784944	0.00109942	0.000920081	0.000645176
C26H38O11	525.234	0	-0.615385	77.8385	26	38	11	0	0	0	1.462	0.423	0.12	8	0	0	0	0	0	0	0	1	0	1	0	0	0	0	0	0	0	0.000524115	0	0	0	0	0.000463091	0.000459591	0.000493257	0.000482559	0.000530811	0.000559941	0.000514106	0.000605715	0.000621269	0.000559459	0.000587196	0.000601989	0.000423611
C27H42O10	525.271	0	-0.814815	83.5222	27	42	10	0	0	0	1.556	0.37	0.09	7	0	0	0	0	0	0	0	0	0	0	1	0	1	0	0	0	0	9.9168e-05	0	0	0	0	8.51386e-05	9.68932e-05	9.56371e-05	9.14382e-05	0.000108785	0.000119365	0.000116237	0.000164375	0	0	0	0.000162017	0
C22H24O15	527.104	0	0.272727	52.5273	22	24	15	0	0	0	1.091	0.682	0.24	11	0	0	0	0	0	0	0	1	1	0	0	0	0	0	0	0	0	0.000162147	0	0	0	0	0.000343527	0.000290411	0.000310495	0.000321042	0.000200803	0.000163192	0.000119482	0	0	0	0	0	0
C24H37Cl1Fe1O5S	527.133	0	-1.04167	89.9875	24	37	5	0	1	0	1.542	0.208	0.15	6	1	1	0	1	0	0	0	0	0	0	1	0	1	0	0	0	0	0	0	0	0	0	6.10034e-05	8.90794e-05	7.70555e-05	6.01078e-05	0	0	0	0	0	0	0	0	0
C23H28O14	527.141	0	0	60.3	23	28	14	0	0	0	1.217	0.609	0.19	10	0	0	0	0	0	0	0	1	1	0	0	0	0	0	0	0	0	0.00075942	0	0	0	0	0.00103389	0.000977572	0.000993942	0.000990072	0.000838109	0.000662071	0.000572183	0.000416691	0.000303018	0.000241667	0.000333113	0.000275073	0
C25H41Cl1Fe1O4S	527.169	0	-1.24	95.64	25	41	4	0	1	0	1.64	0.16	0.11	5	1	1	0	1	0	0	0	0	0	0	1	0	1	0	0	0	0	8.91772e-05	0	0	0	0	0.000125983	0.000144768	0.000134917	0.000115323	0.000110557	0	0	0.00011947	0	0	0	0	0
C24H32O13	527.177	0	-0.25	67.425	24	32	13	0	0	0	1.333	0.542	0.14	9	0	0	0	0	0	0	0	1	1	0	0	0	0	0	0	0	0	0.00102978	0	0	0	0	0.0011414	0.00110893	0.00111363	0.00107937	0.00112299	0.000992057	0.000919004	0.000853942	0.000641566	0.000481866	0.000711916	0.000632846	0.000350612
C20H36Fe1N6O7	527.192	0	-0.2	66	20	36	7	6	0	0	1.8	0.35	0	6	0	1	0	1	0	0	0	0	0	0	1	0	1	1	0	0	0	0.000126943	0	0	0	0	9.5394e-05	9.84853e-05	0.000112525	0.000101382	0.000102405	0.000128419	0.000101988	0.000164831	0.000150934	0.000157059	0.000139417	0.000138224	0
C26H37Cl1O9	527.205	1	-0.730769	81.1269	26	37	9	0	0	0	1.423	0.346	0.19	8	1	0	0	0	0	0	0	1	0	1	0	0	0	0	0	0	0	8.39672e-05	0	0	0	0	0.000103092	0.000106834	0.000110032	9.15924e-05	9.32311e-05	0	0	8.23953e-05	0	0	0	0	0
C25H36O12	527.213	0	-0.48	73.98	25	36	12	0	0	0	1.44	0.48	0.11	8	0	0	0	0	0	0	0	1	0	1	0	0	0	0	0	0	0	0.000585281	0	0	0	0	0.000555029	0.000586868	0.000580141	0.000558543	0.000616208	0.000626814	0.000552743	0.000649054	0.000523503	0.000432932	0.000515434	0.000557921	0.000433053
C29H36O9	527.229	1	-0.62069	77.9897	29	36	9	0	0	0	1.241	0.31	0.31	12	0	0	0	0	0	0	0	1	0	1	0	0	0	0	0	0	0	9.2008e-05	0	0	0	0	7.97451e-05	7.24808e-05	7.46301e-05	6.98201e-05	9.05713e-05	0.000104785	9.69385e-05	0.000129012	0.000160398	0	0.000154892	0	0.000218446
C26H40O11	527.25	0	-0.692308	80.0308	26	40	11	0	0	0	1.538	0.423	0.07	7	0	0	0	0	0	0	0	0	0	0	1	0	1	0	0	0	0	0.000168502	0	0	0	0	0.000148838	0.000146425	0.000139522	0.000138918	0.000167092	0.000184428	0.000164356	0.000236487	0.000136937	0.000219895	0.000208672	0.000189624	0.000233497
C22H26O13S	529.102	0	0.0909091	57.7091	22	26	13	0	1	0	1.182	0.591	0.17	10	0	0	0	0	0	0	0	1	1	0	0	0	0	0	0	0	0	0	0	0	0	0	8.86035e-05	9.19455e-05	6.87093e-05	8.22311e-05	7.3081e-05	0	0	0	0	0	0	0	0
C22H26O15	529.12	0	0.181818	55.1182	22	26	15	0	0	0	1.182	0.682	0.17	10	0	0	0	0	0	0	0	1	1	0	0	0	0	0	0	0	0	0.000202782	0	0	0	0	0.000355111	0.000319295	0.000332346	0.00032148	0.000221363	0.000188565	0.000146572	0	0	0	0	0	0
C18H30Fe1N6O9	529.135	1	0.333333	50.8	18	30	9	6	0	0	1.667	0.5	0	7	0	1	0	1	0	0	0	0	0	0	1	0	1	1	0	0	0	8.90363e-05	0	0	0	0	0.000112542	0.000112935	0.00011322	0.000108776	8.75702e-05	0	0.00011062	0.0001053	0	0	0	0	0
C24H39Cl1Fe1O5S	529.148	0	-1.125	92.3625	24	39	5	0	1	0	1.625	0.208	0.1	5	1	1	0	1	0	0	0	0	0	0	1	0	1	0	0	0	0	5.40277e-05	0	0	0	0	0.000103476	0.000117726	9.93138e-05	8.4857e-05	9.14075e-05	0	0	0	0	0	0	0	0
C27H30O11	529.172	1	-0.296296	68.7444	27	30	11	0	0	0	1.111	0.407	0.35	13	0	0	0	0	0	0	0	1	0	1	0	0	0	0	0	0	0	0.000217489	0	0	0	0	0.000212105	0.000201852	0.000217273	0.000212984	0.000196676	0.000188628	0.00023499	0.000216991	0.00021183	0.000201906	0.00024967	0.000193944	0.000207103
C25H35Cl1O10	529.185	1	-0.6	77.4	25	35	10	0	0	0	1.4	0.4	0.18	8	1	0	0	0	0	0	0	1	0	1	0	0	0	0	0	0	0	0.000120609	0	0	0	0	0.000139972	0.000140467	0.000147085	0.00013417	0.000118848	0	0	0.000131248	0	0	0	0	0
C24H34O13	529.193	0	-0.333333	69.8	24	34	13	0	0	0	1.417	0.542	0.09	8	0	0	0	0	0	0	0	1	1	0	0	0	0	0	0	0	0	0.000513084	0	0	0	0	0.000511716	0.000511367	0.000520265	0.000496815	0.000577637	0.00053016	0.00044594	0.000505391	0.000385711	0.00026467	0.000376403	0.000340787	0.000284124
C28H34O10	529.208	1	-0.5	74.55	28	34	10	0	0	0	1.214	0.357	0.3	12	0	0	0	0	0	0	0	1	0	1	0	0	0	0	0	0	0	0.000251901	0	0	0	0	0.00021663	0.000220357	0.000219772	0.000231382	0.000234991	0.000242781	0.00026423	0.000334461	0.00032498	0.0002581	0.000318456	0.000294072	0.000272777
C26H39Cl1O9	529.221	0	-0.807692	83.3192	26	39	9	0	0	0	1.5	0.346	0.14	7	1	0	0	0	0	0	0	0	0	0	1	0	1	0	0	0	0	8.22813e-05	0	0	0	0	7.01219e-05	8.07203e-05	9.73857e-05	6.74715e-05	5.5787e-05	0	0	0	0	0	0	0	0
C25H38O12	529.229	0	-0.56	76.26	25	38	12	0	0	0	1.52	0.48	0.05	7	0	0	0	0	0	0	0	0	0	0	1	0	1	0	0	0	0	0.000182965	0	0	0	0	0.000183167	0.000162431	0.000162017	0.000169988	0.00019963	0.000219814	0.000162469	0.000226787	0.000195404	0.000252227	0.000205483	0.000216271	0.000196125
C29H38O9	529.244	1	-0.689655	79.9552	29	38	9	0	0	0	1.31	0.31	0.27	11	0	0	0	0	0	0	0	1	0	1	0	0	0	0	0	0	0	0.000136911	0	0	0	0	0.000118962	0.000117145	0.00011538	0.00011102	0.000136041	0.000172837	0.000153865	0.000166427	0.000201123	0.000263667	0.000175341	0.000227299	0.000260765
C24H50O10S	529.305	0	-1.16667	93.55	24	50	10	0	1	0	2.083	0.417	0	0	0	0	0	0	0	0	0	0	0	0	0	0	0	0	1	0	1	0	0.000595692	0.00161937	0.000570585	0.000976176	0	0	0	3.40262e-05	0	0	0	0	0	0.000367424	0	0	0
C25H24O13	531.114	1	0.08	58.02	25	24	13	0	0	0	0.96	0.52	0.41	14	0	0	0	0	0	0	0	1	1	0	0	0	0	0	0	0	0	8.18599e-05	0	0	0	0	0.000125652	0.000105607	0.000118901	0.000124708	0	0	0	0	0	0	0	0	0
C23H37Cl1Fe1O6S	531.128	0	-1	88.8	23	37	6	0	1	0	1.609	0.261	0.08	5	1	1	0	1	0	0	0	0	0	0	1	0	1	0	0	0	0	0	0	0	0	0	5.23962e-05	4.28902e-05	6.11163e-05	4.86587e-05	0	0	0	0	0	0	0	0	0
C22H28O15	531.136	0	0.0909091	57.7091	22	28	15	0	0	0	1.273	0.682	0.1	9	0	0	0	0	0	0	0	1	1	0	0	0	0	0	0	0	0	0.000161192	0	0	0	0	0.000254404	0.000245447	0.0002287	0.000240678	0.000199446	0	0.000120468	0	0	0	0	0	0
C26H28O12	531.151	1	-0.153846	64.6846	26	28	12	0	0	0	1.077	0.462	0.35	13	0	0	0	0	0	0	0	1	0	1	0	0	0	0	0	0	0	0.000277601	0	0	0	0	0.000312483	0.000337054	0.000331064	0.000320873	0.000303599	0.000293076	0.000272063	0.000219359	0.000216725	0.000239046	0.000226494	0.00019838	0
C24H33Cl1O11	531.164	0	-0.458333	73.3625	24	33	11	0	0	0	1.375	0.458	0.16	8	1	0	0	0	0	0	0	1	0	1	0	0	0	0	0	0	0	7.10296e-05	0	0	0	0	0.000112037	0.000113333	0.000118591	9.77597e-05	9.68752e-05	0	0	9.62405e-05	0	0	0	0	0
C23H32O14	531.172	0	-0.173913	65.2565	23	32	14	0	0	0	1.391	0.609	0.06	8	0	0	0	0	0	0	0	1	1	0	0	0	0	0	0	0	0	0.000264749	0	0	0	0	0.000306703	0.000289002	0.000288079	0.000270254	0.000263456	0.000269268	0.000229224	0.000198794	0.000175383	0	0.000183079	0.00014724	0
C27H32O11	531.187	1	-0.37037	70.8556	27	32	11	0	0	0	1.185	0.407	0.3	12	0	0	0	0	0	0	0	1	0	1	0	0	0	0	0	0	0	0.000481212	0	0	0	0	0.000447465	0.000427402	0.000453326	0.000432775	0.0004318	0.000466092	0.000452224	0.000462221	0.000482957	0.000452006	0.00040592	0.000422497	0.000370717
C25H37Cl1O10	531.2	0	-0.68	79.68	25	37	10	0	0	0	1.48	0.4	0.12	7	1	0	0	0	0	0	0	1	0	1	0	0	0	0	0	0	0	7.12676e-05	0	0	0	0	9.29799e-05	9.68308e-05	9.84735e-05	8.03891e-05	9.98307e-05	0	0	0	0	0	0	0	0
C24H36O13	531.208	0	-0.416667	72.175	24	36	13	0	0	0	1.5	0.542	0.03	7	0	0	0	0	0	0	0	0	0	0	1	1	0	0	0	0	0	0.000144959	0	0	0	0	0.000149099	0.000144257	0.000135823	0.000136333	0.000158574	0.000159665	0.000127862	0.00014406	0.000141344	0	0.000124901	0	0
[truncated: 446 more rows]
[truncated: 20 more columns]

## Sheet: T_S2_Fe
Table S2: Iron containing organic formulae and average characteristics for reduced dataset (see †, ‡, • and * in Table 1). Only formulae that occurred in all replicates of each incubation set (section).																Aromatic	Arom. O-rich	Arom. O-poor	Highly. unsat.	Highly. unsat. O-rich	Highly. unsat. O-poor	Unsat.	Unsat. O-rich	Unsat. O-poor	Unsat. with N	Saturated	Saturated O-rich	Saturated O-poor
[truncated: 538 more rows]
[truncated: 18 more columns]

[truncated: 1 more sheets: T_S4.1 CorrFe]
