# Supplementary material for: Impact of high Fe-concentrations on microbial community structure and dissolved organics in hydrothermal plumes: an experimental study
Source: Sci Rep. 2022 Dec 1;12:20723. doi: 10.1038/s41598-022-25320-0 (PMC9715565; doi:10.1038/s41598-022-25320-0)
Supplement: Supplementary file 3 — Supplementary Information 3. [file 41598_2022_25320_MOESM3_ESM.xlsx]

## Sheet: 0OUTPUT_correlationspearmancon_
	mz	C	H	O	N	S	P	H.C	O.C	AI.mod	DBE	Cl	Fe.ii	Fe.iii	Aromatic	Aromatic.O_rich	Aromatic.O_poor	Highly.unsaturated	Highly.unsaturated.O_rich	Highly.unsaturated.O_poor	Unsaturated	Unsaturated.O_rich	Unsaturated.O_poor	Unsaturated.with.N	Saturated	Saturated.O_rich	Saturated.O_poor	cMean_m.z	cH.C	cO.C	cAI.mod	cDBE	No.Comp	DOC	SPE.DOC	TDN	SPE.TDN	No.Sequ	Fe	logFe	L1	logL1	logK	Acrob.	Sulf.	Sphing.	Massil.	Oleisp.	SUP05
C7H8O	107.05	7	8	1	0	0	0	1.143	0.143	0.54	4	0	0	0	1	0	1	0	0	0	0	0	0	0	0	0	0	-0.745055	0.797954	-0.776001	0.757825	-0.758242	-0.665934	0	0.55844	0	0	0	0.621436	0.628449	0.701622	0.701622	0	-0.572384	0	0	0	-0.544478	0
C7H10O	109.066	7	10	1	0	0	0	1.429	0.143	0.38	3	0	0	0	0	0	0	1	0	1	0	0	0	0	0	0	0	-0.727473	0.703548	-0.711334	0.726712	-0.683516	-0.665934	0	0	0	0	0	0.679348	0.665935	0.683803	0.683803	0	0	0	0	0	0	0
C7H6O2	121.029	7	6	2	0	0	0	0.857	0.286	0.67	5	0	0	0	1	0	1	0	0	0	0	0	0	0	0	0	0	-0.916484	0.887865	-0.905335	0.917834	-0.920879	-0.951648	0	0	-0.550055	0	0	0.81299	0.804856	0.879811	0.879811	0	0	0	0	0	0	0
C8H10O	121.066	8	10	1	0	0	0	1.25	0.125	0.47	4	0	0	0	0	0	0	1	0	1	0	0	0	0	0	0	0	-0.96044	0.977775	-0.985611	0.98006	-0.964835	-0.938462	0	0	-0.620462	0	0	0.884266	0.873213	0.951087	0.951087	0	0	0	0	0	0	0
C7H8O2	123.045	7	8	2	0	0	0	1.143	0.286	0.5	4	0	0	0	0	0	0	1	0	1	0	0	0	0	0	0	0	-0.947253	0.977775	-0.985611	0.98006	-0.942857	-0.907692	0	0	-0.631464	0	0	0.895403	0.875418	0.917677	0.917677	0	0	0	0	0	0	0
C8H12O	123.082	8	12	1	0	0	0	1.5	0.125	0.33	3	0	0	0	0	0	0	0	0	0	1	0	1	0	0	0	0	-0.9901	0.978851	-0.986696	0.981139	-0.9945	-0.968097	0	0	-0.632159	0	0	0.896388	0.900664	0.940985	0.940985	0	0	0	0	0	0	0
C6H6O3	125.024	6	6	3	0	0	0	1	0.5	0.56	4	0	0	0	1	0	1	0	0	0	0	0	0	0	0	0	0	-0.978022	0.977775	-0.981151	0.98006	-0.973626	-0.951648	0.556044	0	-0.585259	0	0	0.90654	0.895264	0.90654	0.90654	0	0	0	0	0	0	0
C7H10O2	125.061	7	10	2	0	0	0	1.429	0.286	0.33	3	0	0	0	0	0	0	1	0	1	0	0	0	0	0	0	0	-0.991209	0.977775	-0.985611	0.984505	-0.995604	-0.973626	0	0	-0.59626	0	0	0.884266	0.886444	0.951087	0.951087	0	0	0	0	0	0	0
C7H12O2	127.076	7	12	2	0	0	0	1.714	0.286	0.17	2	0	0	0	0	0	0	0	0	0	1	0	1	0	0	0	0	-0.902986	0.899864	-0.900118	0.913076	-0.898119	-0.893251	0	0.562999	0	0	0	0.878135	0.869348	0.878135	0.878135	0	0	0	0	0	0	0
C9H10O	133.066	9	10	1	0	0	0	1.111	0.111	0.53	5	0	0	0	1	0	1	0	0	0	0	0	0	0	0	0	0	-0.978022	0.977775	-0.985611	0.98006	-0.982418	-0.951648	0	0.540641	-0.580858	0	0	0.86422	0.859983	0.931041	0.931041	0	0	0	0	0	0	0
C8H8O2	135.045	8	8	2	0	0	0	1	0.25	0.57	5	0	0	0	1	0	1	0	0	0	0	0	0	0	0	0	0	-0.951648	0.93282	-0.945473	0.953392	-0.956044	-0.96044	0	0.533967	-0.558856	0	0	0.839719	0.833522	0.90654	0.90654	0	0	0	0	0	0	0
C9H12O	135.082	9	12	1	0	0	0	1.333	0.111	0.41	4	0	0	0	0	0	0	1	0	1	0	0	0	0	0	0	0	-0.991209	0.977775	-0.985611	0.984505	-0.986813	-0.96044	0	0	-0.607261	0	0	0.893176	0.895264	0.959997	0.959997	0	0	0	0	0	0	0
C8H10O2	137.061	8	10	2	0	0	0	1.25	0.25	0.43	4	0	0	0	0	0	0	1	0	1	0	0	0	0	0	0	0	-0.973626	0.977775	-0.985611	0.98895	-0.969231	-0.947253	0	0	-0.640264	0	0	0.915449	0.908494	0.937723	0.937723	0	0	0	0	0	0	0
C7H9NO2	138.056	7	9	2	1	0	0	1.286	0.286	0.4	4	0	0	0	0	0	0	1	0	1	0	0	0	0	0	0	0	-0.969104	0.982101	-0.985492	0.984397	-0.964689	-0.947029	0.540844	0	-0.587849	0	0	0.9195	0.899225	0.941872	0.941872	0	0	0	0	0	0	0
C7H8O3	139.04	7	8	3	0	0	0	1.143	0.429	0.45	4	0	0	0	0	0	0	1	0	1	0	0	0	0	0	0	0	-0.956044	0.977775	-0.985611	0.984505	-0.951648	-0.920879	0	0	-0.611662	0	0	0.884266	0.868803	0.928813	0.928813	0	0	0	0	0	0	0
C8H12O2	139.076	8	12	2	0	0	0	1.5	0.25	0.29	3	0	0	0	0	0	0	0	0	0	1	0	1	0	0	0	0	-0.995604	0.977775	-0.985611	0.984505	-1	-0.978022	0	0	-0.609461	0	0	0.895403	0.899674	0.93995	0.93995	0	0	0	0	0	0	0
C9H18O	141.128	9	18	1	0	0	0	2	0.111	0.06	1	0	0	0	0	0	0	0	0	0	1	0	1	0	0	0	0	-0.827823	0.801485	-0.82199	0.832608	-0.836653	-0.871973	0	0	-0.567959	0	0	0.751708	0.748616	0.818825	0.818825	0	0	0	0	0	0	0
C8H16O2	143.108	8	16	2	0	0	0	2	0.25	0	1	0	0	0	0	0	0	0	0	0	1	0	1	0	0	0	0	-0.933318	0.9171	-0.933019	0.943747	-0.928743	-0.901293	0	0	0	0	0	0.871689	0.879032	0.871689	0.871689	0	0	0	0	0	0	0
C10H10O	145.066	10	10	1	0	0	0	1	0.1	0.58	6	0	0	0	1	0	1	0	0	0	0	0	0	0	0	0	0	-0.935606	0.952193	-0.944623	0.94606	-0.926456	-0.899005	0.6245	0	0	0	0	0.906463	0.887065	0.906463	0.906463	0	0	0	0	0	0	0
C10H12O	147.082	10	12	1	0	0	0	1.2	0.1	0.47	5	0	0	0	0	0	0	1	0	1	0	0	0	0	0	0	0	-0.978022	0.977775	-0.981151	0.975616	-0.982418	-0.964835	0	0	-0.589659	0	0	0.884266	0.879828	0.951087	0.951087	0	0	0	0	0	0	0
C9H10O2	149.061	9	10	2	0	0	0	1.111	0.222	0.5	5	0	0	0	0	0	0	1	0	1	0	0	0	0	0	0	0	-0.982418	0.966536	-0.976691	0.971171	-0.973626	-0.92967	0	0	-0.620462	0	0	0.873129	0.882033	0.917677	0.917677	0	0	0	0	0	0	0
C10H14O	149.097	10	14	1	0	0	0	1.4	0.1	0.37	4	0	0	0	0	0	0	1	0	1	0	0	0	0	0	0	0	-0.978022	0.977775	-0.985611	0.98006	-0.982418	-0.956044	0	0	-0.646865	0	0	0.917677	0.912905	0.917677	0.917677	0	0	0	0	0	0	0
C8H8O3	151.04	8	8	3	0	0	0	1	0.375	0.54	5	0	0	0	1	0	1	0	0	0	0	0	0	0	0	0	0	-0.951648	0.977775	-0.985611	0.98006	-0.947253	-0.912088	0	0	-0.644665	0	0	0.90654	0.888649	0.90654	0.90654	0	0	0	0	0	0	0
C9H12O2	151.076	9	12	2	0	0	0	1.333	0.222	0.38	4	0	0	0	0	0	0	1	0	1	0	0	0	0	0	0	0	-0.96044	0.977775	-0.985611	0.975616	-0.964835	-0.92967	0	0	-0.653466	0	0	0.886493	0.879828	0.908767	0.908767	0	0	0	0	0	0	0
C8H10O3	153.056	8	10	3	0	0	0	1.25	0.375	0.38	4	0	0	0	0	0	0	1	0	1	0	0	0	0	0	0	0	-0.956044	0.977775	-0.985611	0.984505	-0.951648	-0.920879	0	0	-0.611662	0	0	0.884266	0.868803	0.928813	0.928813	0	0	0	0	0	0	0
C9H14O2	153.092	9	14	2	0	0	0	1.556	0.222	0.25	3	0	0	0	0	0	0	0	0	0	1	0	1	0	0	0	0	-0.977775	0.967816	-0.985208	0.9887	-0.973279	-0.950802	0	0	-0.537806	0	0	0.947648	0.944931	0.947648	0.947648	0	0	0	0	0	0	0
C11H12O	159.082	11	12	1	0	0	0	1.091	0.091	0.52	6	0	0	0	1	0	1	0	0	0	0	0	0	0	0	0	0	-0.932894	0.9676	-0.977766	0.963341	-0.941695	-0.89769	0	0	-0.654185	0	0	0.872975	0.858722	0.884124	0.884124	0	0	0	0	0	0	0
C10H10O2	161.061	10	10	2	0	0	0	1	0.2	0.56	6	0	0	0	1	0	1	0	0	0	0	0	0	0	0	0	0	-0.973626	0.966536	-0.972231	0.966726	-0.964835	-0.92967	0.564835	0	-0.589659	0	0	0.884266	0.882033	0.90654	0.90654	0	0	0	0	0	0	0
C11H14O	161.097	11	14	1	0	0	0	1.273	0.091	0.43	5	0	0	0	0	0	0	1	0	1	0	0	0	0	0	0	0	-0.982418	0.977775	-0.985611	0.984505	-0.978022	-0.951648	0.534066	0	-0.642465	0	0	0.926586	0.921725	0.926586	0.926586	0	0	0	0	0	0	0
C10H12O2	163.076	10	12	2	0	0	0	1.2	0.2	0.44	5	0	0	0	0	0	0	1	0	1	0	0	0	0	0	0	0	-0.991209	0.977775	-0.985611	0.98006	-0.986813	-0.951648	0	0	-0.613862	0	0	0.884266	0.888649	0.928813	0.928813	0	0	0	0	0	0	0
C11H16O	163.113	11	16	1	0	0	0	1.455	0.091	0.33	4	0	0	0	0	0	0	1	0	1	0	0	0	0	0	0	0	-0.991209	0.977775	-0.985611	0.984505	-0.995604	-0.973626	0	0	-0.613862	0	0	0.90654	0.906289	0.928813	0.928813	0	0	0	0	0	0	0
C9H11NO2	164.072	9	11	2	1	0	0	1.222	0.222	0.43	5	0	0	0	0	0	0	1	0	1	0	0	0	0	0	0	0	-0.968784	0.967816	-0.980647	0.979609	-0.973279	-0.959793	0	0	0	0	0	0.938536	0.929145	0.938536	0.938536	0	0	0	0	0	0	0
C8H6O4	165.019	8	6	4	0	0	0	0.75	0.5	0.67	6	0	0	0	1	0	1	0	0	0	0	0	0	0	0	0	0	0	0	0	0	0	0	0	0.582678	0	0	0	0	0	0	0	0	0	0	-0.637137	0	0	0
C9H10O3	165.056	9	10	3	0	0	0	1.111	0.333	0.47	5	0	0	0	0	0	0	1	0	1	0	0	0	0	0	0	0	-0.947253	0.966536	-0.972231	0.966726	-0.938462	-0.903297	0	0	-0.624863	0	0	0.895403	0.882033	0.895403	0.895403	0	0	0	0	0	0	0
C10H14O2	165.092	10	14	2	0	0	0	1.4	0.2	0.33	4	0	0	0	0	0	0	1	0	1	0	0	0	0	0	0	0	-0.969231	0.977775	-0.985611	0.984505	-0.964835	-0.934066	0	0	-0.633664	0	0	0.895403	0.888649	0.917677	0.917677	0	0	0	0	0	0	0
C9H12O3	167.071	9	12	3	0	0	0	1.333	0.333	0.33	4	0	0	0	0	0	0	1	0	1	0	0	0	0	0	0	0	-0.96044	0.977775	-0.985611	0.98006	-0.956044	-0.920879	0	0	-0.653466	0	0	0.90654	0.895264	0.90654	0.90654	0	0	0	0	0	0	0
C8H10O4	169.051	8	10	4	0	0	0	1.25	0.5	0.33	4	0	0	0	0	0	0	1	0	1	0	0	0	0	0	0	0	-0.957837	0.965971	-0.978585	0.968539	-0.962282	-0.91339	0	0	-0.636294	0	0	0.859236	0.860673	0.89302	0.89302	0	0	0	0	0	0	0
C9H14O3	169.087	9	14	3	0	0	0	1.556	0.333	0.2	3	0	0	0	0	0	0	0	0	0	1	0	1	0	0	0	0	-0.973279	0.967816	-0.985208	0.984154	-0.977775	-0.955297	0	0	-0.542306	0	0	0.938536	0.93591	0.938536	0.938536	0	0	0	0	0	0	0
C10H18O2	169.123	10	18	2	0	0	0	1.8	0.2	0.11	2	0	0	0	0	0	0	0	0	0	1	0	1	0	0	0	0	-0.893251	0.887417	-0.89271	0.903232	-0.898119	-0.902986	0	0.592566	0	0	0	0.848535	0.842486	0.848535	0.848535	0	0	0	0	0	0	0
C12H12O	171.082	12	12	1	0	0	0	1	0.083	0.57	7	0	0	0	1	0	1	0	0	0	0	0	0	0	0	0	0	-0.941811	0.944828	-0.966964	0.952334	-0.955297	-0.910342	0	0	-0.58056	0	-0.568683	0.897532	0.904337	0.897532	0.897532	0	0	0	0	0	0	0
C11H10O2	173.061	11	10	2	0	0	0	0.909	0.182	0.6	7	0	0	0	1	0	1	0	0	0	0	0	0	0	0	0	0	-0.975616	0.977336	-0.987604	0.986517	-0.966726	-0.926724	0	0	-0.620721	0	0	0.888516	0.8852	0.9223	0.9223	0	0	0	0	0	0	0
C12H14O	173.097	12	14	1	0	0	0	1.167	0.083	0.48	6	0	0	0	0	0	0	1	0	1	0	0	0	0	0	0	0	-0.982418	0.977775	-0.981151	0.975616	-0.978022	-0.951648	0.556044	0	-0.583059	0	0	0.895403	0.888649	0.917677	0.917677	0	0	0	0	0	0	0
C10H9NO2	174.056	10	9	2	1	0	0	0.9	0.2	0.62	7	0	0	0	1	0	1	0	0	0	0	0	0	0	0	0	0	-0.712552	0.694344	-0.726057	0.720513	-0.712552	-0.700319	0	0.585108	0	0	0	0.632258	0.644342	0.632258	0.632258	0.605404	0	-0.535178	0.538171	0	0	0.535178
C11H12O2	175.076	11	12	2	0	0	0	1.091	0.182	0.5	6	0	0	0	0	0	0	1	0	1	0	0	0	0	0	0	0	-0.969231	0.977775	-0.981151	0.975616	-0.964835	-0.938462	0.538462	0	-0.613862	0	0	0.90654	0.895264	0.90654	0.90654	0	0	0	0	0	0	0
C12H16O	175.113	12	16	1	0	0	0	1.333	0.083	0.39	5	0	0	0	0	0	0	1	0	1	0	0	0	0	0	0	0	-0.995604	0.977775	-0.985611	0.98895	-0.991209	-0.969231	0	0	-0.609461	0	0	0.915449	0.91511	0.937723	0.937723	0	0	0	0	0	0	0
C10H10O3	177.056	10	10	3	0	0	0	1	0.3	0.53	6	0	0	0	1	0	1	0	0	0	0	0	0	0	0	0	0	-0.951648	0.966536	-0.972231	0.971171	-0.942857	-0.912088	0	0	-0.609461	0	0	0.895403	0.882033	0.895403	0.895403	0	0	0	0	0	0	0
C11H14O2	177.092	11	14	2	0	0	0	1.273	0.182	0.4	5	0	0	0	0	0	0	1	0	1	0	0	0	0	0	0	0	-0.982418	0.977775	-0.985611	0.984505	-0.978022	-0.947253	0.534066	0	-0.620462	0	0	0.90654	0.901879	0.90654	0.90654	0	0	0	0	0	0	0
C12H18O	177.128	12	18	1	0	0	0	1.5	0.083	0.3	4	0	0	0	0	0	0	0	0	0	1	0	1	0	0	0	0	-0.975616	0.9887	-0.989859	0.986517	-0.984505	-0.957837	0	0	-0.594023	0	0	0.911038	0.898578	0.944822	0.944822	0	0	0	0	0	0	0
C10H13NO2	178.087	10	13	2	1	0	0	1.3	0.2	0.38	5	0	0	0	0	0	0	1	0	1	0	0	0	0	0	0	0	-0.973279	0.967816	-0.985208	0.984154	-0.968784	-0.941811	0	0	-0.553557	0	0	0.947648	0.944931	0.947648	0.947648	0	0	0	0	0	0	0
C9H8O4	179.035	9	8	4	0	0	0	0.889	0.444	0.57	6	0	0	0	1	0	1	0	0	0	0	0	0	0	0	0	0	-0.968784	0.967816	-0.985208	0.979609	-0.964288	-0.928324	0	0	-0.546807	0	0	0.927146	0.924634	0.927146	0.927146	0	0	0	0	0	0	0
C10H12O3	179.071	10	12	3	0	0	0	1.2	0.3	0.41	5	0	0	0	0	0	0	1	0	1	0	0	0	0	0	0	0	-0.978022	0.977775	-0.985611	0.984505	-0.973626	-0.942857	0	0	-0.633664	0	0	0.90654	0.901879	0.90654	0.90654	0	0	0	0	0	0	0
C11H16O2	179.108	11	16	2	0	0	0	1.455	0.182	0.3	4	0	0	0	0	0	0	1	0	1	0	0	0	0	0	0	0	-0.991209	0.977775	-0.985611	0.98006	-0.995604	-0.969231	0	0	-0.624863	0	0	0.895403	0.899674	0.93995	0.93995	0	0	0	0	0	0	0
C9H10O4	181.051	9	10	4	0	0	0	1.111	0.444	0.43	5	0	0	0	0	0	0	1	0	1	0	0	0	0	0	0	0	-0.984505	0.9887	-0.996624	0.995506	-0.98006	-0.948947	0	0	-0.614046	0	0	0.899777	0.891889	0.933561	0.933561	0	0	0	0	0	0	0
C10H14O3	181.087	10	14	3	0	0	0	1.4	0.3	0.29	4	0	0	0	0	0	0	1	0	1	0	0	0	0	0	0	0	-0.969231	0.977775	-0.981151	0.984505	-0.964835	-0.951648	0	0	-0.605061	0	0	0.915449	0.901879	0.937723	0.937723	0	0	0	0	0	0	0
C11H20O2	183.139	11	20	2	0	0	0	1.818	0.182	0.1	2	0	0	0	0	0	0	0	0	0	1	0	1	0	0	0	0	-0.712552	0.678705	-0.716749	0.720513	-0.712552	-0.718668	0	0.634641	0	0	0	0.607464	0.622864	0.607464	0.607464	0.573873	0	0	0	0	0	0
C9H14O4	185.082	9	14	4	0	0	0	1.556	0.444	0.14	3	0	0	0	0	0	0	0	0	0	1	0	1	0	0	0	0	-0.847813	0.864464	-0.865388	0.857286	-0.852935	-0.84269	0	0.611925	0	0	0	0.768365	0.750397	0.768365	0.768365	0	0	0	0	0	0	0
C9H17NO3	186.114	9	17	3	1	0	0	1.889	0.333	0	2	0	0	0	0	0	0	0	0	0	1	0	1	1	0	0	0	-0.560926	0	0	0.550581	-0.532763	-0.537457	0	0	0	0	0	0.551823	0.602815	0.651722	0.651722	0	0	0	0	0	0	0
C9H16O4	187.098	9	16	4	0	0	0	1.778	0.444	0	2	0	0	0	0	0	0	0	0	0	1	0	1	0	0	0	0	-0.75155	0.748924	-0.775091	0.759948	-0.781832	-0.792844	0	0.666051	0	0	0	0.624953	0.626986	0.624953	0.624953	0.556333	0	0	0	0	0	0
C13H16O	187.113	13	16	1	0	0	0	1.231	0.077	0.44	6	0	0	0	0	0	0	1	0	1	0	0	0	0	0	0	0	-0.986813	0.977775	-0.985611	0.975616	-0.991209	-0.956044	0	0	-0.618262	0	0	0.875357	0.879828	0.919904	0.919904	0	0	0	0	0	0	0
C11H10O3	189.056	11	10	3	0	0	0	0.909	0.273	0.58	7	0	0	0	1	0	1	0	0	0	0	0	0	0	0	0	0	-0.953392	0.965971	-0.974075	0.964045	-0.948947	-0.9045	0	0	-0.611822	0	0	0.868245	0.862903	0.902029	0.902029	0	0	0	0	0	0	0
C12H14O2	189.092	12	14	2	0	0	0	1.167	0.167	0.45	6	0	0	0	0	0	0	1	0	1	0	0	0	0	0	0	0	-0.978022	0.977775	-0.981151	0.98006	-0.973626	-0.951648	0	0	-0.59406	0	0	0.895403	0.888649	0.917677	0.917677	0	0	0	0	0	0	0
C13H18O	189.128	13	18	1	0	0	0	1.385	0.077	0.36	5	0	0	0	0	0	0	1	0	1	0	0	0	0	0	0	0	-0.986813	0.977775	-0.985611	0.98006	-0.991209	-0.964835	0	0	-0.629263	0	0	0.90654	0.906289	0.928813	0.928813	0	0	0	0	0	0	0
C11H13NO2	190.087	11	13	2	1	0	0	1.182	0.182	0.44	6	0	0	0	0	0	0	1	0	1	0	0	0	0	0	0	0	-0.971171	0.9887	-0.992114	0.982022	-0.975616	-0.948947	0	0	-0.598473	0	0	0.890768	0.876281	0.924552	0.924552	0	0	0	0	0	0	0
C11H12O3	191.071	11	12	3	0	0	0	1.091	0.273	0.47	6	0	0	0	0	0	0	1	0	1	0	0	0	0	0	0	0	-0.96044	0.966536	-0.972231	0.966726	-0.951648	-0.916484	0.547253	0	-0.620462	0	0	0.895403	0.888649	0.895403	0.895403	0	0	0	0	0	0	0
C12H16O2	191.108	12	16	2	0	0	0	1.333	0.167	0.36	5	0	0	0	0	0	0	1	0	1	0	0	0	0	0	0	0	-0.969231	0.977775	-0.985611	0.984505	-0.964835	-0.934066	0	0	-0.633664	0	0	0.895403	0.888649	0.917677	0.917677	0	0	0	0	0	0	0
C10H10O4	193.051	10	10	4	0	0	0	1	0.4	0.5	6	0	0	0	0	0	0	1	0	1	0	0	0	0	0	0	0	-0.971171	0.977336	-0.983095	0.982022	-0.962282	-0.931169	0	0	-0.585124	0	0	0.888516	0.878511	0.9223	0.9223	0	0	0	0	0	0	0
C12H18O2	193.123	12	18	2	0	0	0	1.5	0.167	0.27	4	0	0	0	0	0	0	0	0	0	1	0	1	0	0	0	0	-0.995604	0.977775	-0.985611	0.98895	-0.991209	-0.969231	0	0	-0.618262	0	0	0.904312	0.908494	0.94886	0.94886	0	0	0	0	0	0	0
C10H12O4	195.066	10	12	4	0	0	0	1.2	0.4	0.38	5	0	0	0	0	0	0	1	0	1	0	0	0	0	0	0	0	-0.951648	0.966536	-0.972231	0.971171	-0.942857	-0.912088	0	0	-0.609461	0	0	0.895403	0.882033	0.895403	0.895403	0	0	0	0	0	0	0
C11H16O3	195.103	11	16	3	0	0	0	1.455	0.273	0.26	4	0	0	0	0	0	0	1	0	1	0	0	0	0	0	0	0	-0.956044	0.977775	-0.981151	0.98006	-0.951648	-0.92967	0.542857	0	-0.580858	0	0	0.90654	0.882033	0.90654	0.90654	0	0	0	0	0	0	0
C12H20O2	195.139	12	20	2	0	0	0	1.667	0.167	0.18	3	0	0	0	0	0	0	0	0	0	1	0	1	0	0	0	0	-0.956194	0.940496	-0.96087	0.966878	-0.951619	-0.915018	0	0	-0.579386	0	0	0.899508	0.911164	0.899508	0.899508	0	0	0	0	0	0	0
C10H14O4	197.082	10	14	4	0	0	0	1.4	0.4	0.25	4	0	0	0	0	0	0	1	0	1	0	0	0	0	0	0	0	-0.984505	0.9887	-0.996624	0.995506	-0.98006	-0.948947	0	0	-0.614046	0	0	0.899777	0.891889	0.933561	0.933561	0	0	0	0	0	0	0
C13H12O2	199.076	13	12	2	0	0	0	0.923	0.154	0.58	8	0	0	0	1	0	1	0	0	0	0	0	0	0	0	0	0	-0.966726	0.977336	-0.983095	0.977528	-0.957837	-0.922279	0	0	-0.600698	0	0	0.888516	0.878511	0.9223	0.9223	0	0	0	0	0	0	0
C10H16O4	199.098	10	16	4	0	0	0	1.6	0.4	0.12	3	0	0	0	0	0	0	0	0	0	1	0	1	0	0	0	0	-0.858058	0.864464	-0.865388	0.867646	-0.852935	-0.847813	0	0.622296	0	0	0	0.778748	0.760677	0.778748	0.778748	0	0	0	0	0	0	0
C12H24O2	199.17	12	24	2	0	0	0	2	0.167	0	1	0	0	0	0	0	0	0	0	0	1	0	1	0	0	0	0	-0.893251	0.887417	-0.89271	0.903232	-0.898119	-0.902986	0	0.592566	0	0	0	0.848535	0.842486	0.848535	0.848535	0	0	0	0	0	0	0
C13H14O2	201.092	13	14	2	0	0	0	1.077	0.154	0.5	7	0	0	0	0	0	0	1	0	1	0	0	0	0	0	0	0	-0.969231	0.977775	-0.981151	0.975616	-0.964835	-0.938462	0.538462	0	-0.613862	0	0	0.90654	0.895264	0.90654	0.90654	0	0	0	0	0	0	0
C14H18O	201.128	14	18	1	0	0	0	1.286	0.071	0.41	6	0	0	0	0	0	0	1	0	1	0	0	0	0	0	0	0	-0.98006	0.9887	-0.992114	0.991011	-0.975616	-0.957837	0	0	-0.600698	0	0	0.920047	0.905267	0.953831	0.953831	0	0	0	0	0	0	0
C12H13NO2	202.087	12	13	2	1	0	0	1.083	0.167	0.5	7	0	0	0	0	0	0	1	0	1	0	0	0	0	0	0	0	-0.951619	0.952193	-0.967833	0.962252	-0.956194	-0.901293	0	0	-0.567936	0	0	0.887917	0.897393	0.887917	0.887917	0	0	0	0	0	0	0
C12H12O3	203.071	12	12	3	0	0	0	1	0.25	0.52	7	0	0	0	1	0	1	0	0	0	0	0	0	0	0	0	0	-0.969231	0.977775	-0.981151	0.971171	-0.973626	-0.947253	0.547253	0	-0.605061	0	0	0.89763	0.886444	0.89763	0.89763	0	0	0	0	0	0	0
C13H16O2	203.108	13	16	2	0	0	0	1.231	0.154	0.42	6	0	0	0	0	0	0	1	0	1	0	0	0	0	0	0	0	-0.96044	0.977775	-0.985611	0.98006	-0.956044	-0.920879	0	0	-0.653466	0	0	0.90654	0.895264	0.90654	0.90654	0	0	0	0	0	0	0
C12H15NO2	204.103	12	15	2	1	0	0	1.25	0.167	0.4	6	0	0	0	0	0	0	1	0	1	0	0	0	0	0	0	0	-0.98895	0.9887	-0.996624	1	-0.984505	-0.962282	0	0	-0.620721	0	0	0.920047	0.911956	0.953831	0.953831	0	0	0	0	0	0	0
C11H10O4	205.051	11	10	4	0	0	0	0.909	0.364	0.56	7	0	0	0	1	0	1	0	0	0	0	0	0	0	0	0	0	-0.959793	0.967816	-0.980647	0.970517	-0.964288	-0.937315	0	0	0	0	0	0.918034	0.908848	0.918034	0.918034	0	0	0	0	0	0	0
C12H14O3	205.087	12	14	3	0	0	0	1.167	0.25	0.43	6	0	0	0	0	0	0	1	0	1	0	0	0	0	0	0	0	-0.973626	0.977775	-0.985611	0.98006	-0.969231	-0.934066	0	0	-0.649065	0	0	0.90654	0.901879	0.90654	0.90654	0	0	0	0	0	0	0
C13H18O2	205.123	13	18	2	0	0	0	1.385	0.154	0.33	5	0	0	0	0	0	0	1	0	1	0	0	0	0	0	0	0	-0.991209	0.977775	-0.985611	0.984505	-0.995604	-0.973626	0	0	-0.622663	0	0	0.895403	0.899674	0.93995	0.93995	0	0	0	0	0	0	0
C11H13NO3	206.082	11	13	3	1	0	0	1.182	0.273	0.41	6	0	0	0	0	0	0	1	0	1	0	0	0	0	0	0	0	-0.959793	0.956322	-0.973805	0.970517	-0.955297	-0.941811	0	0	-0.542306	0	0	0.929424	0.922379	0.929424	0.929424	0	0	0	0	0	0	0
C11H12O4	207.066	11	12	4	0	0	0	1.091	0.364	0.44	6	0	0	0	0	0	0	1	0	1	0	0	0	0	0	0	0	-0.947253	0.955297	-0.963312	0.953392	-0.942857	-0.898901	0.542857	0	-0.631464	0	0	0.875357	0.873213	0.875357	0.875357	0	0	0	0	0	0	0
C12H16O3	207.103	12	16	3	0	0	0	1.333	0.25	0.33	5	0	0	0	0	0	0	1	0	1	0	0	0	0	0	0	0	-0.973626	0.977775	-0.981151	0.98006	-0.969231	-0.947253	0.534066	0	-0.59846	0	0	0.90654	0.895264	0.90654	0.90654	0	0	0	0	0	0	0
C11H14O4	209.082	11	14	4	0	0	0	1.273	0.364	0.33	5	0	0	0	0	0	0	1	0	1	0	0	0	0	0	0	0	-0.96044	0.977775	-0.981151	0.98006	-0.956044	-0.934066	0	0	-0.602861	0	0	0.90654	0.888649	0.90654	0.90654	0	0	0	0	0	0	0
C12H18O3	209.118	12	18	3	0	0	0	1.5	0.25	0.24	4	0	0	0	0	0	0	0	0	0	1	0	1	0	0	0	0	-0.986765	0.982101	-0.989972	0.984397	-0.99118	-0.964689	0	0	-0.645307	0	0	0.910551	0.9103	0.932923	0.932923	0	0	0	0	0	0	0
C13H22O2	209.155	13	22	2	0	0	0	1.692	0.154	0.17	3	0	0	0	0	0	0	0	0	0	1	0	1	0	0	0	0	-0.602237	0.619614	-0.614688	0.608966	-0.602237	-0.548144	0	0	0	0	-0.602237	0.613994	0.60785	0.613994	0.613994	0.624661	-0.558433	-0.609449	0.710266	0.64392	0	0.609449
C10H12O5	211.061	10	12	5	0	0	0	1.2	0.5	0.33	5	0	0	0	0	0	0	1	0	1	0	0	0	0	0	0	0	-0.975616	0.9887	-0.985349	0.986517	-0.966726	-0.940058	0.562257	0	-0.542853	0	0	0.908786	0.889659	0.94257	0.94257	0	0	0	0	0	0	0
C14H12O2	211.076	14	12	2	0	0	0	0.857	0.143	0.62	9	0	0	0	1	0	1	0	0	0	0	0	0	0	0	0	0	-0.950802	0.956322	-0.964683	0.961426	-0.946306	-0.905847	0	0	0	0	0	0.915756	0.904337	0.915756	0.915756	0	0	0	0	0	0	0
C11H16O4	211.098	11	16	4	0	0	0	1.455	0.364	0.22	4	0	0	0	0	0	0	1	0	1	0	0	0	0	0	0	0	-0.98895	0.9887	-0.996624	1	-0.984505	-0.962282	0	0	-0.620721	0	0	0.920047	0.911956	0.953831	0.953831	0	0	0	0	0	0	0
C12H20O3	211.134	12	20	3	0	0	0	1.667	0.25	0.14	3	0	0	0	0	0	0	0	0	0	1	0	1	0	0	0	0	-0.762562	0.77708	-0.79185	0.771082	-0.792844	-0.781832	0	0.627035	0	0	0	0.669592	0.665654	0.669592	0.669592	0.613102	0	0	0	0	0	0
C15H18O	213.128	15	18	1	0	0	0	1.2	0.067	0.45	7	0	0	0	0	0	0	1	0	1	0	0	0	0	0	0	0	-0.926456	0.940496	-0.944623	0.936808	-0.921881	-0.899005	0.560449	0	0	0	0	0.878644	0.866409	0.878644	0.878644	0	0	0	0	0	0	0
C14H16O2	215.108	14	16	2	0	0	0	1.143	0.143	0.46	7	0	0	0	0	0	0	1	0	1	0	0	0	0	0	0	0	-0.964835	0.977775	-0.985611	0.98006	-0.96044	-0.925275	0	0	-0.649065	0	0	0.895403	0.888649	0.917677	0.917677	0	0	0	0	0	0	0
C15H20O	215.144	15	20	1	0	0	0	1.333	0.067	0.38	6	0	0	0	0	0	0	1	0	1	0	0	0	0	0	0	0	-0.946306	0.944828	-0.966964	0.95688	-0.950802	-0.937315	0	0	-0.549057	0	0	0.881586	0.877275	0.881586	0.881586	0	0	0	0	0	0	0
C13H14O3	217.087	13	14	3	0	0	0	1.077	0.231	0.48	7	0	0	0	0	0	0	1	0	1	0	0	0	0	0	0	0	-0.956044	0.977775	-0.981151	0.975616	-0.951648	-0.925275	0	0	-0.618262	0	0	0.90654	0.888649	0.90654	0.90654	0	0	0	0	0	0	0
C14H18O2	217.123	14	18	2	0	0	0	1.286	0.143	0.38	6	0	0	0	0	0	0	1	0	1	0	0	0	0	0	0	0	-0.969231	0.977775	-0.981151	0.971171	-0.973626	-0.947253	0.547253	0	-0.605061	0	0	0.89763	0.886444	0.89763	0.89763	0	0	0	0	0	0	0
C12H13NO3	218.082	12	13	3	1	0	0	1.083	0.25	0.47	7	0	0	0	0	0	0	1	0	1	0	0	0	0	0	0	0	-0.91273	0.928798	-0.933019	0.922929	-0.908155	-0.862404	0.587899	0	0	0	0	0.864734	0.859524	0.864734	0.864734	0	0	0	0	0	0	0
C12H12O4	219.066	12	12	4	0	0	0	1	0.333	0.5	7	0	0	0	0	0	0	1	0	1	0	0	0	0	0	0	0	-0.953392	0.965971	-0.98084	0.964045	-0.962282	-0.917834	0	0	-0.649643	0	0	0.850227	0.847294	0.884011	0.884011	0	0	0	0	0	0	0
C13H16O3	219.103	13	16	3	0	0	0	1.231	0.231	0.39	6	0	0	0	0	0	0	1	0	1	0	0	0	0	0	0	0	-0.956044	0.955297	-0.967772	0.957837	-0.951648	-0.898901	0.542857	0	-0.653466	0	0	0.875357	0.879828	0.875357	0.875357	0	0	0	0	0	0	0
C14H20O2	219.139	14	20	2	0	0	0	1.429	0.143	0.31	5	0	0	0	0	0	0	1	0	1	0	0	0	0	0	0	0	-0.991209	0.977775	-0.985611	0.984505	-0.986813	-0.96044	0	0	-0.624863	0	0	0.915449	0.91511	0.937723	0.937723	0	0	0	0	0	0	0
C12H15NO3	220.098	12	15	3	1	0	0	1.25	0.25	0.37	6	0	0	0	0	0	0	1	0	1	0	0	0	0	0	0	0	-0.925275	0.966536	-0.956622	0.944503	-0.92967	-0.872527	0.6	0	-0.567657	0	-0.551648	0.895403	0.875418	0.895403	0.895403	0	0	0	0	0	0	0
C12H14O4	221.082	12	14	4	0	0	0	1.167	0.333	0.4	6	0	0	0	0	0	0	1	0	1	0	0	0	0	0	0	0	-0.947253	0.955297	-0.963312	0.953392	-0.942857	-0.898901	0.542857	0	-0.631464	0	0	0.875357	0.873213	0.875357	0.875357	0	0	0	0	0	0	0
C13H18O3	221.118	13	18	3	0	0	0	1.385	0.231	0.3	5	0	0	0	0	0	0	1	0	1	0	0	0	0	0	0	0	-0.978022	0.977775	-0.985611	0.984505	-0.973626	-0.947253	0	0	-0.655666	0	0	0.926586	0.921725	0.926586	0.926586	0	0	0	0	0	0	0
C11H13NO4	222.077	11	13	4	1	0	0	1.182	0.364	0.38	6	0	0	0	0	0	0	1	0	1	0	0	0	0	0	0	0	-0.827322	0.798974	-0.813412	0.836566	-0.796585	-0.78634	0	0	0	0	0	0.830665	0.837772	0.830665	0.830665	0	0	-0.576308	0	0	0	0.576308
C11H12O5	223.061	11	12	5	0	0	0	1.091	0.455	0.41	6	0	0	0	0	0	0	1	0	1	0	0	0	0	0	0	0	-0.923829	0.933333	-0.944158	0.934151	-0.914838	-0.842909	0.595656	0	0	0	0	0.892976	0.895317	0.892976	0.892976	0	0	0	0	0	0	0
C12H16O4	223.098	12	16	4	0	0	0	1.333	0.333	0.3	5	0	0	0	0	0	0	1	0	1	0	0	0	0	0	0	0	-0.96044	0.966536	-0.972231	0.966726	-0.951648	-0.916484	0.547253	0	-0.620462	0	0	0.895403	0.888649	0.895403	0.895403	0	0	0	0	0	0	0
C13H20O3	223.134	13	20	3	0	0	0	1.538	0.231	0.22	4	0	0	0	0	0	0	0	0	0	1	0	1	0	0	0	0	-0.982418	0.955297	-0.972231	0.971171	-0.978022	-0.964835	0	0	-0.653466	0	0	0.868674	0.877623	0.913222	0.913222	0	0	0	0	0	0	0
C11H14O5	225.077	11	14	5	0	0	0	1.273	0.455	0.29	5	0	0	0	0	0	0	1	0	1	0	0	0	0	0	0	0	-0.96044	0.977775	-0.981151	0.975616	-0.956044	-0.92967	0	0	-0.613862	0	0	0.895403	0.882033	0.917677	0.917677	0	0	0	0	0	0	0
C15H14O2	225.092	15	14	2	0	0	0	0.933	0.133	0.57	9	0	0	0	1	0	1	0	0	0	0	0	0	0	0	0	0	-0.675854	0.694344	-0.670207	0.683405	-0.639156	-0.590225	0	0	0	0	0	0.706641	0.681161	0.706641	0.706641	0	0	0	0.538171	0	0	0
C12H18O4	225.113	12	18	4	0	0	0	1.5	0.333	0.2	4	0	0	0	0	0	0	0	0	0	1	0	1	0	0	0	0	-0.977775	0.967816	-0.985208	0.9887	-0.973279	-0.950802	0	0	-0.537806	0	0	0.947648	0.944931	0.947648	0.947648	0	0	0	0	0	0	0
C14H12O3	227.071	14	12	3	0	0	0	0.857	0.214	0.6	9	0	0	0	1	0	1	0	0	0	0	0	0	0	0	0	0	-0.79835	0.77708	-0.79185	0.80727	-0.768068	-0.762562	0	0.575479	0	0	0	0.730971	0.72642	0.730971	0.730971	0	0	0	0	0	0	0
C11H16O5	227.092	11	16	5	0	0	0	1.455	0.455	0.18	4	0	0	0	0	0	0	1	0	1	0	0	0	0	0	0	0	-0.947044	0.952193	-0.96087	0.957625	-0.956194	-0.905868	0	0	-0.542745	0	0	0.908782	0.913459	0.908782	0.908782	0	0	0	0	0	0	0
C12H20O4	227.129	12	20	4	0	0	0	1.667	0.333	0.1	3	0	0	0	0	0	0	0	0	0	1	0	1	0	0	0	0	0	0	0	0	0	0	0	0	0	0	0	0	0	0	0	0	0	0	0	0	0	0
C14H28O2	227.202	14	28	2	0	0	0	2	0.143	0	1	0	0	0	0	0	0	0	0	0	1	0	1	0	0	0	0	-0.856742	0.874971	-0.880362	0.866315	-0.851874	-0.783724	0	0	0	0	0	0.743701	0.746028	0.743701	0.743701	0	0	0	0	0	0	0
C14H14O3	229.087	14	14	3	0	0	0	1	0.214	0.52	8	0	0	0	1	0	1	0	0	0	0	0	0	0	0	0	0	-0.975616	0.9887	-0.992114	0.986517	-0.98006	-0.957837	0	0	-0.582899	0	0	0.890768	0.876281	0.924552	0.924552	0	0	0	0	0	0	0
C15H18O2	229.123	15	18	2	0	0	0	1.2	0.133	0.43	7	0	0	0	0	0	0	1	0	1	0	0	0	0	0	0	0	-0.96044	0.977775	-0.981151	0.971171	-0.964835	-0.938462	0.551648	0	-0.59626	0	0	0.89763	0.879828	0.89763	0.89763	0	0	0	0	0	0	0
C13H13NO3	230.082	13	13	3	1	0	0	1	0.231	0.52	8	0	0	0	1	0	1	0	0	0	0	0	0	0	0	0	0	-0.712552	0.694344	-0.726057	0.720513	-0.712552	-0.700319	0	0.585108	0	0	0	0.632258	0.644342	0.632258	0.632258	0.605404	0	-0.535178	0.538171	0	0	0.535178
C13H12O4	231.066	13	12	4	0	0	0	0.923	0.308	0.55	8	0	0	0	1	0	1	0	0	0	0	0	0	0	0	0	0	-0.884808	0.907321	-0.900107	0.894695	-0.87542	-0.786236	0.664193	0	0	0	0	0.837248	0.843	0.837248	0.837248	0	0	0	0	0	0	0
C14H16O3	231.103	14	16	3	0	0	0	1.143	0.214	0.44	7	0	0	0	0	0	0	1	0	1	0	0	0	0	0	0	0	-0.964835	0.966536	-0.976691	0.971171	-0.956044	-0.912088	0	0	-0.655666	0	0	0.895403	0.895264	0.895403	0.895403	0	0	0	0	0	0	0
C15H20O2	231.139	15	20	2	0	0	0	1.333	0.133	0.36	6	0	0	0	0	0	0	1	0	1	0	0	0	0	0	0	0	-0.975616	0.977336	-0.987604	0.986517	-0.966726	-0.926724	0	0	-0.620721	0	0	0.888516	0.8852	0.9223	0.9223	0	0	0	0	0	0	0
C12H11NO2S	232.044	12	11	2	1	1	0	0.917	0.167	0.56	8	0	0	0	1	0	1	0	0	0	0	0	0	0	0	0	0	-0.762637	0.82268	-0.79384	0.780048	-0.797802	-0.793407	0	0	-0.638064	0	-0.538462	0.634801	0.606398	0.683803	0.683803	0	0	0	0	0	0	0
C13H15NO3	232.098	13	15	3	1	0	0	1.154	0.231	0.43	7	0	0	0	0	0	0	1	0	1	0	0	0	0	0	0	0	-0.928324	0.910345	-0.932755	0.938697	-0.914838	-0.896856	0	0	-0.537806	0	0	0.93398	0.93591	0.93398	0.93398	0	0	0	0	0	0	0
C13H14O4	233.082	13	14	4	0	0	0	1.077	0.308	0.45	7	0	0	0	0	0	0	1	0	1	0	0	0	0	0	0	0	-0.934066	0.944059	-0.947703	0.940058	-0.92967	-0.876923	0.578022	0	-0.59186	0	-0.534066	0.86422	0.862188	0.86422	0.86422	0	0	0	0	0	0	0
C12H14N2O3	233.093	12	14	3	2	0	0	1.167	0.25	0.41	7	0	0	0	0	0	0	1	0	1	0	0	0	0	0	0	0	-0.757056	0.77708	-0.783471	0.765515	-0.792844	-0.781832	0	0.632609	0	0	-0.556092	0.669592	0.66013	0.669592	0.669592	0.613102	0	0	0	0.569561	0	0
C14H18O3	233.118	14	18	3	0	0	0	1.286	0.214	0.36	6	0	0	0	0	0	0	1	0	1	0	0	0	0	0	0	0	-0.951648	0.955297	-0.967772	0.957837	-0.947253	-0.894505	0	0	-0.666667	0	0	0.875357	0.879828	0.875357	0.875357	0	0	0	0	0	0	0
C12H13NO4	234.077	12	13	4	1	0	0	1.083	0.333	0.44	7	0	0	0	0	0	0	1	0	1	0	0	0	0	0	0	0	-0.609449	0.619614	-0.614688	0.616259	-0.609449	-0.562569	0	0	0	0	-0.609449	0.613994	0.60785	0.613994	0.613994	0.624661	-0.558433	-0.602237	0.70186	0.651631	0	0.602237
C13H17NO3	234.114	13	17	3	1	0	0	1.308	0.231	0.33	6	0	0	0	0	0	0	1	0	1	0	0	0	0	0	0	0	-0.948947	0.965971	-0.958292	0.959551	-0.957837	-0.922279	0.580036	0	-0.558426	0	-0.566702	0.929056	0.916416	0.96284	0.96284	0	0	0	0	0	0	0
C12H12O5	235.061	12	12	5	0	0	0	1	0.417	0.47	7	0	0	0	0	0	0	1	0	1	0	0	0	0	0	0	0	-0.834837	0.818963	-0.835912	0.844165	-0.808063	-0.739913	0	0	0	0	0	0.788101	0.811962	0.788101	0.788101	0	0	0	0	0	0	0
C13H16O4	235.098	13	16	4	0	0	0	1.231	0.308	0.36	6	0	0	0	0	0	0	1	0	1	0	0	0	0	0	0	0	-0.956044	0.977775	-0.981151	0.975616	-0.951648	-0.925275	0	0	-0.618262	0	0	0.90654	0.888649	0.90654	0.90654	0	0	0	0	0	0	0
C14H20O3	235.134	14	20	3	0	0	0	1.429	0.214	0.28	5	0	0	0	0	0	0	1	0	1	0	0	0	0	0	0	0	-0.978022	0.977775	-0.985611	0.984505	-0.982418	-0.96044	0	0	-0.644665	0	0	0.917677	0.912905	0.917677	0.917677	0	0	0	0	0	0	0
C12H15NO4	236.093	12	15	4	1	0	0	1.25	0.333	0.33	6	0	0	0	0	0	0	1	0	1	0	0	0	0	0	0	0	-0.953392	0.965971	-0.953782	0.964045	-0.944503	-0.917834	0.628928	0	0	0	0	0.947074	0.927564	0.980858	0.980858	0	0	0	0	0	0	0
C12H14O5	237.077	12	14	5	0	0	0	1.167	0.417	0.37	6	0	0	0	0	0	0	1	0	1	0	0	0	0	0	0	0	-0.951648	0.966536	-0.976691	0.971171	-0.942857	-0.898901	0	0	-0.660066	0	0	0.895403	0.888649	0.895403	0.895403	0	0	0	0	0	0	0
C13H18O4	237.113	13	18	4	0	0	0	1.385	0.308	0.27	5	0	0	0	0	0	0	1	0	1	0	0	0	0	0	0	0	-0.956044	0.977775	-0.985611	0.975616	-0.96044	-0.925275	0	0	-0.657866	0	0	0.89763	0.886444	0.89763	0.89763	0	0	0	0	0	0	0
C10H22O4S	237.117	10	22	4	0	1	0	2.2	0.4	0	0	0	0	0	0	0	0	0	0	0	0	0	0	0	1	0	1	0	0	0	0	0	0	0	0	0	0	0	0	0	0	0	0	0	0	0	0	0	0
C14H22O3	237.15	14	22	3	0	0	0	1.571	0.214	0.2	4	0	0	0	0	0	0	0	0	0	1	0	1	0	0	0	0	-0.801708	0.798974	-0.813412	0.810666	-0.832444	-0.827322	0	0.570438	0	0	-0.566062	0.768365	0.776096	0.768365	0.768365	0	0	0	0	0.5669	0	0
C12H16O5	239.092	12	16	5	0	0	0	1.333	0.417	0.26	5	0	0	0	0	0	0	1	0	1	0	0	0	0	0	0	0	-0.973626	0.977775	-0.985611	0.98006	-0.969231	-0.934066	0	0	-0.649065	0	0	0.90654	0.901879	0.90654	0.90654	0	0	0	0	0	0	0
C16H16O2	239.108	16	16	2	0	0	0	1	0.125	0.53	9	0	0	0	1	0	1	0	0	0	0	0	0	0	0	0	0	-0.602237	0.619614	-0.614688	0.608966	-0.602237	-0.548144	0	0	0	0	-0.602237	0.613994	0.60785	0.613994	0.613994	0.624661	-0.558433	-0.609449	0.710266	0.64392	0	0.609449
C13H20O4	239.129	13	20	4	0	0	0	1.538	0.308	0.18	4	0	0	0	0	0	0	0	0	0	1	0	1	0	0	0	0	-0.98235	0.970813	-0.983253	0.979933	-0.986765	-0.969104	0	0	-0.656357	0	0	0.910551	0.9103	0.932923	0.932923	0	0	0	0	0	0	0
C11H14O6	241.072	11	14	6	0	0	0	1.273	0.545	0.25	5	0	0	0	0	0	0	1	1	0	0	0	0	0	0	0	0	-0.951619	0.952193	-0.967833	0.962252	-0.947044	-0.887567	0	0	-0.579386	0	0	0.89719	0.906574	0.89719	0.89719	0	0	0	0	0	0	0
C15H14O3	241.087	15	14	3	0	0	0	0.933	0.2	0.56	9	0	0	0	1	0	1	0	0	0	0	0	0	0	0	0	0	-0.847006	0.874971	-0.880362	0.85647	-0.851874	-0.778856	0	0	0	0	0	0.733835	0.73626	0.733835	0.733835	0	0	0	0	0	0	0
C12H18O5	241.108	12	18	5	0	0	0	1.5	0.417	0.16	4	0	0	0	0	0	0	0	0	0	1	0	1	0	0	0	0	-0.947044	0.952193	-0.967833	0.957625	-0.951619	-0.892143	0	0	-0.583966	0	0	0.887917	0.897393	0.887917	0.887917	0	0	0	0	0	0	0
C16H18O2	241.123	16	18	2	0	0	0	1.125	0.125	0.47	8	0	0	0	0	0	0	1	0	1	0	0	0	0	0	0	0	-0.964288	0.967816	-0.985208	0.975063	-0.968784	-0.93282	0	0	-0.551307	0	0	0.918034	0.915614	0.918034	0.918034	0	0	0	0	0	0	0
C14H12O4	243.066	14	12	4	0	0	0	0.857	0.286	0.58	9	0	0	0	1	0	1	0	0	0	0	0	0	0	0	0	0	-0.602237	0.619614	-0.614688	0.608966	-0.602237	-0.548144	0	0	0	0	-0.602237	0.613994	0.60785	0.613994	0.613994	0.624661	-0.558433	-0.609449	0.710266	0.64392	0	0.609449
C15H16O3	243.103	15	16	3	0	0	0	1.067	0.2	0.48	8	0	0	0	0	0	0	1	0	1	0	0	0	0	0	0	0	-0.963697	0.978851	-0.986696	0.981139	-0.959297	-0.924093	0	0	-0.651982	0	0	0.901963	0.892938	0.913112	0.913112	0	0	0	0	0	0	0
C16H20O2	243.139	16	20	2	0	0	0	1.25	0.125	0.4	7	0	0	0	0	0	0	1	0	1	0	0	0	0	0	0	0	-0.968784	0.967816	-0.980647	0.979609	-0.964288	-0.946306	0	0	0	0	0	0.947648	0.938166	0.947648	0.947648	0	0	0	0	0	0	0
C14H14O4	245.082	14	14	4	0	0	0	1	0.286	0.5	8	0	0	0	0	0	0	1	0	1	0	0	0	0	0	0	0	-0.928493	0.945098	-0.942049	0.932194	-0.919693	-0.858086	0.613862	0	-0.570485	0	0	0.868516	0.864241	0.879665	0.879665	0	0	0	0	0	0	0
C15H18O3	245.118	15	18	3	0	0	0	1.2	0.2	0.41	7	0	0	0	0	0	0	1	0	1	0	0	0	0	0	0	0	-0.964835	0.977775	-0.985611	0.984505	-0.96044	-0.92967	0	0	-0.638064	0	0	0.90654	0.895264	0.90654	0.90654	0	0	0	0	0	0	0
C16H22O2	245.155	16	22	2	0	0	0	1.375	0.125	0.33	6	0	0	0	0	0	0	1	0	1	0	0	0	0	0	0	0	-0.959793	0.967816	-0.980647	0.970517	-0.964288	-0.937315	0	0	0	0	0	0.918034	0.908848	0.918034	0.918034	0	0	0	0	0	0	0
C14H17NO3	246.114	14	17	3	1	0	0	1.214	0.214	0.39	7	0	0	0	0	0	0	1	0	1	0	0	0	0	0	0	0	-0.964288	0.967816	-0.980647	0.975063	-0.968784	-0.950802	0	0	0	0	0	0.938536	0.929145	0.938536	0.938536	0	0	0	0	0	0	0
C13H12O5	247.061	13	12	5	0	0	0	0.923	0.385	0.52	8	0	0	0	1	0	1	0	0	0	0	0	0	0	0	0	0	-0.718668	0.694344	-0.726057	0.726698	-0.718668	-0.712552	0	0.612971	0	0	0	0.632258	0.644342	0.632258	0.632258	0.605404	0	0	0	0	0	0
C14H16O4	247.098	14	16	4	0	0	0	1.143	0.286	0.42	7	0	0	0	0	0	0	1	0	1	0	0	0	0	0	0	0	-0.947253	0.955297	-0.963312	0.953392	-0.942857	-0.898901	0.542857	0	-0.631464	0	0	0.875357	0.873213	0.875357	0.875357	0	0	0	0	0	0	0
C13H16N2O3	247.109	13	16	3	2	0	0	1.231	0.231	0.37	7	0	0	0	0	0	0	1	0	1	0	0	0	0	0	0	0	-0.964288	0.956322	-0.978366	0.975063	-0.959793	-0.928324	0	0	-0.535555	0	0	0.906644	0.904337	0.906644	0.906644	0	0	0	0	0	0	0
C15H20O3	247.134	15	20	3	0	0	0	1.333	0.2	0.33	6	0	0	0	0	0	0	1	0	1	0	0	0	0	0	0	0	-0.938462	0.966536	-0.972231	0.966726	-0.92967	-0.894505	0.534066	0	-0.616062	0	0	0.895403	0.875418	0.895403	0.895403	0	0	0	0	0	0	0
C16H24O2	247.17	16	24	2	0	0	0	1.5	0.125	0.27	5	0	0	0	0	0	0	0	0	0	1	0	1	0	0	0	0	-0.898901	0.894608	-0.907565	0.911167	-0.894505	-0.894505	0	0	0	0	0	0.804081	0.79383	0.870902	0.870902	0	0	0	0	0	0	0
C13H14O5	249.077	13	14	5	0	0	0	1.077	0.385	0.43	7	0	0	0	0	0	0	1	0	1	0	0	0	0	0	0	0	-0.92967	0.944059	-0.938783	0.935613	-0.916484	-0.876923	0.6	0	0	0	0	0.873129	0.855572	0.873129	0.873129	0	0	0	0	0	0	0
C14H18O4	249.113	14	18	4	0	0	0	1.286	0.286	0.33	6	0	0	0	0	0	0	1	0	1	0	0	0	0	0	0	0	-0.973626	0.977775	-0.985611	0.98006	-0.969231	-0.934066	0	0	-0.649065	0	0	0.90654	0.901879	0.90654	0.90654	0	0	0	0	0	0	0
C15H22O3	249.15	15	22	3	0	0	0	1.467	0.2	0.26	5	0	0	0	0	0	0	1	0	1	0	0	0	0	0	0	0	-0.981299	0.978851	-0.986696	0.985589	-0.985699	-0.963697	0	0	-0.643172	0	0	0.913112	0.910598	0.924261	0.924261	0	0	0	0	0	0	0
C13H17NO4	250.108	13	17	4	1	0	0	1.308	0.308	0.3	6	0	0	0	0	0	0	1	0	1	0	0	0	0	0	0	0	-0.963697	0.9676	-0.979999	0.981139	-0.968097	-0.954896	0	0	-0.65859	0	0	0.913112	0.903976	0.924261	0.924261	0	0	0	0	0	0	0
C13H16O5	251.092	13	16	5	0	0	0	1.231	0.385	0.33	6	0	0	0	0	0	0	1	0	1	0	0	0	0	0	0	0	-0.956044	0.977775	-0.981151	0.975616	-0.951648	-0.925275	0	0	-0.618262	0	0	0.90654	0.888649	0.90654	0.90654	0	0	0	0	0	0	0
C10H20O5S	251.096	10	20	5	0	1	0	2	0.5	0	1	0	0	0	0	0	0	0	0	0	1	0	1	0	0	0	0	0	0	0	0	0	0	0	0	0	0	0	0	0	0	0	0	0	0	0	0	-0.567207	0
C12H16N2O4	251.104	12	16	4	2	0	0	1.333	0.333	0.25	6	0	0	0	0	0	0	1	0	1	0	0	0	0	0	0	0	-0.781217	0.772778	-0.79782	0.789946	-0.811954	-0.817076	0	0.560067	-0.569249	0	0	0.726832	0.740118	0.726832	0.726832	0	0	0	0	0	0	0
C14H20O4	251.129	14	20	4	0	0	0	1.429	0.286	0.25	5	0	0	0	0	0	0	1	0	1	0	0	0	0	0	0	0	-0.956044	0.977775	-0.972231	0.962282	-0.96044	-0.916484	0.578022	0	-0.587459	0	0	0.90654	0.893059	0.90654	0.90654	0	0	0	0	0	0	0
C15H24O3	251.165	15	24	3	0	0	0	1.6	0.2	0.19	4	0	0	0	0	0	0	0	0	0	1	0	1	0	0	0	0	0	0	0	0	0	0	0	0	0	0	0	0	0	0	0	0	0	0	0	0	0	0
C12H15NO5	252.088	12	15	5	1	0	0	1.25	0.417	0.29	6	0	0	0	0	0	0	1	0	1	0	0	0	0	0	0	0	-0.755603	0.733485	-0.748443	0.764046	-0.724867	-0.770972	0	0.622296	0	0	0	0.713852	0.683581	0.713852	0.713852	0	0	0	0	0	0	0
C12H14O6	253.072	12	14	6	0	0	0	1.167	0.5	0.33	6	0	0	0	0	0	0	1	0	1	0	0	0	0	0	0	0	-0.928493	0.956349	-0.948746	0.945542	-0.919693	-0.858086	0.605061	0	-0.552863	0	0	0.888584	0.875278	0.899733	0.899733	0	0	0	0	0	0	0
C13H18O5	253.108	13	18	5	0	0	0	1.385	0.385	0.24	5	0	0	0	0	0	0	1	0	1	0	0	0	0	0	0	0	-0.978022	0.977775	-0.985611	0.984505	-0.973626	-0.942857	0	0	-0.633664	0	0	0.90654	0.901879	0.90654	0.90654	0	0	0	0	0	0	0
C14H22O4	253.145	14	22	4	0	0	0	1.571	0.286	0.17	4	0	0	0	0	0	0	0	0	0	1	0	1	0	0	0	0	-0.882992	0.876158	-0.890081	0.892859	-0.892143	-0.933318	0	0.546507	0	0	0	0.867052	0.834278	0.867052	0.867052	0	0	0	0	0	0	0
C16H30O2	253.217	16	30	2	0	0	0	1.875	0.125	0.07	2	0	0	0	0	0	0	0	0	0	1	0	1	0	0	0	0	-0.770972	0.772778	-0.784826	0.779586	-0.745358	-0.663394	0	0	0	0	0	0.677511	0.691291	0.677511	0.677511	0	0	0	0	0	0	0
C12H16O6	255.087	12	16	6	0	0	0	1.333	0.5	0.22	5	0	0	0	0	0	0	1	0	1	0	0	0	0	0	0	0	-0.951648	0.966536	-0.974461	0.971171	-0.947253	-0.907692	0	0	-0.686469	0	0	0.861992	0.853367	0.875357	0.875357	0	0	0	0	0	0	0
C13H20O5	255.124	13	20	5	0	0	0	1.538	0.385	0.14	4	0	0	0	0	0	0	0	0	0	1	0	1	0	0	0	0	-0.98006	0.9887	-0.985349	0.991011	-0.971171	-0.953392	0.557812	0	-0.549527	0	0	0.929056	0.909727	0.96284	0.96284	0	0	0	0	0	0	0
C15H14O4	257.082	15	14	4	0	0	0	0.933	0.267	0.54	9	0	0	0	1	0	1	0	0	0	0	0	0	0	0	0	0	-0.84944	0.831409	-0.84579	0.858931	-0.817799	-0.759385	0	0	0	0	0	0.810301	0.829056	0.810301	0.810301	0	0	0	0	0	0	0
C16H18O3	257.118	16	18	3	0	0	0	1.125	0.188	0.45	8	0	0	0	0	0	0	1	0	1	0	0	0	0	0	0	0	-0.966726	0.977336	-0.983095	0.977528	-0.957837	-0.922279	0	0	-0.600698	0	0	0.888516	0.878511	0.9223	0.9223	0	0	0	0	0	0	0
C13H22O5	257.139	13	22	5	0	0	0	1.692	0.385	0.05	3	0	0	0	0	0	0	0	0	0	1	0	1	0	0	0	0	-0.602237	0.619614	-0.614688	0.608966	-0.602237	-0.548144	0	0	0	0	-0.602237	0.613994	0.60785	0.613994	0.613994	0.624661	-0.558433	-0.609449	0.710266	0.64392	0	0.609449
C14H16N2O3	259.109	14	16	3	2	0	0	1.143	0.214	0.43	8	0	0	0	0	0	0	1	0	1	0	0	0	0	0	0	0	-0.787338	0.77708	-0.783471	0.796136	-0.75155	-0.735033	0	0	0	0	0	0.742131	0.731944	0.742131	0.742131	0	0	0	0	0	0	0
C16H20O3	259.134	16	20	3	0	0	0	1.25	0.188	0.38	7	0	0	0	0	0	0	1	0	1	0	0	0	0	0	0	0	-0.96044	0.966536	-0.972231	0.966726	-0.951648	-0.916484	0.547253	0	-0.620462	0	0	0.895403	0.888649	0.895403	0.895403	0	0	0	0	0	0	0
C14H15NO4	260.093	14	15	4	1	0	0	1.071	0.286	0.45	8	0	0	0	0	0	0	1	0	1	0	0	0	0	0	0	0	-0.609449	0.619614	-0.614688	0.616259	-0.609449	-0.562569	0	0	0	0	-0.609449	0.613994	0.60785	0.613994	0.613994	0.624661	-0.558433	-0.602237	0.70186	0.651631	0	0.602237
C14H14O5	261.077	14	14	5	0	0	0	1	0.357	0.48	8	0	0	0	0	0	0	1	0	1	0	0	0	0	0	0	0	-0.889502	0.895319	-0.90487	0.899441	-0.894196	-0.823787	0.556232	0	-0.545097	0	-0.537457	0.839627	0.859483	0.839627	0.839627	0	0	0	0	0	0	0
C15H18O4	261.113	15	18	4	0	0	0	1.2	0.267	0.38	7	0	0	0	0	0	0	1	0	1	0	0	0	0	0	0	0	-0.947253	0.966536	-0.976691	0.975616	-0.938462	-0.898901	0	0	-0.635864	0	0	0.895403	0.882033	0.895403	0.895403	0	0	0	0	0	0	0
C16H22O3	261.15	16	22	3	0	0	0	1.375	0.188	0.31	6	0	0	0	0	0	0	1	0	1	0	0	0	0	0	0	0	-0.961497	0.956349	-0.968837	0.96779	-0.948295	-0.904291	0.554456	0	-0.638767	0	0	0.899733	0.899561	0.910882	0.910882	0	0	0	0	0	0	0
C14H17NO4	262.108	14	17	4	1	0	0	1.214	0.286	0.36	7	0	0	0	0	0	0	1	0	1	0	0	0	0	0	0	0	-0.959793	0.956322	-0.969244	0.970517	-0.946306	-0.901351	0.555196	0	0	0	0	0.924868	0.922379	0.924868	0.924868	0	0	0	0	0	0	0
C14H16O5	263.092	14	16	5	0	0	0	1.143	0.357	0.39	7	0	0	0	0	0	0	1	0	1	0	0	0	0	0	0	0	-0.942857	0.955297	-0.963312	0.957837	-0.938462	-0.898901	0	0	-0.616062	0	0	0.86422	0.859983	0.886493	0.886493	0	0	0	0	0	0	0
C13H16N2O4	263.104	13	16	4	2	0	0	1.231	0.308	0.33	7	0	0	0	0	0	0	1	0	1	0	0	0	0	0	0	0	-0.903297	0.91259	-0.934323	0.940058	-0.907692	-0.903297	0	0	-0.561056	0	0	0.931041	0.917315	0.886493	0.886493	0	0	0	0	0	0	0
C15H20O4	263.129	15	20	4	0	0	0	1.333	0.267	0.31	6	0	0	0	0	0	0	1	0	1	0	0	0	0	0	0	0	-0.973626	0.977775	-0.981151	0.975616	-0.978022	-0.956044	0.542857	0	-0.589659	0	0	0.89763	0.886444	0.89763	0.89763	0	0	0	0	0	0	0
C16H24O3	263.165	16	24	3	0	0	0	1.5	0.188	0.24	5	0	0	0	0	0	0	0	0	0	1	0	1	0	0	0	0	-0.858058	0.864464	-0.865388	0.867646	-0.852935	-0.847813	0	0.622296	0	0	0	0.778748	0.760677	0.778748	0.778748	0	0	0	0	0	0	0
C13H15NO5	264.088	13	15	5	1	0	0	1.154	0.385	0.37	7	0	0	0	0	0	0	1	0	1	0	0	0	0	0	0	0	-0.876923	0.923829	-0.920944	0.917834	-0.885714	-0.885714	0	0	-0.561056	0	0	0.890948	0.855572	0.873129	0.873129	0	0	-0.534066	0	0	0	0.542857
C14H19NO4	264.124	14	19	4	1	0	0	1.357	0.286	0.27	6	0	0	0	0	0	0	1	0	1	0	0	0	0	0	0	0	-0.964288	0.944828	-0.964683	0.975063	-0.955297	-0.946306	0	0	0	0	0	0.920312	0.917869	0.920312	0.920312	0	0	0	0	0	0	0
C13H14O6	265.072	13	14	6	0	0	0	1.077	0.462	0.4	7	0	0	0	0	0	0	1	0	1	0	0	0	0	0	0	0	-0.964835	0.962041	-0.970002	0.964504	-0.969231	-0.947253	0	0	-0.563257	0	0	0.908767	0.904084	0.886493	0.886493	0	0	0	0	0	0	0
C14H18O5	265.108	14	18	5	0	0	0	1.286	0.357	0.3	6	0	0	0	0	0	0	1	0	1	0	0	0	0	0	0	0	-0.951648	0.966536	-0.976691	0.971171	-0.942857	-0.898901	0	0	-0.660066	0	0	0.895403	0.888649	0.895403	0.895403	0	0	0	0	0	0	0
C13H18N2O4	265.119	13	18	4	2	0	0	1.385	0.308	0.22	6	0	0	0	0	0	0	1	0	1	0	0	0	0	0	0	0	-0.872527	0.869883	-0.891955	0.908945	-0.859341	-0.832967	0	0	-0.580858	0	0	0.835264	0.840137	0.875357	0.875357	0	0	0	0	0	0	0
C15H22O4	265.145	15	22	4	0	0	0	1.467	0.267	0.23	5	0	0	0	0	0	0	1	0	1	0	0	0	0	0	0	0	-0.96044	0.977775	-0.985611	0.984505	-0.956044	-0.92967	0	0	-0.638064	0	0	0.926586	0.908494	0.926586	0.926586	0	0	0	0	0	0	0
C13H17NO5	266.103	13	17	5	1	0	0	1.308	0.385	0.26	6	0	0	0	0	0	0	1	0	1	0	0	0	0	0	0	0	-0.912088	0.921581	-0.929864	0.926724	-0.907692	-0.920879	0	0	-0.613862	0	0	0.870902	0.848957	0.893176	0.893176	0	0	0	0	0	0	0
C13H16O6	267.087	13	16	6	0	0	0	1.231	0.462	0.3	6	0	0	0	0	0	0	1	0	1	0	0	0	0	0	0	0	-0.956044	0.966536	-0.972231	0.957837	-0.964835	-0.92967	0	0	-0.624863	0	-0.56044	0.866447	0.864393	0.888721	0.888721	0	0	0	0	0	0	0
C14H20O5	267.124	14	20	5	0	0	0	1.429	0.357	0.22	5	0	0	0	0	0	0	1	0	1	0	0	0	0	0	0	0	-0.964835	0.977775	-0.985611	0.975616	-0.969231	-0.934066	0	0	-0.622663	0	0	0.86422	0.859983	0.931041	0.931041	0	0	0	0	0	0	0
C15H24O4	267.16	15	24	4	0	0	0	1.6	0.267	0.15	4	0	0	0	0	0	0	0	0	0	1	0	1	0	0	0	0	-0.602237	0.619614	-0.614688	0.608966	-0.602237	-0.548144	0	0	0	0	-0.602237	0.613994	0.60785	0.613994	0.613994	0.624661	-0.558433	-0.609449	0.710266	0.64392	0	0.609449
C12H14O7	269.067	12	14	7	0	0	0	1.167	0.583	0.29	6	0	0	0	0	0	0	1	1	0	0	0	0	0	0	0	0	0	0	-0.54334	0	0	0	0	0	-0.548747	0	0	0	0	0	0	0	0	0	0	0	0	0
C13H18O6	269.103	13	18	6	0	0	0	1.385	0.462	0.2	5	0	0	0	0	0	0	1	0	1	0	0	0	0	0	0	0	-0.951648	0.955297	-0.970002	0.962282	-0.942857	-0.898901	0	0	-0.629263	0	0	0.841946	0.842342	0.908767	0.908767	0	0	0	0	0	0	0
C17H18O3	269.118	17	18	3	0	0	0	1.059	0.176	0.48	9	0	0	0	0	0	0	1	0	1	0	0	0	0	0	0	0	-0.847006	0.874971	-0.880362	0.85647	-0.851874	-0.778856	0	0	0	0	0	0.733835	0.73626	0.733835	0.733835	0	0	0	0	0	0	0
C14H22O5	269.139	14	22	5	0	0	0	1.571	0.357	0.13	4	0	0	0	0	0	0	0	0	0	1	0	1	0	0	0	0	-0.961497	0.978851	-0.986696	0.97669	-0.965897	-0.930694	0	0	-0.618943	0	0	0.865171	0.857618	0.932066	0.932066	0	0	0	0	0	0	0
C12H16O7	271.082	12	16	7	0	0	0	1.333	0.583	0.18	5	0	0	0	0	0	0	1	1	0	0	0	0	0	0	0	0	0	0	0	0	0	0	0	0	0	0	-0.935613	0	0	0	0	0	0	0	0.598287	0.767505	-0.617978	0
C16H16O4	271.098	16	16	4	0	0	0	1	0.25	0.5	9	0	0	0	0	0	0	1	0	1	0	0	0	0	0	0	0	-0.903584	0.919322	-0.92392	0.91368	-0.89889	-0.823787	0.579702	0	0	0	0	0.839627	0.850064	0.839627	0.839627	0	0	0	0	0	0	0
C13H20O6	271.119	13	20	6	0	0	0	1.538	0.462	0.1	4	0	0	0	0	0	0	0	0	0	1	0	1	0	0	0	0	-0.938462	0.962041	-0.965542	0.955615	-0.942857	-0.89011	0	0	-0.649065	0	0	0.815218	0.813676	0.908767	0.908767	0	0	0	0	0	0	0
C17H20O3	271.134	17	20	3	0	0	0	1.176	0.176	0.42	8	0	0	0	0	0	0	1	0	1	0	0	0	0	0	0	0	-0.957837	0.965971	-0.978585	0.968539	-0.953392	-0.900056	0	0	-0.647418	0	0	0.868245	0.869592	0.902029	0.902029	0	0	0	0	0	0	0
C15H15NO4	272.093	15	15	4	1	0	0	1	0.267	0.5	9	0	0	0	0	0	0	1	0	1	0	0	0	0	0	0	0	-0.609449	0.619614	-0.614688	0.616259	-0.609449	-0.562569	0	0	0	0	-0.609449	0.613994	0.60785	0.613994	0.613994	0.624661	-0.558433	-0.602237	0.70186	0.651631	0	0.602237
C15H14O5	273.077	15	14	5	0	0	0	0.933	0.333	0.52	9	0	0	0	1	0	1	0	0	0	0	0	0	0	0	0	0	-0.655198	0.685576	-0.664763	0.662518	-0.624915	0	0.567104	0	0	0	0	0.640298	0.636653	0.640298	0.640298	0	0	0	0	0	-0.581791	0
C16H18O4	273.113	16	18	4	0	0	0	1.125	0.25	0.43	8	0	0	0	0	0	0	1	0	1	0	0	0	0	0	0	0	-0.934066	0.955297	-0.963312	0.953392	-0.92967	-0.868132	0	0	-0.69747	0	0	0.828582	0.831317	0.886493	0.886493	0	0	0	0	0	0	0
C15H18N2O3	273.124	15	18	3	2	0	0	1.2	0.2	0.39	8	0	0	0	0	0	0	1	0	1	0	0	0	0	0	0	0	-0.792844	0.77708	-0.79185	0.801703	-0.762562	-0.75155	0	0.550398	0	0	0	0.730971	0.72642	0.730971	0.730971	0	0	0	0	0	0	0
C17H22O3	273.15	17	22	3	0	0	0	1.294	0.176	0.35	7	0	0	0	0	0	0	1	0	1	0	0	0	0	0	0	0	-0.975616	0.9887	-0.996624	0.986517	-0.98006	-0.944503	0	0	-0.63407	0	0	0.890768	0.88297	0.924552	0.924552	0	0	0	0	0	0	0
C15H17NO4	274.108	15	17	4	1	0	0	1.133	0.267	0.42	8	0	0	0	0	0	0	1	0	1	0	0	0	0	0	0	0	-0.707503	0.699653	-0.730401	0.715409	-0.707503	-0.641433	0	0	0	0	0	0.592868	0.620081	0.592868	0.592868	0	0	0	0	0	0	0
C15H16O5	275.093	15	16	5	0	0	0	1.067	0.333	0.44	8	0	0	0	0	0	0	1	0	1	0	0	0	0	0	0	0	-0.898901	0.876626	-0.900875	0.895611	-0.881319	-0.824176	0	0	-0.624863	0	0	0.797399	0.815881	0.86422	0.86422	0	0	0	0	0	0	0
C14H16N2O4	275.104	14	16	4	2	0	0	1.143	0.286	0.4	8	0	0	0	0	0	0	1	0	1	0	0	0	0	0	0	0	-0.925275	0.93282	-0.945473	0.944503	-0.920879	-0.885714	0	0	-0.629263	0	0	0.870902	0.871008	0.937723	0.937723	0	0	0	0	0	0	0
C16H20O4	275.129	16	20	4	0	0	0	1.25	0.25	0.36	7	0	0	0	0	0	0	1	0	1	0	0	0	0	0	0	0	-0.964835	0.966536	-0.972231	0.957837	-0.973626	-0.938462	0	0	-0.607261	0	-0.551648	0.85531	0.857778	0.899858	0.899858	0	0	0	0	0	0	0
C14H15NO5	276.088	14	15	5	1	0	0	1.071	0.357	0.43	8	0	0	0	0	0	0	1	0	1	0	0	0	0	0	0	0	-0.833175	0.835311	-0.854864	0.842484	-0.819093	-0.729908	0	0	0	0	0	0.739728	0.751164	0.739728	0.739728	0	0	0	0	0	0	0
C15H19NO4	276.124	15	19	4	1	0	0	1.267	0.267	0.33	7	0	0	0	0	0	0	1	0	1	0	0	0	0	0	0	0	-0.957837	0.965971	-0.98084	0.968539	-0.966726	-0.926724	0	0	-0.63407	0	0	0.850227	0.847294	0.884011	0.884011	0	0	0	0	0	0	0
C14H14O6	277.072	14	14	6	0	0	0	1	0.429	0.45	8	0	0	0	0	0	0	1	0	1	0	0	0	0	0	0	0	0	0	0	0	0	0	0	0	0	0	-0.620462	0	0	0	0	0.546723	0	0	0	0	0	0
C15H18O5	277.108	15	18	5	0	0	0	1.2	0.333	0.36	7	0	0	0	0	0	0	1	0	1	0	0	0	0	0	0	0	-0.969231	0.966536	-0.972231	0.957837	-0.978022	-0.942857	0	0	-0.59406	0	0	0.85531	0.857778	0.899858	0.899858	0	0	0	0	0	0	0
C14H18N2O4	277.119	14	18	4	2	0	0	1.286	0.286	0.3	7	0	0	0	0	0	0	1	0	1	0	0	0	0	0	0	0	-0.881319	0.883369	-0.896415	0.895611	-0.876923	-0.806593	0	0	-0.580858	0	0	0.815218	0.837932	0.859765	0.859765	0	0	0	0	0	0	0
C14H17NO5	278.103	14	17	5	1	0	0	1.214	0.357	0.33	7	0	0	0	0	0	0	1	0	1	0	0	0	0	0	0	0	-0.907692	0.903599	-0.903105	0.891166	-0.912088	-0.885714	0.556044	0.560665	0	0	0	0.850855	0.842342	0.886493	0.886493	0	0	0	0	0	0	0
C15H21NO4	278.14	15	21	4	1	0	0	1.4	0.267	0.25	6	0	0	0	0	0	0	1	0	1	0	0	0	0	0	0	0	0	0	0	0	0	0	0	0	0	0	0	0	0	0	0	0	0	0	0	0	0	0
C18H33NO	278.249	18	33	1	1	0	0	1.833	0.056	0.09	3	0	0	0	0	0	0	0	0	0	1	0	1	1	0	0	0	-0.942469	0.928798	-0.951586	0.952999	-0.951619	-0.915018	0	0	-0.604577	0	0	0.908782	0.92264	0.908782	0.908782	0	0	0	0	0	0	0
C10H17O7P	279.064	10	17	7	0	0	1	1.7	0.7	0	3	0	0	0	0	0	0	0	0	0	1	1	0	0	0	0	0	-0.562569	0	-0.54334	0.568855	-0.562569	-0.609449	0	0.616953	0	0	0	0	0	0	0	0	0	0	0	0	0	0
C14H16O6	279.087	14	16	6	0	0	0	1.143	0.429	0.36	7	0	0	0	0	0	0	1	0	1	0	0	0	0	0	0	0	-0.775824	0.750751	-0.767082	0.762269	-0.758242	-0.731868	0	0	0	0	0	0.710531	0.725473	0.755079	0.755079	0	0	0	0	0	0	0
C13H16N2O5	279.099	13	16	5	2	0	0	1.231	0.385	0.29	7	0	0	0	0	0	0	1	0	1	0	0	0	0	0	0	0	0	0	0	0	0	0	0	0.571789	0	0	0	0.534569	0	0	0	0.643563	0	0	0	0	0	0
C15H20O5	279.124	15	20	5	0	0	0	1.333	0.333	0.28	6	0	0	0	0	0	0	1	0	1	0	0	0	0	0	0	0	-0.986813	0.977775	-0.985611	0.98006	-0.982418	-0.947253	0	0	-0.60066	0	0	0.873129	0.875418	0.93995	0.93995	0	0	0	0	0	0	0
C16H24O4	279.16	16	24	4	0	0	0	1.5	0.25	0.21	5	0	0	0	0	0	0	0	0	0	1	0	1	0	0	0	0	-0.951648	0.977775	-0.972231	0.971171	-0.947253	-0.912088	0.569231	0	-0.541254	0	0	0.913222	0.888649	0.957769	0.957769	0	0	0	0	0	0	0
C13H15NO6	280.083	13	15	6	1	0	0	1.154	0.462	0.33	7	0	0	0	0	0	0	1	0	1	0	0	0	0	0	0	0	0	0	0	0	0	0	0	0	0	0	0	0	0	0	0	0	0	0	0	0	0	0
C14H19NO5	280.119	14	19	5	1	0	0	1.357	0.357	0.24	6	0	0	0	0	0	0	1	0	1	0	0	0	0	0	0	0	-0.898901	0.869883	-0.907565	0.900056	-0.907692	-0.876923	0	0	0	0	0	0.888721	0.9107	0.888721	0.888721	0	0	0	0	0	0	0
C18H35NO	280.265	18	35	1	1	0	0	1.944	0.056	0.03	2	0	0	0	0	0	0	0	0	0	1	0	1	1	0	0	0	-0.852935	0.864464	-0.865388	0.862466	-0.858058	-0.852935	0	0.635261	0	0	0	0.768365	0.750397	0.768365	0.768365	0	0	0	0	0	0	0
C14H18O6	281.103	14	18	6	0	0	0	1.286	0.429	0.27	6	0	0	0	0	0	0	1	0	1	0	0	0	0	0	0	0	-0.898901	0.883369	-0.885266	0.882277	-0.89011	-0.850549	0	0	0	0	0	0.841946	0.853367	0.882039	0.882039	0	0	0	0	0	0	0
C13H18N2O5	281.114	13	18	5	2	0	0	1.385	0.385	0.18	6	0	0	0	0	0	0	1	0	1	0	0	0	0	0	0	0	-0.652747	0.647354	-0.660047	0.66893	-0.643956	-0.63956	0	0	0	0	0	0.699394	0.705627	0.637028	0.637028	0	0	0	0	0	0	0
C15H22O5	281.139	15	22	5	0	0	0	1.467	0.333	0.2	5	0	0	0	0	0	0	1	0	1	0	0	0	0	0	0	0	-0.978022	0.977775	-0.985611	0.98006	-0.973626	-0.938462	0	0	-0.59186	0	0	0.873129	0.868803	0.93995	0.93995	0	0	0	0	0	0	0
C12H26O5S	281.143	12	26	5	0	1	0	2.167	0.417	0	0	0	0	0	0	0	0	0	0	0	0	0	0	0	1	0	1	0	0	0	0	0	0	0	0	0	0	0	0	0	0	0	0	0	0	0	0	0	0
C13H17NO6	282.098	13	17	6	1	0	0	1.308	0.462	0.22	6	0	0	0	0	0	0	1	0	1	0	0	0	0	0	0	0	0	0	0	0	0	0	0	0	0	0	0	0	0	0	0	0	0	0	0	0	0	0
C13H16O7	283.082	13	16	7	0	0	0	1.231	0.538	0.26	6	0	0	0	0	0	0	1	1	0	0	0	0	0	0	0	0	0	0	0	0	0	0	0	0	0	0	0	0.563525	0.566707	0.581344	0.581344	0	0	0	0	0	0	0
C14H20O6	283.119	14	20	6	0	0	0	1.429	0.429	0.18	5	0	0	0	0	0	0	1	0	1	0	0	0	0	0	0	0	-0.973626	0.946306	-0.963312	0.957837	-0.978022	-0.951648	0	0	0	0	0	0.895403	0.908494	0.93995	0.93995	0	0	0	0	0	0	0
C18H20O3	283.134	18	20	3	0	0	0	1.111	0.167	0.45	9	0	0	0	0	0	0	1	0	1	0	0	0	0	0	0	0	-0.792844	0.77708	-0.79185	0.801703	-0.762562	-0.75155	0	0.550398	0	0	0	0.730971	0.72642	0.730971	0.730971	0	0	0	0	0	0	0
C15H24O5	283.155	15	24	5	0	0	0	1.6	0.333	0.12	4	0	0	0	0	0	0	0	0	0	1	0	1	0	0	0	0	-0.89889	0.883317	-0.907251	0.908934	-0.903584	-0.894196	0	0	-0.568592	0	0	0.863412	0.864192	0.863412	0.863412	0	0	0	0	0	0	0
C13H18O7	285.098	13	18	7	0	0	0	1.385	0.538	0.16	5	0	0	0	0	0	0	1	1	0	0	0	0	0	0	0	0	-0.613187	0.618134	-0.631058	0.64004	-0.630769	-0.630769	0	0	0	0	0	0.712759	0.714447	0.672666	0.672666	0	0	0	0.58143	0.620378	0	0
C14H22O6	285.134	14	22	6	0	0	0	1.571	0.429	0.09	4	0	0	0	0	0	0	0	0	0	1	0	1	0	0	0	0	-0.96044	0.935068	-0.956622	0.962282	-0.956044	-0.942857	0	0.560665	0	0	0	0.904312	0.904084	0.94886	0.94886	0	0	0	0	0	0	0
C18H22O3	285.15	18	22	3	0	0	0	1.222	0.167	0.39	8	0	0	0	0	0	0	1	0	1	0	0	0	0	0	0	0	-0.92236	0.943325	-0.942969	0.932666	-0.927054	-0.870727	0.560926	0	0	0	0	0.863412	0.864192	0.863412	0.863412	0	0	0	0	0	0	0
C15H16N2O4	287.104	15	16	4	2	0	0	1.067	0.267	0.45	9	0	0	0	0	0	0	1	0	1	0	0	0	0	0	0	0	-0.609449	0.619614	-0.614688	0.616259	-0.609449	-0.562569	0	0	0	0	-0.609449	0.613994	0.60785	0.613994	0.613994	0.624661	-0.558433	-0.602237	0.70186	0.651631	0	0.602237
C13H20O7	287.114	13	20	7	0	0	0	1.538	0.538	0.05	4	0	0	0	0	0	0	0	0	0	1	1	0	0	0	0	0	-0.740046	0.719365	-0.751977	0.761798	-0.735601	-0.722267	0	0	-0.559539	0	0	0.6982	0.709052	0.761263	0.761263	0	0	0	0	0	0	0
C17H20O4	287.129	17	20	4	0	0	0	1.176	0.235	0.4	8	0	0	0	0	0	0	1	0	1	0	0	0	0	0	0	0	-0.925275	0.944059	-0.958852	0.957837	-0.916484	-0.868132	0	0	-0.646865	0	0	0.873129	0.866598	0.895403	0.895403	0	0	0	0	0	0	0
C18H24O3	287.165	18	24	3	0	0	0	1.333	0.167	0.33	7	0	0	0	0	0	0	1	0	1	0	0	0	0	0	0	0	-0.931031	0.952193	-0.951586	0.941434	-0.935606	-0.908155	0.569599	0.547665	0	0	0	0.887917	0.873295	0.887917	0.887917	0	0	0	0	0	0	0
C15H18N2O4	289.119	15	18	4	2	0	0	1.2	0.267	0.36	8	0	0	0	0	0	0	1	0	1	0	0	0	0	0	0	0	-0.92967	0.930572	-0.947703	0.946725	-0.925275	-0.903297	0	0	0	0	0	0.90654	0.901879	0.90654	0.90654	0	0	0	0	0	0	0
C17H22O4	289.145	17	22	4	0	0	0	1.294	0.235	0.33	7	0	0	0	0	0	0	1	0	1	0	0	0	0	0	0	0	-0.978022	0.977775	-0.985611	0.975616	-0.982418	-0.947253	0	0	-0.618262	0	0	0.86422	0.866598	0.931041	0.931041	0	0	0	0	0	0	0
C16H21NO4	290.14	16	21	4	1	0	0	1.312	0.25	0.31	7	0	0	0	0	0	0	1	0	1	0	0	0	0	0	0	0	-0.712552	0.694344	-0.726057	0.720513	-0.712552	-0.700319	0	0.585108	0	0	0	0.632258	0.644342	0.632258	0.632258	0.605404	0	-0.535178	0.538171	0	0	0.535178
C15H16O6	291.087	15	16	6	0	0	0	1.067	0.4	0.42	8	0	0	0	0	0	0	1	0	1	0	0	0	0	0	0	0	-0.78022	0.815936	-0.811679	0.817828	-0.749451	-0.683516	0	0	-0.671068	0	0	0.69494	0.681371	0.761761	0.761761	0	0	0	0	0	0	0
C14H16N2O5	291.099	14	16	5	2	0	0	1.143	0.357	0.37	8	0	0	0	0	0	0	1	0	1	0	0	0	0	0	0	0	-0.837363	0.842909	-0.871886	0.862275	-0.828571	-0.771429	0	0	-0.657866	0	0	0.777352	0.791625	0.719441	0.719441	0	0	0	0	0	0	0
C16H20O5	291.124	16	20	5	0	0	0	1.25	0.312	0.33	7	0	0	0	0	0	0	1	0	1	0	0	0	0	0	0	0	-0.986813	0.966536	-0.976691	0.975616	-0.978022	-0.938462	0	0	-0.605061	0	0	0.873129	0.882033	0.917677	0.917677	0	0	0	0	0	0	0
C15H20N2O4	291.135	15	20	4	2	0	0	1.333	0.267	0.27	7	0	0	0	0	0	0	1	0	1	0	0	0	0	0	0	0	-0.982418	0.977775	-0.985611	0.984505	-0.978022	-0.951648	0.534066	0	-0.642465	0	0	0.926586	0.921725	0.926586	0.926586	0	0	0	0	0	0	0
C14H15NO6	292.083	14	15	6	1	0	0	1.071	0.429	0.4	8	0	0	0	0	0	0	1	0	1	0	0	0	0	0	0	0	0	0	0	0	0	0	0	0.595051	0	0	0	0	0	0	0	0.640442	0	0	0	0	0	0
C15H19NO5	292.119	15	19	5	1	0	0	1.267	0.333	0.3	7	0	0	0	0	0	0	1	0	1	0	0	0	0	0	0	0	-0.951648	0.966536	-0.976691	0.98006	-0.942857	-0.916484	0	0	-0.664467	0	0	0.935496	0.921725	0.935496	0.935496	0	0	0	0	0	0	0
C14H14O7	293.067	14	14	7	0	0	0	1	0.5	0.43	8	0	0	0	0	0	0	1	0	1	0	0	0	0	0	0	0	0	0	0	0	0	0	0	0	0	0	0	0	0	0	0	0.759967	0	0	0.576942	0	0	0
C15H18O6	293.103	15	18	6	0	0	0	1.2	0.4	0.33	7	0	0	0	0	0	0	1	0	1	0	0	0	0	0	0	0	-0.969231	0.955297	-0.967772	0.971171	-0.956044	-0.920879	0.547253	0	-0.662267	0	0	0.924359	0.92834	0.924359	0.924359	0	0	0	0	0	0	0
C14H18N2O5	293.114	14	18	5	2	0	0	1.286	0.357	0.26	7	0	0	0	0	0	0	1	0	1	0	0	0	0	0	0	0	-0.942857	0.946306	-0.963312	0.957837	-0.947253	-0.920879	0	0	-0.585259	0	0	0.928813	0.92834	0.90654	0.90654	0	0	0	0	0	0	0
C16H22O5	293.139	16	22	5	0	0	0	1.375	0.312	0.26	6	0	0	0	0	0	0	1	0	1	0	0	0	0	0	0	0	-0.956044	0.977775	-0.985611	0.984505	-0.951648	-0.925275	0	0	-0.651266	0	0	0.926586	0.908494	0.926586	0.926586	0	0	0	0	0	0	0
C15H21NO5	294.135	15	21	5	1	0	0	1.4	0.333	0.22	6	0	0	0	0	0	0	1	0	1	0	0	0	0	0	0	0	-0.951648	0.93282	-0.949933	0.957837	-0.947253	-0.973626	0	0	-0.624863	0	0	0.890948	0.877623	0.890948	0.890948	0	0	0	0	0	0	0
C18H33NO2	294.244	18	33	2	1	0	0	1.833	0.111	0.06	3	0	0	0	0	0	0	0	0	0	1	0	1	1	0	0	0	-0.68197	0.694344	-0.670207	0.68959	-0.645272	-0.602458	0	0	0	0	0	0.706641	0.681161	0.706641	0.706641	0	0	0	0	0	0	0
C14H16O7	295.082	14	16	7	0	0	0	1.143	0.5	0.33	7	0	0	0	0	0	0	1	0	1	0	0	0	0	0	0	0	0	0	0	0	0	0	0	0	0	0	0	0	0	0	0	0.550654	0	0	0.740235	0.646228	-0.533366	0
C13H16N2O6	295.094	13	16	6	2	0	0	1.231	0.462	0.25	7	0	0	0	0	0	0	1	0	1	0	0	0	0	0	0	0	0	0	0	0	0	0	0	0	0	0	0	0	0	0	0	0	0	0	0.653149	0.601579	0	0
C15H20O6	295.119	15	20	6	0	0	0	1.333	0.4	0.25	6	0	0	0	0	0	0	1	0	1	0	0	0	0	0	0	0	-0.964835	0.966536	-0.978921	0.975616	-0.96044	-0.938462	0	0	-0.657866	0	0	0.908767	0.899674	0.908767	0.908767	0	0	0	0	0	0	0
C14H20N2O5	295.13	14	20	5	2	0	0	1.429	0.357	0.16	6	0	0	0	0	0	0	1	0	1	0	0	0	0	0	0	0	-0.824176	0.829423	-0.851817	0.851164	-0.837363	-0.789011	0	0	0	0	0	0.868674	0.875418	0.788489	0.788489	0	0	0	0	0	0	0
C16H24O3S	295.137	16	24	3	0	1	0	1.5	0.188	0.19	5	0	0	0	0	0	0	0	0	0	1	0	1	0	0	0	0	0	0	0	0	0	0	0	0	0	0	0	0	0	0	0	0	0	0	0	0	0	0
C16H24O5	295.155	16	24	5	0	0	0	1.5	0.312	0.19	5	0	0	0	0	0	0	0	0	0	1	0	1	0	0	0	0	-0.956044	0.977775	-0.981151	0.975616	-0.96044	-0.942857	0	0.551765	-0.576458	0	0	0.895403	0.873213	0.93995	0.93995	0	0	0	0	0	0	0
C19H24N2O	295.182	19	24	1	2	0	0	1.263	0.053	0.39	9	0	0	0	0	0	0	1	0	1	0	0	0	0	0	0	0	-0.602237	0.619614	-0.614688	0.608966	-0.602237	-0.548144	0	0	0	0	-0.602237	0.613994	0.60785	0.613994	0.613994	0.624661	-0.558433	-0.609449	0.710266	0.64392	0	0.609449
C13H15NO7	296.078	13	15	7	1	0	0	1.154	0.538	0.29	7	0	0	0	0	0	0	1	1	0	0	0	0	0	0	0	0	0.729908	-0.780104	0.745327	-0.730944	0.729908	0.645417	-0.54215	0	0.599137	0	0	0	0	-0.616044	-0.616044	0	0.646633	0	0	0	0	0
C14H19NO6	296.114	14	19	6	1	0	0	1.357	0.429	0.2	6	0	0	0	0	0	0	1	0	1	0	0	0	0	0	0	0	-0.740659	0.732769	-0.751472	0.764492	-0.727473	-0.696703	0.591209	0	0	0	0	0.857538	0.871008	0.763988	0.763988	0	0	0	0	0	0	0
C13H14O8	297.062	13	14	8	0	0	0	1.077	0.615	0.33	7	0	0	0	0	0	0	1	1	0	0	0	0	0	0	0	0	0	-0.534946	0	0	0	0	0	0	0	0	0	0	0	0	0	0	0	0	0	0	0	0
C14H18O7	297.098	14	18	7	0	0	0	1.286	0.5	0.24	6	0	0	0	0	0	0	1	0	1	0	0	0	0	0	0	0	-0.582418	0	-0.553012	0.588925	-0.564835	-0.573626	0	0	0	0	0	0.748396	0.782805	0.614754	0.614754	0	0	0	0.648026	0	0	0
C13H18N2O6	297.109	13	18	6	2	0	0	1.385	0.462	0.12	6	0	0	0	0	0	0	1	0	1	0	0	0	0	0	0	0	0	0	0	0	0	0	0	0	0	0	0	0	0	0	0	0	0	0	0	0	0	0
C18H18O4	297.113	18	18	4	0	0	0	1	0.222	0.5	10	0	0	0	0	0	0	1	0	1	0	0	0	0	0	0	0	-0.609449	0.619614	-0.614688	0.616259	-0.609449	-0.562569	0	0	0	0	-0.609449	0.613994	0.60785	0.613994	0.613994	0.624661	-0.558433	-0.602237	0.70186	0.651631	0	0.602237
C15H22O6	297.134	15	22	6	0	0	0	1.467	0.4	0.17	5	0	0	0	0	0	0	1	0	1	0	0	0	0	0	0	0	-0.969231	0.966536	-0.972231	0.966726	-0.978022	-0.956044	0	0	-0.605061	0	0	0.884266	0.882033	0.951087	0.951087	0	0	0	0	0	0	0
C16H26O5	297.171	16	26	5	0	0	0	1.625	0.312	0.11	4	0	0	0	0	0	0	0	0	0	1	0	1	0	0	0	0	0	0	0	0	0	0	0	0	0	0	0	0	0	0	0	0	0	0	0	0	0	0
C13H17NO7	298.093	13	17	7	1	0	0	1.308	0.538	0.18	6	0	0	0	0	0	0	1	1	0	0	0	0	0	0	0	0	0.547253	-0.600152	0.539633	-0.544478	0.551648	0	-0.749451	0	0	0	0	0	0	-0.594708	-0.594708	0	0	0	0	0	0	0
C14H21NO6	298.13	14	21	6	1	0	0	1.5	0.429	0.1	5	0	0	0	0	0	0	0	0	0	1	0	1	1	0	0	0	-0.675854	0.694344	-0.670207	0.683405	-0.639156	-0.590225	0	0	0	0	0	0.706641	0.681161	0.706641	0.706641	0	0	0	0.538171	0	0	0
C13H16O8	299.077	13	16	8	0	0	0	1.231	0.615	0.22	6	0	0	0	0	0	0	1	1	0	0	0	0	0	0	0	0	0.692308	-0.663089	0.680116	-0.695598	0.665934	0.674725	0	0	0	0	0	-0.536796	-0.53363	-0.621436	-0.621436	0	0	0	0	0	0	0
C17H16O5	299.093	17	16	5	0	0	0	0.941	0.294	0.52	10	0	0	0	1	0	1	0	0	0	0	0	0	0	0	0	0	0	0	0	0	0	0	0	0	0	0	0	0	0	0	0	0	0	0	0	0	0	0
C14H20O7	299.114	14	20	7	0	0	0	1.429	0.5	0.14	5	0	0	0	0	0	0	1	0	1	0	0	0	0	0	0	0	-0.657143	0.591161	-0.628829	0.655596	-0.643956	-0.718681	0	0	0	0	0	0.681575	0.685781	0.659302	0.659302	0	0	0	0	0	0	0
C18H20O4	299.129	18	20	4	0	0	0	1.111	0.222	0.44	9	0	0	0	0	0	0	1	0	1	0	0	0	0	0	0	0	-0.884808	0.907321	-0.907251	0.894695	-0.880114	-0.790929	0.621948	0	0	0	0	0.827734	0.83829	0.827734	0.827734	0	0	0	0	0	0	0
C15H24O6	299.15	15	24	6	0	0	0	1.6	0.4	0.08	4	0	0	0	0	0	0	0	0	0	1	0	1	0	0	0	0	-0.982418	0.966536	-0.978921	0.971171	-0.986813	-0.964835	0	0	-0.649065	0	0	0.877584	0.884239	0.922131	0.922131	0	0	0	0	0	0	0
C19H24O3	299.165	19	24	3	0	0	0	1.263	0.158	0.37	8	0	0	0	0	0	0	1	0	1	0	0	0	0	0	0	0	-0.602237	0.619614	-0.614688	0.608966	-0.602237	-0.548144	0	0	0	0	-0.602237	0.613994	0.60785	0.613994	0.613994	0.624661	-0.558433	-0.609449	0.710266	0.64392	0	0.609449
C13H18O8	301.093	13	18	8	0	0	0	1.385	0.615	0.11	5	0	0	0	0	0	0	1	1	0	0	0	0	0	0	0	0	0.608791	-0.620381	0.60207	-0.600037	0.591209	0.6	0	-0.545091	0	0	0	0	0	0	0	0	0	0	0	0	0	0
C17H18O5	301.108	17	18	5	0	0	0	1.059	0.294	0.45	9	0	0	0	0	0	0	1	0	1	0	0	0	0	0	0	0	-0.916484	0.955297	-0.936553	0.917834	-0.92967	-0.868132	0.578022	0	-0.622663	0	-0.604396	0.806308	0.79824	0.85531	0.85531	0	0	0	0	0	0	0
C16H18N2O4	301.119	16	18	4	2	0	0	1.125	0.25	0.42	9	0	0	0	0	0	0	1	0	1	0	0	0	0	0	0	0	-0.562569	0	-0.54334	0.568855	-0.562569	-0.609449	0	0.616953	0	0	0	0	0	0	0	0	0	0	0	0	0	0
C14H22O7	301.129	14	22	7	0	0	0	1.571	0.5	0.05	4	0	0	0	0	0	0	0	0	0	1	0	1	0	0	0	0	-0.885714	0.851901	-0.847358	0.862275	-0.89011	-0.920879	0	0	0	0	0	0.826354	0.815881	0.866447	0.866447	0	0	0	0	0	0	0
C18H22O4	301.145	18	22	4	0	0	0	1.222	0.222	0.38	8	0	0	0	0	0	0	1	0	1	0	0	0	0	0	0	0	-0.947029	0.970813	-0.976533	0.971004	-0.938199	-0.902879	0	0	-0.614368	0	0	0.888179	0.872647	0.910551	0.910551	0	0	0	0	0	0	0
C16H17NO5	302.103	16	17	5	1	0	0	1.062	0.312	0.44	9	0	0	0	0	0	0	1	0	1	0	0	0	0	0	0	0	0	0	0	0	0	0	0	0	0	0	0	0	0	0	0	0	0	0	0	0	0	0
C16H16O6	303.087	16	16	6	0	0	0	1	0.375	0.46	9	0	0	0	0	0	0	1	0	1	0	0	0	0	0	0	0	-0.872527	0.887865	-0.887496	0.873387	-0.868132	-0.837363	0.538462	0	0	0	0	0.777352	0.758549	0.81299	0.81299	0	0	0	0	0	0	0
C15H16N2O5	303.099	15	16	5	2	0	0	1.067	0.333	0.43	9	0	0	0	0	0	0	1	0	1	0	0	0	0	0	0	0	-0.664462	0.694501	-0.692683	0.671886	-0.700971	-0.596312	0	0	0	0	-0.83727	0.688201	0.703293	0.688201	0.688201	0	0	0	0	0	-0.562366	0
C17H20O5	303.124	17	20	5	0	0	0	1.176	0.294	0.38	8	0	0	0	0	0	0	1	0	1	0	0	0	0	0	0	0	-0.938462	0.966536	-0.976691	0.971171	-0.92967	-0.885714	0	0	-0.638064	0	0	0.884266	0.868803	0.90654	0.90654	0	0	0	0	0	0	0
C16H20N2O4	303.135	16	20	4	2	0	0	1.25	0.25	0.33	8	0	0	0	0	0	0	1	0	1	0	0	0	0	0	0	0	-0.926456	0.928798	-0.926056	0.936808	-0.908155	-0.880705	0.63365	0	0	0	0	0.92501	0.914607	0.92501	0.92501	0	0	0	0	0	0	0
C18H24O4	303.16	18	24	4	0	0	0	1.333	0.222	0.31	7	0	0	0	0	0	0	1	0	1	0	0	0	0	0	0	0	-0.969231	0.977775	-0.985611	0.98006	-0.964835	-0.92967	0	0	-0.618262	0	0	0.873129	0.868803	0.93995	0.93995	0	0	0	0	0	0	0
C16H19NO5	304.119	16	19	5	1	0	0	1.188	0.312	0.36	8	0	0	0	0	0	0	1	0	1	0	0	0	0	0	0	0	-0.948947	0.954607	-0.971821	0.959551	-0.944503	-0.891166	0	0	-0.651868	0	0	0.847975	0.849524	0.881759	0.881759	0	0	0	0	0	0	0
C16H18O6	305.103	16	18	6	0	0	0	1.125	0.375	0.38	8	0	0	0	0	0	0	1	0	1	0	0	0	0	0	0	0	-0.964835	0.966536	-0.972231	0.966726	-0.956044	-0.920879	0.569231	0	-0.580858	0	0	0.884266	0.875418	0.90654	0.90654	0	0	0	0	0	0	0
C17H22O5	305.139	17	22	5	0	0	0	1.294	0.294	0.31	7	0	0	0	0	0	0	1	0	1	0	0	0	0	0	0	0	-0.956044	0.977775	-0.985611	0.98006	-0.951648	-0.916484	0	0	-0.631464	0	0	0.90654	0.888649	0.90654	0.90654	0	0	0	0	0	0	0
C18H26O4	305.176	18	26	4	0	0	0	1.444	0.222	0.25	6	0	0	0	0	0	0	1	0	1	0	0	0	0	0	0	0	-0.802198	0.795707	-0.80499	0.795605	-0.797802	-0.762637	0	0	0	0	0	0.668211	0.679166	0.761761	0.761761	0	0	0	0	0	0	0
C15H17NO6	306.098	15	17	6	1	0	0	1.133	0.4	0.36	8	0	0	0	0	0	0	1	0	1	0	0	0	0	0	0	0	-0.850549	0.885617	-0.849588	0.857831	-0.846154	-0.806593	0.758242	0	0	0	-0.569231	0.877584	0.855572	0.86422	0.86422	0	0	-0.630769	0	0	0	0.648352
C16H21NO5	306.135	16	21	5	1	0	0	1.312	0.312	0.28	7	0	0	0	0	0	0	1	0	1	0	0	0	0	0	0	0	-0.973626	0.977775	-0.985611	0.984505	-0.969231	-0.938462	0.538462	0	-0.611662	0	0	0.90654	0.895264	0.90654	0.90654	0	0	0	0	0	0	0
C15H16O7	307.082	15	16	7	0	0	0	1.067	0.467	0.39	8	0	0	0	0	0	0	1	0	1	0	0	0	0	0	0	0	0	0	0	0	0	0	0	0	0	0	0	0	0	0	0	0	0	-0.542857	0	0.690876	0	0.591209
C14H16N2O6	307.094	14	16	6	2	0	0	1.143	0.429	0.33	8	0	0	0	0	0	0	1	0	1	0	0	0	0	0	0	0	-0.661538	0.665337	-0.666737	0.695598	-0.648352	-0.617582	0	0	0	0	0	0.799626	0.796035	0.697167	0.697167	0	0	0	0	0	0	0
C16H20O6	307.119	16	20	6	0	0	0	1.25	0.375	0.31	7	0	0	0	0	0	0	1	0	1	0	0	0	0	0	0	0	-0.982418	0.977775	-0.985611	0.984505	-0.978022	-0.951648	0.534066	0	-0.642465	0	0	0.926586	0.921725	0.926586	0.926586	0	0	0	0	0	0	0
C15H20N2O5	307.13	15	20	5	2	0	0	1.333	0.333	0.24	7	0	0	0	0	0	0	1	0	1	0	0	0	0	0	0	0	-0.969231	0.955297	-0.970002	0.98006	-0.96044	-0.947253	0	0	-0.631464	0	0	0.884266	0.886444	0.951087	0.951087	0	0	0	0	0	0	0
C17H24O5	307.155	17	24	5	0	0	0	1.412	0.294	0.24	6	0	0	0	0	0	0	1	0	1	0	0	0	0	0	0	0	-0.978022	0.977775	-0.985611	0.98006	-0.982418	-0.956044	0	0	-0.620462	0	0	0.90654	0.899674	0.928813	0.928813	0	0	0	0	0	0	0
C18H28O4	307.191	18	28	4	0	0	0	1.556	0.222	0.19	5	0	0	0	0	0	0	0	0	0	1	0	1	0	0	0	0	-0.926456	0.952193	-0.944623	0.936808	-0.935606	-0.91273	0.597049	0	0	0	-0.532998	0.908782	0.889361	0.908782	0.908782	0	0	0	0	0	0	0
C14H15NO7	308.078	14	15	7	1	0	0	1.071	0.5	0.37	8	0	0	0	0	0	0	1	0	1	0	0	0	0	0	0	0	0.613187	-0.570931	0.60876	-0.617816	0.573626	0.556044	0	0	0	0	0	-0.552388	-0.571117	-0.645937	-0.645937	0.586911	0	0	0	0	0	0
C15H19NO6	308.114	15	19	6	1	0	0	1.267	0.4	0.27	7	0	0	0	0	0	0	1	0	1	0	0	0	0	0	0	0	-0.947253	0.939563	-0.945473	0.94228	-0.956044	-0.96044	0	0	0	0	0	0.928813	0.912905	0.90654	0.90654	0	0	0	0	0	0	0
C16H23NO5	308.15	16	23	5	1	0	0	1.438	0.312	0.2	6	0	0	0	0	0	0	1	0	1	0	0	0	0	0	0	0	-0.928743	0.940496	-0.946944	0.939121	-0.942469	-0.887567	0	0	0	0	0	0.86937	0.872147	0.86937	0.86937	0	0	0	0	0	0	0
C14H14O8	309.062	14	14	8	0	0	0	1	0.571	0.4	8	0	0	0	0	0	0	1	1	0	0	0	0	0	0	0	0	0.645088	-0.711221	0.66611	-0.663861	0.645088	0.551298	-0.690839	0	0	0	0	-0.668835	-0.641487	-0.761568	-0.761568	0	0	0	0	0	0	0
C15H18O7	309.098	15	18	7	0	0	0	1.2	0.467	0.3	7	0	0	0	0	0	0	1	0	1	0	0	0	0	0	0	0	-0.762637	0.784468	-0.776001	0.786715	-0.767033	-0.789011	0	0	0	0	0	0.810763	0.773984	0.86422	0.86422	0	0	0	0	0	0	0
C14H18N2O6	309.109	14	18	6	2	0	0	1.286	0.429	0.22	7	0	0	0	0	0	0	1	0	1	0	0	0	0	0	0	0	-0.679121	0.63162	-0.666737	0.700043	-0.661538	-0.696703	0	0	0	0	0	0.752851	0.756344	0.672666	0.672666	0	0	0	0	0	0	0
C16H22O6	309.134	16	22	6	0	0	0	1.375	0.375	0.23	6	0	0	0	0	0	0	1	0	1	0	0	0	0	0	0	0	-0.986813	0.977775	-0.985611	0.98006	-0.991209	-0.964835	0	0	-0.611662	0	0	0.884266	0.886444	0.951087	0.951087	0	0	0	0	0	0	0
C15H22N2O5	309.146	15	22	5	2	0	0	1.467	0.333	0.14	6	0	0	0	0	0	0	1	0	1	0	0	0	0	0	0	0	-0.907692	0.89236	-0.918714	0.917834	-0.912088	-0.894505	0.542857	0	0	0	0	0.959997	0.961417	0.893176	0.893176	0	0	0	0	0	0	0
C17H26O3S	309.153	17	26	3	0	1	0	1.529	0.176	0.17	5	0	0	0	0	0	0	0	0	0	1	0	1	0	0	0	0	0	0	0	0	0	0	0	0	0	0	0	0	0	0	0	0	0	0	0	0	0	0
C15H21NO6	310.13	15	21	6	1	0	0	1.4	0.4	0.18	6	0	0	0	0	0	0	1	0	1	0	0	0	0	0	0	0	-0.947253	0.93282	-0.945473	0.935613	-0.951648	-0.938462	0	0	-0.640264	0	0	0.833037	0.837932	0.877584	0.877584	0	0	0	0	0	0	0
C14H16O8	311.077	14	16	8	0	0	0	1.143	0.571	0.3	7	0	0	0	0	0	0	1	1	0	0	0	0	0	0	0	0	0.854945	-0.865387	0.869657	-0.873387	0.850549	0.793407	-0.564835	0	0.541254	0	0.534066	-0.810763	-0.815881	-0.877584	-0.877584	0	0	0	0	0	0	0
C13H16N2O7	311.088	13	16	7	2	0	0	1.231	0.538	0.2	7	0	0	0	0	0	0	1	1	0	0	0	0	0	0	0	0	0.61729	-0.665375	0.660085	-0.637137	0.61729	0.61729	0	0	0	0	0	0	0	-0.539932	-0.539932	0	0	0	0	0	0	0
C15H20O7	311.114	15	20	7	0	0	0	1.333	0.467	0.22	6	0	0	0	0	0	0	1	0	1	0	0	0	0	0	0	0	-0.815385	0.759742	-0.782691	0.800049	-0.81978	-0.850549	0	0	-0.534654	0	0	0.799626	0.811471	0.799626	0.799626	0	0	0	0	0	0	0
C14H20N2O6	311.125	14	20	6	2	0	0	1.429	0.429	0.11	6	0	0	0	0	0	0	1	0	1	0	0	0	0	0	0	0	-0.740659	0.757495	-0.784921	0.79116	-0.745055	-0.714286	0	0	-0.620462	0	0	0.784034	0.78942	0.712759	0.712759	0	0	0	0	0	0	0
C19H20O4	311.129	19	20	4	0	0	0	1.053	0.211	0.47	10	0	0	0	0	0	0	1	0	1	0	0	0	0	0	0	0	-0.602237	0.619614	-0.614688	0.608966	-0.602237	-0.548144	0	0	0	0	-0.602237	0.613994	0.60785	0.613994	0.613994	0.624661	-0.558433	-0.609449	0.710266	0.64392	0	0.609449
C16H24O6	311.15	16	24	6	0	0	0	1.5	0.375	0.15	5	0	0	0	0	0	0	0	0	0	1	0	1	0	0	0	0	-0.982418	0.977775	-0.985611	0.984505	-0.978022	-0.951648	0.534066	0	-0.616062	0	0	0.915449	0.908494	0.937723	0.937723	0	0	0	0	0	0	0
C14H19NO7	312.109	14	19	7	1	0	0	1.357	0.5	0.16	6	0	0	0	0	0	0	1	0	1	0	0	0	0	0	0	0	0	0	0	0	0	0	0	0	0	0	0	0	0	0	0	0	0	0	0	0	0	0
C15H23NO6	312.145	15	23	6	1	0	0	1.533	0.4	0.09	5	0	0	0	0	0	0	0	0	0	1	0	1	1	0	0	0	-0.553527	0.584875	-0.605048	0.559712	-0.590225	-0.584109	0	0	0	0	0	0	0	0	0	0	0	0	0	0	0	0
C14H18O8	313.093	14	18	8	0	0	0	1.286	0.571	0.2	6	0	0	0	0	0	0	1	1	0	0	0	0	0	0	0	0	0.898901	-0.944059	0.938783	-0.926724	0.903297	0.850549	0	0	0.583059	0	0.542857	-0.808535	-0.791625	-0.866447	-0.866447	0	0	0	0	0	0	0
C18H18O5	313.108	18	18	5	0	0	0	1	0.278	0.48	10	0	0	0	0	0	0	1	0	1	0	0	0	0	0	0	0	-0.571876	0.600513	-0.595739	0.578266	-0.571876	0	0	0	0	0	-0.68197	0.539279	0.552293	0.539279	0.539279	0	0	0	0	0	-0.55662	0
C15H22O7	313.129	15	22	7	0	0	0	1.467	0.467	0.13	5	0	0	0	0	0	0	1	0	1	0	0	0	0	0	0	0	-0.784615	0.764238	-0.769312	0.775603	-0.789011	-0.806593	0	0	0	0	0	0.759533	0.749728	0.781807	0.781807	0	0	0	0	0	0	0
C19H22O4	313.145	19	22	4	0	0	0	1.158	0.211	0.41	9	0	0	0	0	0	0	1	0	1	0	0	0	0	0	0	0	-0.917666	0.931324	-0.933444	0.92792	-0.908278	-0.842563	0.584396	0	0	0	0	0.861034	0.866547	0.861034	0.861034	0	0	0	0	0	0	0
C16H26O6	313.166	16	26	6	0	0	0	1.625	0.375	0.08	4	0	0	0	0	0	0	0	0	0	1	0	1	0	0	0	0	-0.957837	0.977336	-0.97633	0.968539	-0.971171	-0.948947	0	0	-0.591798	0	-0.553367	0.911038	0.896348	0.944822	0.944822	0	0	0	0	0	0	0
C20H26O3	313.181	20	26	3	0	0	0	1.3	0.15	0.35	8	0	0	0	0	0	0	1	0	1	0	0	0	0	0	0	0	-0.602237	0.619614	-0.614688	0.608966	-0.602237	-0.548144	0	0	0	0	-0.602237	0.613994	0.60785	0.613994	0.613994	0.624661	-0.558433	-0.609449	0.710266	0.64392	0	0.609449
C13H16O9	315.072	13	16	9	0	0	0	1.231	0.692	0.18	6	0	0	0	0	0	0	1	1	0	0	0	0	0	0	0	0	0.903584	-0.924123	0.912013	-0.908934	0.903584	0.847257	-0.664193	0	0.63203	0	0	-0.80157	-0.798259	-0.877684	-0.877684	0	0	0	0	0	0	0
C17H16O6	315.087	17	16	6	0	0	0	0.941	0.353	0.5	10	0	0	0	0	0	0	1	0	1	0	0	0	0	0	0	0	-0.609449	0.619614	-0.614688	0.616259	-0.609449	-0.562569	0	0	0	0	-0.609449	0.613994	0.60785	0.613994	0.613994	0.624661	-0.558433	-0.602237	0.70186	0.651631	0	0.602237
C18H20O5	315.124	18	20	5	0	0	0	1.111	0.278	0.42	9	0	0	0	0	0	0	1	0	1	0	0	0	0	0	0	0	-0.96044	0.955297	-0.963312	0.953392	-0.956044	-0.912088	0.56044	0	-0.60066	0	0	0.86422	0.866598	0.886493	0.886493	0	0	0	0	0	0	0
C17H20N2O4	315.135	17	20	4	2	0	0	1.176	0.235	0.38	9	0	0	0	0	0	0	1	0	1	0	0	0	0	0	0	0	-0.602237	0.619614	-0.614688	0.608966	-0.602237	-0.548144	0	0	0	0	-0.602237	0.613994	0.60785	0.613994	0.613994	0.624661	-0.558433	-0.609449	0.710266	0.64392	0	0.609449
C15H24O7	315.145	15	24	7	0	0	0	1.6	0.467	0.04	4	0	0	0	0	0	0	0	0	0	1	0	1	0	0	0	0	-0.96044	0.955297	-0.965542	0.957837	-0.969231	-0.947253	0	0	-0.609461	0	0	0.86422	0.862188	0.931041	0.931041	0	0	0	0	0	0	0
C19H24O4	315.16	19	24	4	0	0	0	1.263	0.211	0.35	8	0	0	0	0	0	0	1	0	1	0	0	0	0	0	0	0	-0.975616	0.9887	-0.992114	0.986517	-0.971171	-0.926724	0	0	-0.674116	0	0	0.875002	0.869592	0.9223	0.9223	0	0	0	0	0	0	0
C17H19NO5	316.119	17	19	5	1	0	0	1.118	0.294	0.41	9	0	0	0	0	0	0	1	0	1	0	0	0	0	0	0	0	-0.609449	0.619614	-0.614688	0.616259	-0.609449	-0.562569	0	0	0	0	-0.609449	0.613994	0.60785	0.613994	0.613994	0.624661	-0.558433	-0.602237	0.70186	0.651631	0	0.602237
C14H22O8	317.124	14	22	8	0	0	0	1.571	0.571	0	4	0	0	0	0	0	0	0	0	0	1	1	0	0	0	0	0	0	0	0	0	0	0	0	0	0	0	0	0	0	0	0	0	0.609	0	0	0	0.668086	0
C19H26O4	317.176	19	26	4	0	0	0	1.368	0.211	0.29	7	0	0	0	0	0	0	1	0	1	0	0	0	0	0	0	0	-0.968784	0.967816	-0.985208	0.979609	-0.964288	-0.928324	0	0	-0.546807	0	0	0.927146	0.924634	0.927146	0.927146	0	0	0	0	0	0	0
C16H17NO6	318.098	16	17	6	1	0	0	1.062	0.375	0.42	9	0	0	0	0	0	0	1	0	1	0	0	0	0	0	0	0	-0.713031	0.697631	-0.7324	0.736624	-0.677711	-0.64239	0	0	-0.620998	0	0	0.628661	0.644519	0.682354	0.682354	0	0	0	0	0	0	0
C17H21NO5	318.135	17	21	5	1	0	0	1.235	0.294	0.33	8	0	0	0	0	0	0	1	0	1	0	0	0	0	0	0	0	-0.896856	0.933333	-0.925913	0.906877	-0.905847	-0.811441	0.54171	0	-0.609813	0	0	0.799578	0.800598	0.840582	0.840582	0	0	0	0	0	0	0
C16H16O7	319.082	16	16	7	0	0	0	1	0.438	0.44	9	0	0	0	0	0	0	1	0	1	0	0	0	0	0	0	0	0	0	0	0	0	0	0	0	0	0	0	0	0	0	0	0	0	0	0	0	0	0
C16H20N2O5	319.13	16	20	5	2	0	0	1.25	0.312	0.3	8	0	0	0	0	0	0	1	0	1	0	0	0	0	0	0	0	-0.925275	0.930572	-0.952162	0.946725	-0.920879	-0.885714	0	0	0	0	0	0.93995	0.934956	0.873129	0.873129	0	0	0	0	0	0	0
C18H24O5	319.155	18	24	5	0	0	0	1.333	0.278	0.29	7	0	0	0	0	0	0	1	0	1	0	0	0	0	0	0	0	-0.982418	0.977775	-0.985611	0.984505	-0.978022	-0.947253	0.534066	0	-0.59406	0	0	0.895403	0.888649	0.917677	0.917677	0	0	0	0	0	0	0
C19H28O4	319.191	19	28	4	0	0	0	1.474	0.211	0.24	6	0	0	0	0	0	0	1	0	1	0	0	0	0	0	0	0	-0.92236	0.931324	-0.933444	0.932666	-0.931748	-0.889502	0.54215	0	0	0	0	0.884819	0.890095	0.884819	0.884819	0	0	0	0	0	0	0
C16H19NO6	320.114	16	19	6	1	0	0	1.188	0.375	0.33	8	0	0	0	0	0	0	1	0	1	0	0	0	0	0	0	0	-0.947253	0.928324	-0.943243	0.937836	-0.938462	-0.916484	0	0	0	0	0	0.841946	0.837932	0.908767	0.908767	0	0	0	0	0	0	0
C17H23NO5	320.15	17	23	5	1	0	0	1.353	0.294	0.26	7	0	0	0	0	0	0	1	0	1	0	0	0	0	0	0	0	-0.946306	0.944828	-0.955561	0.95688	-0.928324	-0.887865	0.586665	0	0	0	0	0.93398	0.929145	0.93398	0.93398	0	0	0	0	0	0	0
C16H18O7	321.098	16	18	7	0	0	0	1.125	0.438	0.36	8	0	0	0	0	0	0	1	0	1	0	0	0	0	0	0	0	-0.70989	0.67208	-0.646668	0.660041	-0.696703	-0.635165	0	0	0	0	0	0.690485	0.714447	0.766215	0.766215	0	0	0	0	0	0	0
C17H22O6	321.134	17	22	6	0	0	0	1.294	0.353	0.29	7	0	0	0	0	0	0	1	0	1	0	0	0	0	0	0	0	-0.982418	0.977775	-0.985611	0.984505	-0.978022	-0.951648	0	0	-0.59846	0	0	0.893176	0.888649	0.959997	0.959997	0	0	0	0	0	0	0
C16H22N2O5	321.146	16	22	5	2	0	0	1.375	0.312	0.22	7	0	0	0	0	0	0	1	0	1	0	0	0	0	0	0	0	-0.978022	0.977775	-0.974461	0.975616	-0.969231	-0.92967	0	0	-0.629263	0	0	0.877584	0.877623	0.957769	0.957769	0	0	0	0	0	0	0
C18H26O5	321.171	18	26	5	0	0	0	1.444	0.278	0.23	6	0	0	0	0	0	0	1	0	1	0	0	0	0	0	0	0	-0.964835	0.977775	-0.985611	0.98006	-0.969231	-0.942857	0	0	-0.607261	0	0	0.884266	0.873213	0.951087	0.951087	0	0	0	0	0	0	0
C15H17NO7	322.093	15	17	7	1	0	0	1.133	0.467	0.33	8	0	0	0	0	0	0	1	0	1	0	0	0	0	0	0	0	0.832967	-0.869883	0.829519	-0.833385	0.828571	0.753846	-0.793407	0	0	0	0	-0.784034	-0.767369	-0.775125	-0.775125	0	0	0	0	0	0	0
C16H21NO6	322.13	16	21	6	1	0	0	1.312	0.375	0.25	7	0	0	0	0	0	0	1	0	1	0	0	0	0	0	0	0	-0.96044	0.944059	-0.945473	0.953392	-0.942857	-0.898901	0.621978	0	-0.59186	0	0	0.931041	0.934956	0.953315	0.953315	0	0	0	0	0	0	0
C14H16N2O7	323.088	14	16	7	2	0	0	1.143	0.5	0.29	8	0	0	0	0	0	0	1	0	1	0	0	0	0	0	0	0	0	0	0	0	0	0	0	0	0	0.639803	0	0	0	0	0	0.577847	0	0	0	0	0	0
C16H20O7	323.114	16	20	7	0	0	0	1.25	0.438	0.28	7	0	0	0	0	0	0	1	0	1	0	0	0	0	0	0	0	-0.898901	0.876626	-0.891955	0.900056	-0.89011	-0.89011	0	0	-0.618262	0	0	0.875357	0.875418	0.942178	0.942178	0	0	0	0	0	0	0
C15H20N2O6	323.125	15	20	6	2	0	0	1.333	0.4	0.2	7	0	0	0	0	0	0	1	0	1	0	0	0	0	0	0	0	-0.762637	0.737265	-0.776001	0.777826	-0.771429	-0.749451	0	0	0	0	0	0.795171	0.822496	0.755079	0.755079	0	0	0	0	0	0	0
C17H24O6	323.15	17	24	6	0	0	0	1.412	0.353	0.21	6	0	0	0	0	0	0	1	0	1	0	0	0	0	0	0	0	-0.982418	0.977775	-0.985611	0.984505	-0.978022	-0.951648	0.534066	0	-0.616062	0	0	0.915449	0.908494	0.937723	0.937723	0	0	0	0	0	0	0
C18H28O5	323.186	18	28	5	0	0	0	1.556	0.278	0.16	5	0	0	0	0	0	0	0	0	0	1	0	1	0	0	0	0	-0.964835	0.977775	-0.985611	0.98006	-0.96044	-0.925275	0	0	-0.649065	0	0	0.895403	0.888649	0.917677	0.917677	0	0	0	0	0	0	0
C14H15NO8	324.072	14	15	8	1	0	0	1.071	0.571	0.33	8	0	0	0	0	0	0	1	1	0	0	0	0	0	0	0	0	0.778856	-0.797804	0.823565	-0.809709	0.778856	0.778856	0	0	0	0	0	-0.743701	-0.705735	-0.743701	-0.743701	0	0	0	0	0	0	0
C15H19NO7	324.109	15	19	7	1	0	0	1.267	0.467	0.24	7	0	0	0	0	0	0	1	0	1	0	0	0	0	0	0	0	0	0	0	0	0	0	0	0	0	0	0	0	0	0	0	0	0	0	0	0	0	0
C16H23NO6	324.145	16	23	6	1	0	0	1.438	0.375	0.17	6	0	0	0	0	0	0	1	0	1	0	0	0	0	0	0	0	-0.982418	0.977775	-0.981151	0.975616	-0.986813	-0.969231	0	0	-0.576458	0	0	0.884266	0.879828	0.951087	0.951087	0	0	0	0	0	0	0
C14H14O9	325.057	14	14	9	0	0	0	1	0.643	0.37	8	0	0	0	0	0	0	1	1	0	0	0	0	0	0	0	0	0.759809	-0.788342	0.782074	-0.779433	0.759809	0.759809	0	0	0.666943	0	0	-0.637508	-0.602127	-0.768636	-0.768636	0	0	0	0	0	0	0
C15H18O8	325.093	15	18	8	0	0	0	1.2	0.533	0.27	7	0	0	0	0	0	0	1	1	0	0	0	0	0	0	0	0	0.841758	-0.894608	0.885266	-0.87561	0.837363	0.789011	-0.578022	0	0	0	0	-0.777352	-0.749728	-0.781807	-0.781807	0	0	0	0	0	0	0
C16H22O7	325.129	16	22	7	0	0	0	1.375	0.438	0.2	6	0	0	0	0	0	0	1	0	1	0	0	0	0	0	0	0	-0.832967	0.820432	-0.818369	0.833385	-0.824176	-0.837363	0.542857	0	0	0	0	0.81299	0.79824	0.879811	0.879811	0	0	0	0	0	0	0
C15H22N2O6	325.141	15	22	6	2	0	0	1.467	0.4	0.1	6	0	0	0	0	0	0	1	0	1	0	0	0	0	0	0	0	-0.912088	0.896856	-0.909795	0.911167	-0.898901	-0.885714	0	0.571789	0	0	0	0.861992	0.859983	0.919904	0.919904	0	0	0	0	0	0	0
C17H26O6	325.166	17	26	6	0	0	0	1.529	0.353	0.14	5	0	0	0	0	0	0	0	0	0	1	0	1	0	0	0	0	-0.978022	0.977775	-0.981151	0.98006	-0.973626	-0.956044	0	0.542866	-0.563257	0	0	0.893176	0.882033	0.959997	0.959997	0	0	0	0	0	0	0
C14H17NO8	326.088	14	17	8	1	0	0	1.214	0.571	0.22	7	0	0	0	0	0	0	1	1	0	0	0	0	0	0	0	0	0.846154	-0.908094	0.876346	-0.87561	0.832967	0.789011	-0.621978	0	0.534654	0	0	-0.77067	-0.734293	-0.784034	-0.784034	0	0	0	0	0	0	0
C14H16O9	327.072	14	16	9	0	0	0	1.143	0.643	0.26	7	0	0	0	0	0	0	1	1	0	0	0	0	0	0	0	0	0.868132	-0.910342	0.907565	-0.895611	0.859341	0.793407	-0.608791	0	0.59846	0	0	-0.808535	-0.79383	-0.844173	-0.844173	0	0	0	0	0	0	0
C15H20O8	327.109	15	20	8	0	0	0	1.333	0.533	0.18	6	0	0	0	0	0	0	1	1	0	0	0	0	0	0	0	0	0.608791	-0.687814	0.664507	-0.651151	0.6	0	0	0	0	0	0	-0.552388	-0.53363	0	0	0	0	0	0	0	0	0
C14H20N2O7	327.12	14	20	7	2	0	0	1.429	0.5	0.06	6	0	0	0	0	0	0	1	0	1	0	0	0	0	0	0	0	0	0	0	0	0	0	0	0	0	0	0	0	0	0	0	0	0.54526	0	0	0	0	0
C19H20O5	327.124	19	20	5	0	0	0	1.053	0.263	0.45	10	0	0	0	0	0	0	1	0	1	0	0	0	0	0	0	0	-0.801708	0.798974	-0.813412	0.810666	-0.770972	-0.709499	0	0	0	0	0	0.713852	0.722129	0.713852	0.713852	0	0	0	0	0	0	0
C16H24O7	327.145	16	24	7	0	0	0	1.5	0.438	0.12	5	0	0	0	0	0	0	0	0	0	1	0	1	0	0	0	0	-0.885714	0.854148	-0.865197	0.877832	-0.868132	-0.868132	0	0	-0.583059	0	0	0.8219	0.826906	0.888721	0.888721	0	0	0	0	0	0	0
C20H24O4	327.16	20	24	4	0	0	0	1.2	0.2	0.39	9	0	0	0	0	0	0	1	0	1	0	0	0	0	0	0	0	-0.852935	0.864464	-0.865388	0.862466	-0.847813	-0.837567	0	0.59896	0	0	0	0.778748	0.760677	0.778748	0.778748	0	0	0	0	0	0	0
C17H28O6	327.181	17	28	6	0	0	0	1.647	0.353	0.07	4	0	0	0	0	0	0	0	0	0	1	0	1	0	0	0	0	-0.718668	0.694344	-0.726057	0.726698	-0.718668	-0.712552	0	0.612971	0	0	0	0.632258	0.644342	0.632258	0.632258	0.605404	0	0	0	0	0	0
C14H19NO8	328.104	14	19	8	1	0	0	1.357	0.571	0.11	6	0	0	0	0	0	0	1	1	0	0	0	0	0	0	0	0	0.708616	-0.772135	0.718961	-0.707605	0.704201	0.63356	-0.792502	0	0	0	0	-0.666693	-0.6268	-0.724861	-0.724861	0	0	0	0	0	0	0
C14H18O9	329.088	14	18	9	0	0	0	1.286	0.643	0.16	6	0	0	0	0	0	0	1	1	0	0	0	0	0	0	0	0	0.903297	-0.944059	0.938783	-0.931169	0.898901	0.846154	-0.582418	0	0.59626	0	0	-0.839719	-0.820291	-0.853083	-0.853083	0	0	0	0	0	0	0
C18H18O6	329.103	18	18	6	0	0	0	1	0.333	0.47	10	0	0	0	0	0	0	1	0	1	0	0	0	0	0	0	0	-0.92967	0.944059	-0.938783	0.931169	-0.925275	-0.872527	0.569231	0	-0.543455	0	0	0.806308	0.800445	0.886493	0.886493	0	0	0	0	0	0	0
C15H22O8	329.124	15	22	8	0	0	0	1.467	0.533	0.09	5	0	0	0	0	0	0	1	1	0	0	0	0	0	0	0	0	0	0	0	0	0	0	0	0	0	0	0	0	0	0	0	-0.668489	0	0	0	0	0	0
C19H22O5	329.139	19	22	5	0	0	0	1.158	0.263	0.39	9	0	0	0	0	0	0	1	0	1	0	0	0	0	0	0	0	-0.956044	0.955297	-0.967772	0.962282	-0.951648	-0.903297	0	0	-0.59846	0	0	0.853083	0.853367	0.89763	0.89763	0	0	0	0	0	0	0
C16H26O7	329.161	16	26	7	0	0	0	1.625	0.438	0.04	4	0	0	0	0	0	0	0	0	0	1	0	1	0	0	0	0	-0.92967	0.93282	-0.932093	0.922279	-0.942857	-0.916484	0	0	0	0	0	0.839719	0.826906	0.861992	0.861992	0	0	0	0	0	0	0
C20H26O4	329.176	20	26	4	0	0	0	1.3	0.2	0.33	8	0	0	0	0	0	0	1	0	1	0	0	0	0	0	0	0	-0.951619	0.952193	-0.967833	0.962252	-0.947044	-0.887567	0	0	-0.579386	0	0	0.89719	0.906574	0.89719	0.89719	0	0	0	0	0	0	0
C18H21NO5	330.135	18	21	5	1	0	0	1.167	0.278	0.38	9	0	0	0	0	0	0	1	0	1	0	0	0	0	0	0	0	-0.712552	0.694344	-0.726057	0.720513	-0.712552	-0.700319	0	0.585108	0	0	0	0.632258	0.644342	0.632258	0.632258	0.605404	0	-0.535178	0.538171	0	0	0.535178
C17H16O7	331.082	17	16	7	0	0	0	0.941	0.412	0.48	10	0	0	0	0	0	0	1	0	1	0	0	0	0	0	0	0	0	0	0	0	0	0	0	0	0	0	0	0	0	0	0	0	0	0	0	0	0	0
C14H20O9	331.103	14	20	9	0	0	0	1.429	0.643	0.05	5	0	0	0	0	0	0	1	1	0	0	0	0	0	0	0	0	0.89329	-0.913595	0.899634	-0.889922	0.888889	0.833884	-0.677668	0	0	0	0	-0.813885	-0.805741	-0.809425	-0.809425	0	0	0	0	0	0	0
C18H20O6	331.119	18	20	6	0	0	0	1.111	0.333	0.4	9	0	0	0	0	0	0	1	0	1	0	0	0	0	0	0	0	-0.969231	0.966536	-0.972231	0.971171	-0.96044	-0.92967	0	0.540641	-0.547855	0	0	0.861992	0.855572	0.928813	0.928813	0	0	0	0	0	0	0
C15H24O8	331.14	15	24	8	0	0	0	1.6	0.533	0	4	0	0	0	0	0	0	0	0	0	1	1	0	0	0	0	0	-0.661538	0.640611	-0.660047	0.651151	-0.674725	-0.70989	0	0	-0.580858	0	0	0.543478	0.53804	0.637028	0.637028	0	0	0	0	0	0	0
C19H24O5	331.155	19	24	5	0	0	0	1.263	0.263	0.33	8	0	0	0	0	0	0	1	0	1	0	0	0	0	0	0	0	-0.973626	0.977775	-0.981151	0.98006	-0.969231	-0.947253	0.534066	0.551765	-0.545655	0	0	0.884266	0.868803	0.928813	0.928813	0	0	0	0	0	0	0
C20H28O4	331.191	20	28	4	0	0	0	1.4	0.2	0.28	7	0	0	0	0	0	0	1	0	1	0	0	0	0	0	0	0	-0.770972	0.798974	-0.813412	0.779586	-0.801708	-0.740235	0	0.547102	0	0	-0.586553	0.651553	0.660452	0.651553	0.651553	0	0	0	0	0	0	0
C17H19NO6	332.114	17	19	6	1	0	0	1.118	0.353	0.38	9	0	0	0	0	0	0	1	0	1	0	0	0	0	0	0	0	-0.964835	0.977775	-0.981151	0.98006	-0.96044	-0.920879	0	0	-0.624863	0	0	0.848628	0.840137	0.928813	0.928813	0	0	0	0	0	0	0
C16H19N3O5	332.125	16	19	5	3	0	0	1.188	0.312	0.33	9	0	0	0	0	0	0	1	0	1	0	0	0	0	0	0	0	-0.700319	0.678705	-0.716749	0.708144	-0.700319	-0.694203	0	0.578917	-0.535767	0	0	0.607464	0.622864	0.607464	0.607464	0.573873	0	0	0	0	0	0
C18H23NO5	332.15	18	23	5	1	0	0	1.278	0.278	0.31	8	0	0	0	0	0	0	1	0	1	0	0	0	0	0	0	0	-0.878647	0.874971	-0.880362	0.888465	-0.883515	-0.873779	0	0	0	0	0	0.878135	0.879116	0.878135	0.878135	0	0	0	0	0	0	0
C17H18O7	333.098	17	18	7	0	0	0	1.059	0.412	0.41	9	0	0	0	0	0	0	1	0	1	0	0	0	0	0	0	0	-0.78022	0.800202	-0.787151	0.766714	-0.767033	-0.70989	0	0	0	0	0	0.552388	0.546861	0.699394	0.699394	0	0	0	0	0	0	0
C18H22O6	333.134	18	22	6	0	0	0	1.222	0.333	0.33	8	0	0	0	0	0	0	1	0	1	0	0	0	0	0	0	0	-0.973626	0.977775	-0.985611	0.98006	-0.969231	-0.934066	0	0	-0.59626	0	0	0.884266	0.875418	0.928813	0.928813	0	0	0	0	0	0	0
C19H26O5	333.171	19	26	5	0	0	0	1.368	0.263	0.27	7	0	0	0	0	0	0	1	0	1	0	0	0	0	0	0	0	-0.969231	0.966536	-0.976691	0.971171	-0.96044	-0.916484	0	0	-0.59846	0	0	0.861992	0.862188	0.928813	0.928813	0	0	0	0	0	0	0
C20H30O4	333.207	20	30	4	0	0	0	1.5	0.2	0.22	6	0	0	0	0	0	0	0	0	0	1	0	1	0	0	0	0	-0.609449	0.619614	-0.614688	0.616259	-0.609449	-0.562569	0	0	0	0	-0.609449	0.613994	0.60785	0.613994	0.613994	0.624661	-0.558433	-0.602237	0.70186	0.651631	0	0.602237
C17H21NO6	334.13	17	21	6	1	0	0	1.235	0.353	0.31	8	0	0	0	0	0	0	1	0	1	0	0	0	0	0	0	0	-0.938462	0.93282	-0.945473	0.940058	-0.934066	-0.89011	0	0	-0.605061	0	0	0.850855	0.857778	0.917677	0.917677	0	0	0	0	0	0	0
C16H21N3O5	334.141	16	21	5	3	0	0	1.312	0.312	0.24	8	0	0	0	0	0	0	1	0	1	0	0	0	0	0	0	0	-0.817076	0.785876	-0.805616	0.826206	-0.78634	-0.781217	0	0	0	0	0	0.809898	0.819783	0.809898	0.809898	0	0	-0.545571	0	0	0	0.545571
C18H25NO5	334.166	18	25	5	1	0	0	1.389	0.278	0.24	7	0	0	0	0	0	0	1	0	1	0	0	0	0	0	0	0	-0.847813	0.864464	-0.865388	0.857286	-0.852935	-0.84269	0	0.611925	0	0	0	0.768365	0.750397	0.768365	0.768365	0	0	0	0	0	0	0
C16H16O8	335.077	16	16	8	0	0	0	1	0.5	0.42	9	0	0	0	0	0	0	1	0	1	0	0	0	0	0	0	0	0.903297	-0.93282	0.941013	-0.931169	0.898901	0.885714	0	0	0.624863	0	0	-0.844173	-0.820291	-0.844173	-0.844173	0	0	0	0	0	0	0
C15H16N2O7	335.088	15	16	7	2	0	0	1.067	0.467	0.37	9	0	0	0	0	0	0	1	0	1	0	0	0	0	0	0	0	0	0	0	0	0	0	0	0	0	0.633021	0	0	0	0	0	0	0	0	0	0	0	0
C17H20O7	335.114	17	20	7	0	0	0	1.176	0.412	0.33	8	0	0	0	0	0	0	1	0	1	0	0	0	0	0	0	0	-0.973626	0.955297	-0.963312	0.966726	-0.96044	-0.934066	0	0	-0.59186	0	0	0.890948	0.895264	0.957769	0.957769	0	0	0	0	0	0	0
C16H20N2O6	335.125	16	20	6	2	0	0	1.25	0.375	0.27	8	0	0	0	0	0	0	1	0	1	0	0	0	0	0	0	0	-0.973626	0.935068	-0.952162	0.948947	-0.969231	-0.938462	0	0	-0.609461	0	0	0.884266	0.906289	0.89763	0.89763	0	0	0	0	0	0	0
C18H24O6	335.15	18	24	6	0	0	0	1.333	0.333	0.27	7	0	0	0	0	0	0	1	0	1	0	0	0	0	0	0	0	-0.978022	0.977775	-0.985611	0.98006	-0.973626	-0.938462	0	0	-0.59186	0	0	0.873129	0.868803	0.93995	0.93995	0	0	0	0	0	0	0
C17H24N2O5	335.161	17	24	5	2	0	0	1.412	0.294	0.2	7	0	0	0	0	0	0	1	0	1	0	0	0	0	0	0	0	-0.721268	0.77708	-0.737384	0.729327	-0.726774	-0.679974	0	0	0	0	0	0.730971	0.690513	0.730971	0.730971	0	-0.556405	0	0	0.563674	-0.672261	0
C19H28O5	335.186	19	28	5	0	0	0	1.474	0.263	0.21	6	0	0	0	0	0	0	1	0	1	0	0	0	0	0	0	0	-0.978022	0.977775	-0.985611	0.98006	-0.973626	-0.938462	0	0	-0.59186	0	0	0.873129	0.868803	0.93995	0.93995	0	0	0	0	0	0	0
C15H15NO8	336.072	15	15	8	1	0	0	1	0.533	0.4	9	0	0	0	0	0	0	1	1	0	0	0	0	0	0	0	0	0.822199	-0.82517	0.844598	-0.841746	0.822199	0.822199	0	0	0	0	0	-0.791727	-0.768386	-0.843644	-0.843644	0	0	0	0	0	0	0
C16H19NO7	336.109	16	19	7	1	0	0	1.188	0.438	0.3	8	0	0	0	0	0	0	1	0	1	0	0	0	0	0	0	0	0	0	0	0	0	0	0	0	0	0.791276	0	0	0	0	0	0	0	0	0	0	0	0
C15H19N3O6	336.12	15	19	6	3	0	0	1.267	0.4	0.22	8	0	0	0	0	0	0	1	0	1	0	0	0	0	0	0	0	-0.797802	0.728274	-0.787151	0.788938	-0.793407	-0.745055	0	0	-0.563257	0	0	0.712759	0.767369	0.690485	0.690485	0	0	0	0	0	0	0
C17H23NO6	336.145	17	23	6	1	0	0	1.353	0.353	0.23	7	0	0	0	0	0	0	1	0	1	0	0	0	0	0	0	0	-0.938462	0.955297	-0.961082	0.944503	-0.947253	-0.925275	0	0	-0.583059	0	0	0.839719	0.824701	0.884266	0.884266	0	0	0	0	0	0	0
C15H14O9	337.057	15	14	9	0	0	0	0.933	0.6	0.43	9	0	0	0	0	0	0	1	1	0	0	0	0	0	0	0	0	0.602458	-0.656811	0.65159	-0.64939	0.602458	0.602458	0	0	0.54189	0	0	-0.564073	0	-0.607464	-0.607464	0	0	0	0	0	0	0
C16H18O8	337.093	16	18	8	0	0	0	1.125	0.5	0.33	8	0	0	0	0	0	0	1	0	1	0	0	0	0	0	0	0	0.89011	-0.935068	0.934323	-0.935613	0.876923	0.841758	-0.551648	0	0	0	0	-0.890948	-0.859983	-0.882039	-0.882039	0	0	0	0	0	0	0
C15H18N2O7	337.104	15	18	7	2	0	0	1.2	0.467	0.26	8	0	0	0	0	0	0	1	0	1	0	0	0	0	0	0	0	0	0	0	0	0	0	0	0	0.532454	0	0	0	0	0	0	0	0	0	0	0	0	0
C17H22O7	337.129	17	22	7	0	0	0	1.294	0.412	0.26	7	0	0	0	0	0	0	1	0	1	0	0	0	0	0	0	0	-0.969231	0.955297	-0.972231	0.971171	-0.964835	-0.951648	0	0	-0.631464	0	0	0.857538	0.857778	0.924359	0.924359	0	0	0	0	0	0	0
C16H22N2O6	337.141	16	22	6	2	0	0	1.375	0.375	0.18	7	0	0	0	0	0	0	1	0	1	0	0	0	0	0	0	0	-0.942857	0.908094	-0.927634	0.928946	-0.925275	-0.876923	0.551648	0	0	0	0	0.902085	0.91952	0.924359	0.924359	0	0	0	0	0	0	0
C18H26O6	337.166	18	26	6	0	0	0	1.444	0.333	0.2	6	0	0	0	0	0	0	1	0	1	0	0	0	0	0	0	0	-0.978022	0.977775	-0.985611	0.98006	-0.973626	-0.938462	0	0	-0.59186	0	0	0.873129	0.868803	0.93995	0.93995	0	0	0	0	0	0	0
C19H30O5	337.202	19	30	5	0	0	0	1.579	0.263	0.15	5	0	0	0	0	0	0	0	0	0	1	0	1	0	0	0	0	-0.712552	0.678705	-0.716749	0.720513	-0.712552	-0.718668	0	0.634641	0	0	0	0.607464	0.622864	0.607464	0.607464	0.573873	0	0	0	0	0	0
C15H17NO8	338.088	15	17	8	1	0	0	1.133	0.533	0.3	8	0	0	0	0	0	0	1	1	0	0	0	0	0	0	0	0	0.89011	-0.921581	0.929864	-0.917834	0.885714	0.863736	0	0	0.620462	0	0	-0.772898	-0.754139	-0.830809	-0.830809	0	0	0	0	0	0	0
C16H21NO7	338.125	16	21	7	1	0	0	1.312	0.438	0.22	7	0	0	0	0	0	0	1	0	1	0	0	0	0	0	0	0	0	0	0	0	0	0	0	0	0	0	0	0	0	0	0	-0.659425	0	0	0	0	0	0
C17H25NO6	338.161	17	25	6	1	0	0	1.471	0.353	0.15	6	0	0	0	0	0	0	1	0	1	0	0	0	0	0	0	0	-0.98006	0.977336	-0.989859	0.991011	-0.975616	-0.953392	0	0	-0.622946	0	0	0.881759	0.876281	0.915543	0.915543	0	0	0	0	0	0	0
C21H25NO3	338.176	21	25	3	1	0	0	1.19	0.143	0.41	10	0	0	0	0	0	0	1	0	1	0	0	0	0	0	0	0	-0.602237	0.619614	-0.614688	0.608966	-0.602237	-0.548144	0	0	0	0	-0.602237	0.613994	0.60785	0.613994	0.613994	0.624661	-0.558433	-0.609449	0.710266	0.64392	0	0.609449
C15H16O9	339.072	15	16	9	0	0	0	1.067	0.6	0.33	8	0	0	0	0	0	0	1	1	0	0	0	0	0	0	0	0	0.920879	-0.944059	0.961082	-0.948947	0.916484	0.868132	0	0	0.686469	0	0	-0.857538	-0.851162	-0.857538	-0.857538	0	0	0	0	0	0	0
C14H16N2O8	339.083	14	16	8	2	0	0	1.143	0.571	0.25	8	0	0	0	0	0	0	1	1	0	0	0	0	0	0	0	0	0.562569	0	0	0	0.562569	0.562569	0	0	0	0	0	0	0	0	0	0	0	0	0	0	0	0
C16H20O8	339.109	16	20	8	0	0	0	1.25	0.5	0.25	7	0	0	0	0	0	0	1	0	1	0	0	0	0	0	0	0	0.894505	-0.939563	0.934323	-0.928946	0.89011	0.850549	-0.551648	0	0.59406	0	0	-0.837491	-0.813676	-0.841946	-0.841946	0	0	0	0	0	0	0
C15H20N2O7	339.12	15	20	7	2	0	0	1.333	0.467	0.16	7	0	0	0	0	0	0	1	0	1	0	0	0	0	0	0	0	0	0	0	0	0	0	-0.586813	0	0	0.551633	0	0	0	0	0	0	0	0	0	0	0	0
C17H24O7	339.145	17	24	7	0	0	0	1.412	0.412	0.19	6	0	0	0	0	0	0	1	0	1	0	0	0	0	0	0	0	-0.898901	0.899103	-0.891955	0.891166	-0.89011	-0.854945	0.617582	0	-0.550055	0	0	0.866447	0.864393	0.933268	0.933268	0	0	0	0	0	0	0
C18H28O6	339.181	18	28	6	0	0	0	1.556	0.333	0.13	5	0	0	0	0	0	0	0	0	0	1	0	1	0	0	0	0	-0.982418	0.955297	-0.967772	0.975616	-0.969231	-0.938462	0	0	-0.611662	0	0	0.890948	0.901879	0.957769	0.957769	0	0	0	0	0	0	0
C18H32N2O4	339.229	18	32	4	2	0	0	1.778	0.222	0	4	0	0	0	0	0	0	0	0	0	1	0	1	1	0	0	0	0	0	0	0	0	0	0	0	0	0	0	0	0	0	0	0	0	0	0	0	0	0
C15H19NO8	340.104	15	19	8	1	0	0	1.267	0.533	0.2	7	0	0	0	0	0	0	1	1	0	0	0	0	0	0	0	0	0.934066	-0.955297	0.954392	-0.944503	0.938462	0.898901	-0.569231	0	0.607261	0	0	-0.841946	-0.829111	-0.85531	-0.85531	0	0	0	0	0	0	0
C15H18O9	341.088	15	18	9	0	0	0	1.2	0.6	0.24	7	0	0	0	0	0	0	1	1	0	0	0	0	0	0	0	0	0.925275	-0.955297	0.963312	-0.948947	0.92967	0.885714	-0.538462	0	0.618262	0	0	-0.866447	-0.851162	-0.866447	-0.866447	0	0	0	0	0	0	0
C14H18N2O8	341.099	14	18	8	2	0	0	1.286	0.571	0.12	7	0	0	0	0	0	0	1	1	0	0	0	0	0	0	0	0	0.796585	-0.82517	0.81861	-0.815846	0.796585	0.745358	0	0	0.782077	0	0	-0.648957	-0.639894	-0.778748	-0.778748	0	0	0	0	0	0	0
C16H22O8	341.124	16	22	8	0	0	0	1.375	0.5	0.17	6	0	0	0	0	0	0	1	0	1	0	0	0	0	0	0	0	0.608791	-0.67208	0.666737	-0.653374	0.6	0.551648	0	0	0	0	0	-0.603617	-0.573322	0	0	0	0	0	0	0	0	0
C15H22N2O7	341.135	15	22	7	2	0	0	1.467	0.467	0.05	6	0	0	0	0	0	0	1	0	1	0	0	0	0	0	0	0	0	0	0	0	0	0	0	0	0	0	0	0	0	0	0	0	0	0	0	0	0	0
C20H22O5	341.139	20	22	5	0	0	0	1.1	0.25	0.43	10	0	0	0	0	0	0	1	0	1	0	0	0	0	0	0	0	-0.776094	0.785876	-0.787425	0.784766	-0.740235	-0.658271	0	0	0	0	0	0.711257	0.714419	0.711257	0.711257	0	0	0	0	0	0	0
C17H26O7	341.161	17	26	7	0	0	0	1.529	0.412	0.11	5	0	0	0	0	0	0	0	0	0	1	0	1	0	0	0	0	-0.942857	0.944059	-0.938783	0.944503	-0.947253	-0.934066	0.538462	0	0	0	0	0.848628	0.833522	0.915449	0.915449	0	0	0	0	0	0	0
C14H17NO9	342.083	14	17	9	1	0	0	1.214	0.643	0.18	7	0	0	0	0	0	0	1	1	0	0	0	0	0	0	0	0	0.832403	-0.871237	0.86925	-0.866315	0.832403	0.832403	-0.584142	0	0	0	0	-0.831268	-0.792426	-0.855935	-0.855935	0	0	0	0	0	0	0
C15H20O9	343.103	15	20	9	0	0	0	1.333	0.6	0.14	6	0	0	0	0	0	0	1	1	0	0	0	0	0	0	0	0	0.942857	-0.955297	0.954392	-0.944503	0.947253	0.907692	-0.564835	0	0.616062	0	0	-0.841946	-0.835727	-0.85531	-0.85531	0	0	0	0	0	0	0
C16H24O8	343.14	16	24	8	0	0	0	1.5	0.5	0.08	5	0	0	0	0	0	0	0	0	0	1	0	1	0	0	0	0	0	0	0	0	0	0	0	0	0	0	0	0	0	0	0	-0.813517	0	0	0	0	0	0
C20H24O5	343.155	20	24	5	0	0	0	1.2	0.25	0.37	9	0	0	0	0	0	0	1	0	1	0	0	0	0	0	0	0	-0.96044	0.966536	-0.972231	0.966726	-0.951648	-0.916484	0.547253	0	-0.567657	0	0	0.873129	0.862188	0.917677	0.917677	0	0	0	0	0	0	0
C17H28O7	343.176	17	28	7	0	0	0	1.647	0.412	0.04	4	0	0	0	0	0	0	0	0	0	1	0	1	0	0	0	0	-0.755603	0.772778	-0.782227	0.764046	-0.796585	-0.78634	0	0	0	0	-0.540449	0.726832	0.729838	0.726832	0.726832	0	0	0	0	0	0	0
C14H18O10	345.083	14	18	10	0	0	0	1.286	0.714	0.11	6	0	0	0	0	0	0	1	1	0	0	0	0	0	0	0	0	0.889502	-0.924123	0.921538	-0.918427	0.889502	0.833175	-0.631335	0	0.674322	0	0	-0.85152	-0.843	-0.865791	-0.865791	0	0	0	0	0	0	0
C18H18O7	345.098	18	18	7	0	0	0	1	0.389	0.45	10	0	0	0	0	0	0	1	0	1	0	0	0	0	0	0	0	-0.956044	0.955297	-0.963312	0.957837	-0.951648	-0.912088	0	0	-0.558856	0	0	0.841946	0.840137	0.908767	0.908767	0	0	0	0	0	0	0
C17H18N2O6	345.109	17	18	6	2	0	0	1.059	0.353	0.42	10	0	0	0	0	0	0	1	0	1	0	0	0	0	0	0	0	-0.889855	0.899554	-0.88776	0.899798	-0.880705	-0.86698	0	0	-0.642363	0	0	0.812571	0.797556	0.875166	0.875166	0	0	0	0	0	0	0
C15H22O9	345.119	15	22	9	0	0	0	1.467	0.6	0.05	5	0	0	0	0	0	0	1	1	0	0	0	0	0	0	0	0	0.665934	-0.705796	0.686806	-0.671153	0.657143	0.56044	-0.665934	0	0	0	0	-0.65262	-0.652705	-0.545706	-0.545706	0	0	0	0	0	0.664485	0
C19H22O6	345.134	19	22	6	0	0	0	1.158	0.316	0.38	9	0	0	0	0	0	0	1	0	1	0	0	0	0	0	0	0	-0.973626	0.977775	-0.981151	0.98006	-0.969231	-0.947253	0.534066	0.551765	-0.545655	0	0	0.884266	0.868803	0.928813	0.928813	0	0	0	0	0	0	0
C16H26O8	345.155	16	26	8	0	0	0	1.625	0.5	0	4	0	0	0	0	0	0	0	0	0	1	0	1	0	0	0	0	-0.874378	0.841379	-0.864338	0.884148	-0.860892	-0.856396	0.532719	0	0	0	0	0.906644	0.915614	0.906644	0.906644	0	0	0	0	0	0	0
C20H26O5	345.171	20	26	5	0	0	0	1.3	0.25	0.31	8	0	0	0	0	0	0	1	0	1	0	0	0	0	0	0	0	-0.964835	0.977775	-0.985611	0.984505	-0.96044	-0.92967	0	0	-0.585259	0	0	0.884266	0.868803	0.928813	0.928813	0	0	0	0	0	0	0
C18H21NO6	346.13	18	21	6	1	0	0	1.167	0.333	0.36	9	0	0	0	0	0	0	1	0	1	0	0	0	0	0	0	0	-0.969231	0.955297	-0.967772	0.971171	-0.956044	-0.920879	0	0	-0.618262	0	0	0.890948	0.895264	0.957769	0.957769	0	0	0	0	0	0	0
C19H25NO5	346.166	19	25	5	1	0	0	1.316	0.263	0.29	8	0	0	0	0	0	0	1	0	1	0	0	0	0	0	0	0	-0.602237	0.619614	-0.614688	0.608966	-0.602237	-0.548144	0	0	0	0	-0.602237	0.613994	0.60785	0.613994	0.613994	0.624661	-0.558433	-0.609449	0.710266	0.64392	0	0.609449
C17H16O8	347.077	17	16	8	0	0	0	0.941	0.471	0.46	10	0	0	0	0	0	0	1	0	1	0	0	0	0	0	0	0	0	0	0	0	0	0	0	0	0	0	0	0	0	0	0	0	0	0	0	0	0	0
C16H16N2O7	347.088	16	16	7	2	0	0	1	0.438	0.43	10	0	0	0	0	0	0	1	0	1	0	0	0	0	0	0	0	0	0	0	0	0	0	0	0	0	0	0	0	0	0	0	0	0	0	0	0	0	0
C18H20O7	347.114	18	20	7	0	0	0	1.111	0.389	0.38	9	0	0	0	0	0	0	1	0	1	0	0	0	0	0	0	0	-0.978022	0.966536	-0.976691	0.984505	-0.969231	-0.947253	0	0	-0.60066	0	0	0.913222	0.908494	0.957769	0.957769	0	0	0	0	0	0	0
C17H20N2O6	347.125	17	20	6	2	0	0	1.176	0.353	0.33	9	0	0	0	0	0	0	1	0	1	0	0	0	0	0	0	0	-0.942857	0.905847	-0.934323	0.933391	-0.925275	-0.885714	0	0	-0.609461	0	0	0.841946	0.864393	0.908767	0.908767	0	0	0	0	0	0	0
C19H24O6	347.15	19	24	6	0	0	0	1.263	0.316	0.31	8	0	0	0	0	0	0	1	0	1	0	0	0	0	0	0	0	-0.978022	0.977775	-0.985611	0.984505	-0.973626	-0.947253	0	0	-0.602861	0	0	0.904312	0.895264	0.94886	0.94886	0	0	0	0	0	0	0
C18H24N2O5	347.161	18	24	5	2	0	0	1.333	0.278	0.26	8	0	0	0	0	0	0	1	0	1	0	0	0	0	0	0	0	-0.68197	0.694344	-0.670207	0.68959	-0.645272	-0.602458	0	0	0	0	0	0.706641	0.681161	0.706641	0.706641	0	0	0	0	0	0	0
C20H28O5	347.186	20	28	5	0	0	0	1.4	0.25	0.26	7	0	0	0	0	0	0	1	0	1	0	0	0	0	0	0	0	-0.969231	0.977775	-0.981151	0.975616	-0.973626	-0.951648	0	0.56289	-0.550055	0	0	0.875357	0.859983	0.919904	0.919904	0	0	0	0	0	0	0
C17H19NO7	348.109	17	19	7	1	0	0	1.118	0.412	0.36	9	0	0	0	0	0	0	1	0	1	0	0	0	0	0	0	0	-0.701099	0.624877	-0.653357	0.67782	-0.696703	-0.775824	0	0	0	0	0	0.661529	0.665935	0.683803	0.683803	0	0	0	0	0	0	0
C18H23NO6	348.145	18	23	6	1	0	0	1.278	0.333	0.29	8	0	0	0	0	0	0	1	0	1	0	0	0	0	0	0	0	-0.995604	0.977775	-0.985611	0.98895	-0.991209	-0.969231	0	0	-0.59186	0	0	0.893176	0.895264	0.959997	0.959997	0	0	0	0	0	0	0
C17H18O8	349.093	17	18	8	0	0	0	1.059	0.471	0.38	9	0	0	0	0	0	0	1	0	1	0	0	0	0	0	0	0	0.705495	-0.773229	0.773771	-0.771159	0.692308	0.621978	-0.551648	0	0	0	0	-0.759533	-0.736498	-0.674893	-0.674893	0	0	0	0	0	0	0
C16H18N2O7	349.104	16	18	7	2	0	0	1.125	0.438	0.33	9	0	0	0	0	0	0	1	0	1	0	0	0	0	0	0	0	-0.784615	0.728274	-0.758162	0.780048	-0.775824	-0.859341	0	0.576239	0	0	0	0.772898	0.758549	0.772898	0.772898	0	0	0	0	0	0	0
C18H22O7	349.129	18	22	7	0	0	0	1.222	0.389	0.31	8	0	0	0	0	0	0	1	0	1	0	0	0	0	0	0	0	-0.986813	0.955297	-0.972231	0.975616	-0.982418	-0.973626	0	0	-0.638064	0	0	0.868674	0.877623	0.913222	0.913222	0	0	0	0	0	0	0
C19H26O6	349.166	19	26	6	0	0	0	1.368	0.316	0.25	7	0	0	0	0	0	0	1	0	1	0	0	0	0	0	0	0	-0.969231	0.977775	-0.981151	0.975616	-0.973626	-0.956044	0	0.542866	-0.572058	0	0	0.895403	0.879828	0.93995	0.93995	0	0	0	0	0	0	0
C20H30O5	349.202	20	30	5	0	0	0	1.5	0.25	0.2	6	0	0	0	0	0	0	0	0	0	1	0	1	0	0	0	0	-0.977775	0.967816	-0.985208	0.9887	-0.973279	-0.950802	0	0	-0.537806	0	0	0.947648	0.944931	0.947648	0.947648	0	0	0	0	0	0	0
C16H21N3O6	350.136	16	21	6	3	0	0	1.312	0.375	0.2	8	0	0	0	0	0	0	1	0	1	0	0	0	0	0	0	0	-0.956044	0.896856	-0.927634	0.937836	-0.951648	-0.938462	0	0	0	0	0	0.917677	0.943776	0.917677	0.917677	0	0	0	0	0	0	0
C18H25NO6	350.161	18	25	6	1	0	0	1.389	0.333	0.21	7	0	0	0	0	0	0	1	0	1	0	0	0	0	0	0	0	-0.991209	0.966536	-0.976691	0.984505	-0.982418	-0.96044	0	0	-0.605061	0	0	0.902085	0.908494	0.968906	0.968906	0	0	0	0	0	0	0
C16H16O9	351.072	16	16	9	0	0	0	1	0.562	0.39	9	0	0	0	0	0	0	1	1	0	0	0	0	0	0	0	0	0.894505	-0.93282	0.923174	-0.922279	0.881319	0.824176	-0.630769	0	0.547855	0	0	-0.846401	-0.824701	-0.882039	-0.882039	0	0	0	0	0	0	0
C15H16N2O8	351.083	15	16	8	2	0	0	1.067	0.533	0.33	9	0	0	0	0	0	0	1	1	0	0	0	0	0	0	0	0	0	0	0.543576	0	0	0	0	0	0.545154	0	0	0	0	0	0	0	0	0	0	0	0	0
C17H20O8	351.109	17	20	8	0	0	0	1.176	0.471	0.31	8	0	0	0	0	0	0	1	0	1	0	0	0	0	0	0	0	0.648352	-0.730522	0.720254	-0.708933	0.63956	0.586813	0	0	0	0	0	-0.661529	-0.621834	-0.603617	-0.603617	0	0	0	0	0	0	0
C18H24O7	351.145	18	24	7	0	0	0	1.333	0.389	0.24	7	0	0	0	0	0	0	1	0	1	0	0	0	0	0	0	0	-0.969231	0.955297	-0.970002	0.971171	-0.96044	-0.938462	0	0	-0.635864	0	0	0.884266	0.886444	0.951087	0.951087	0	0	0	0	0	0	0
C19H28O6	351.181	19	28	6	0	0	0	1.474	0.316	0.19	6	0	0	0	0	0	0	1	0	1	0	0	0	0	0	0	0	-0.978022	0.977775	-0.981151	0.984505	-0.973626	-0.96044	0	0.551765	-0.552256	0	0	0.904312	0.888649	0.94886	0.94886	0	0	0	0	0	0	0
C17H23NO7	352.14	17	23	7	1	0	0	1.353	0.412	0.2	7	0	0	0	0	0	0	1	0	1	0	0	0	0	0	0	0	-0.881319	0.854148	-0.847358	0.868943	-0.863736	-0.837363	0.67033	0	0	0	0	0.826354	0.831317	0.870902	0.870902	0	0	0	0	0	0	0
C16H18O9	353.088	16	18	9	0	0	0	1.125	0.562	0.3	8	0	0	0	0	0	0	1	1	0	0	0	0	0	0	0	0	0.925275	-0.955297	0.963312	-0.953392	0.920879	0.876923	0	0	0.60066	0	0	-0.86422	-0.846752	-0.886493	-0.886493	0	0	0	0	0	0	0
C15H18N2O8	353.099	15	18	8	2	0	0	1.2	0.533	0.22	8	0	0	0	0	0	0	1	1	0	0	0	0	0	0	0	0	0.894505	-0.921581	0.912024	-0.895611	0.89011	0.815385	-0.635165	0	0.620462	0	0	-0.775125	-0.771779	-0.824127	-0.824127	0	0	0	0	0	0	0
C17H22O8	353.124	17	22	8	0	0	0	1.294	0.471	0.23	7	0	0	0	0	0	0	1	0	1	0	0	0	0	0	0	0	0	0	0	0	0	0	0	0	0	0	0	0	0	0	0	-0.661691	0	0	0	0	0	0
C16H22N2O7	353.135	16	22	7	2	0	0	1.375	0.438	0.14	7	0	0	0	0	0	0	1	0	1	0	0	0	0	0	0	0	-0.793407	0.732769	-0.782691	0.797827	-0.789011	-0.78022	0	0	-0.710671	0	0	0.710531	0.751934	0.804081	0.804081	0	0	0	0	0	0	0
C18H26O7	353.161	18	26	7	0	0	0	1.444	0.389	0.17	6	0	0	0	0	0	0	1	0	1	0	0	0	0	0	0	0	-0.925275	0.910342	-0.923174	0.917834	-0.920879	-0.907692	0	0	-0.629263	0	0	0.8219	0.826906	0.888721	0.888721	0	0	0	0	0	0	0
C19H30O6	353.197	19	30	6	0	0	0	1.579	0.316	0.12	5	0	0	0	0	0	0	0	0	0	1	0	1	0	0	0	0	-0.956044	0.977775	-0.981151	0.975616	-0.96044	-0.920879	0	0	-0.633664	0	0	0.850855	0.837932	0.908767	0.908767	0	0	0	0	0	0	0
C16H21NO8	354.119	16	21	8	1	0	0	1.312	0.5	0.18	7	0	0	0	0	0	0	1	0	1	0	0	0	0	0	0	0	0.828571	-0.883369	0.865197	-0.860053	0.832967	0.767033	0	-0.605162	0	0	0	-0.723895	-0.710037	-0.786262	-0.786262	0	0.561335	0	0	0	0	0
C17H25NO7	354.156	17	25	7	1	0	0	1.471	0.412	0.12	6	0	0	0	0	0	0	1	0	1	0	0	0	0	0	0	0	-0.617582	0.584417	-0.59984	0.615594	-0.613187	-0.626374	0	0	0	0	0	0.692712	0.683576	0.692712	0.692712	0	0	0	0	0	0	0
C15H16O10	355.067	15	16	10	0	0	0	1.067	0.667	0.3	8	0	0	0	0	0	0	1	1	0	0	0	0	0	0	0	0	0.915292	-0.945098	0.946513	-0.938868	0.906491	0.838284	-0.611662	0	0.582599	0	0	-0.87409	-0.860929	-0.87409	-0.87409	0	0	0	0	0	0	0
C16H20O9	355.103	16	20	9	0	0	0	1.25	0.562	0.22	7	0	0	0	0	0	0	1	1	0	0	0	0	0	0	0	0	0.92967	-0.955297	0.963312	-0.957837	0.925275	0.885714	0	0	0.611662	0	0	-0.875357	-0.859983	-0.875357	-0.875357	0	0	0	0	0	0	0
C15H20N2O8	355.115	15	20	8	2	0	0	1.333	0.533	0.11	7	0	0	0	0	0	0	1	1	0	0	0	0	0	0	0	0	0.903297	-0.93282	0.905335	-0.895611	0.907692	0.832967	-0.705495	0	0.534654	0	0.582418	-0.81299	-0.804856	-0.861992	-0.861992	0	0	0	0	0	0	0
C20H20O6	355.119	20	20	6	0	0	0	1	0.3	0.47	11	0	0	0	0	0	0	1	0	1	0	0	0	0	0	0	0	0	0	0	0	0	0	0	0	0	0	0	0	0	0	0	0	0	0	0	0	0	0
C17H24O8	355.14	17	24	8	0	0	0	1.412	0.471	0.15	6	0	0	0	0	0	0	1	0	1	0	0	0	0	0	0	0	0	0	0	0	0	0	0	0	0	0	0	0	0	0	0	-0.90416	0	0	-0.586553	0	0.595592	0
C21H24O5	355.155	21	24	5	0	0	0	1.143	0.238	0.41	10	0	0	0	0	0	0	1	0	1	0	0	0	0	0	0	0	-0.602237	0.619614	-0.614688	0.608966	-0.602237	-0.548144	0	0	0	0	-0.602237	0.613994	0.60785	0.613994	0.613994	0.624661	-0.558433	-0.609449	0.710266	0.64392	0	0.609449
C18H28O7	355.176	18	28	7	0	0	0	1.556	0.389	0.1	5	0	0	0	0	0	0	0	0	0	1	0	1	0	0	0	0	-0.964835	0.944059	-0.949933	0.966726	-0.947253	-0.934066	0.569231	0	-0.561056	0	0	0.90654	0.899674	0.928813	0.928813	0	0	0	0	0	0	0
C15H19NO9	356.099	15	19	9	1	0	0	1.267	0.6	0.16	7	0	0	0	0	0	0	1	1	0	0	0	0	0	0	0	0	0.956044	-0.955297	0.963312	-0.957837	0.951648	0.912088	-0.56044	0	0.602861	0	0	-0.875357	-0.873213	-0.875357	-0.875357	0	0	0	0	0	0	0
C15H18O10	357.083	15	18	10	0	0	0	1.2	0.667	0.2	7	0	0	0	0	0	0	1	1	0	0	0	0	0	0	0	0	0.969231	-0.966536	0.972231	-0.971171	0.96044	0.92967	-0.564835	0	0.565457	0	0	-0.884266	-0.875418	-0.90654	-0.90654	0	0	0	0	0	0	0
C16H22O9	357.119	16	22	9	0	0	0	1.375	0.562	0.13	6	0	0	0	0	0	0	1	1	0	0	0	0	0	0	0	0	0.894505	-0.935068	0.941013	-0.940058	0.885714	0.854945	0	0	0	0	0	-0.882039	-0.855572	-0.873129	-0.873129	0	0	0	0	0	0	0
C20H22O6	357.134	20	22	6	0	0	0	1.1	0.3	0.41	10	0	0	0	0	0	0	1	0	1	0	0	0	0	0	0	0	-0.925275	0.944059	-0.954392	0.953392	-0.916484	-0.876923	0	0	-0.59846	0	0	0.873129	0.859983	0.895403	0.895403	0	0	0	0	0	0	0
C17H26O8	357.155	17	26	8	0	0	0	1.529	0.471	0.08	5	0	0	0	0	0	0	0	0	0	1	0	1	0	0	0	0	0	0	0	0	0	0	0	0	0	0	0	0	0	0.610299	0.610299	-0.745535	0	0	0	0	0	0
C21H26O5	357.171	21	26	5	0	0	0	1.238	0.238	0.35	9	0	0	0	0	0	0	1	0	1	0	0	0	0	0	0	0	-0.951619	0.952193	-0.967833	0.962252	-0.947044	-0.887567	0	0	-0.579386	0	0	0.89719	0.906574	0.89719	0.89719	0	0	0	0	0	0	0
C18H30O7	357.192	18	30	7	0	0	0	1.667	0.389	0.03	4	0	0	0	0	0	0	0	0	0	1	0	1	0	0	0	0	0	0	0	0	0	0	0	0	0	0	0	0	0	0	0	0	0	0	0	0	0	0
C15H20O10	359.098	15	20	10	0	0	0	1.333	0.667	0.1	6	0	0	0	0	0	0	1	1	0	0	0	0	0	0	0	0	0.964835	-0.966536	0.972231	-0.971171	0.956044	0.925275	-0.542857	0	0.605061	0	0	-0.895403	-0.888649	-0.895403	-0.895403	0	0	0	0	0	0	0
C23H20O2S	359.111	23	20	2	0	1	0	0.87	0.087	0.57	14	0	0	0	1	0	1	0	0	0	0	0	0	0	0	0	0	-0.792844	0.77708	-0.79185	0.801703	-0.762562	-0.75155	0	0.550398	0	0	0	0.730971	0.72642	0.730971	0.730971	0	0	0	0	0	0	0
C19H20O7	359.114	19	20	7	0	0	0	1.053	0.368	0.42	10	0	0	0	0	0	0	1	0	1	0	0	0	0	0	0	0	-0.868132	0.878874	-0.898645	0.886721	-0.859341	-0.784615	0.564835	0	0	0	0	0.833037	0.837932	0.85531	0.85531	0	0	0	0	0	0	0
C18H20N2O6	359.125	18	20	6	2	0	0	1.111	0.333	0.38	10	0	0	0	0	0	0	1	0	1	0	0	0	0	0	0	0	-0.793407	0.797954	-0.80722	0.786715	-0.78022	-0.753846	0	0	0	0	0	0.625891	0.613013	0.692712	0.692712	0	0	0	0	0	0	0
C16H24O9	359.135	16	24	9	0	0	0	1.5	0.562	0.04	5	0	0	0	0	0	0	0	0	0	1	1	0	0	0	0	0	0	0	0	0	0	0	0	0	0	0	0	0	0	0	0	-0.600507	0	0	-0.591676	0	0.620038	0
C20H24O6	359.15	20	24	6	0	0	0	1.2	0.3	0.35	9	0	0	0	0	0	0	1	0	1	0	0	0	0	0	0	0	-0.964835	0.966536	-0.976691	0.971171	-0.956044	-0.912088	0	0	-0.602861	0	0	0.873129	0.868803	0.917677	0.917677	0	0	0	0	0	0	0
C17H28O8	359.171	17	28	8	0	0	0	1.647	0.471	0	4	0	0	0	0	0	0	0	0	0	1	0	1	0	0	0	0	0	0	0	0	0	0	0	0	0	0	-0.562569	0	0	0	0	0	0	0	0	0	0	0
C21H28O5	359.186	21	28	5	0	0	0	1.333	0.238	0.3	8	0	0	0	0	0	0	1	0	1	0	0	0	0	0	0	0	-0.964288	0.956322	-0.976086	0.975063	-0.955297	-0.914838	0	0	-0.537806	0	0	0.915756	0.917869	0.915756	0.915756	0	0	0	0	0	0	0
C18H19NO7	360.109	18	19	7	1	0	0	1.056	0.389	0.41	10	0	0	0	0	0	0	1	0	1	0	0	0	0	0	0	0	0	0	0	0	0	0	0	0	0	0	-0.757182	0	0	0	0	0	0	0	0	0	0	0
C19H23NO6	360.145	19	23	6	1	0	0	1.211	0.316	0.33	9	0	0	0	0	0	0	1	0	1	0	0	0	0	0	0	0	-0.941811	0.944828	-0.966964	0.952334	-0.946306	-0.919333	0	0	0	0	0	0.87703	0.868254	0.87703	0.87703	0	0	0	0	0	0	0
C18H18O8	361.093	18	18	8	0	0	0	1	0.444	0.43	10	0	0	0	0	0	0	1	0	1	0	0	0	0	0	0	0	0.828571	-0.854148	0.883036	-0.862275	0.837363	0.78022	0	0	0.569857	0	0	-0.757306	-0.765164	-0.775125	-0.775125	0	0	0	0	0	0	0
C17H18N2O7	361.104	17	18	7	2	0	0	1.059	0.412	0.39	10	0	0	0	0	0	0	1	0	1	0	0	0	0	0	0	0	0	0	0	0	0	0	0	0	0	0.623978	0	0	0	0	0	0.532525	0	0	0.560939	0	0	0
C15H22O10	361.114	15	22	10	0	0	0	1.467	0.667	0	5	0	0	0	0	0	0	1	1	0	0	0	0	0	0	0	0	0.827535	-0.801538	0.809983	-0.807248	0.827535	0.827535	-0.603614	0	0	0	0	-0.828801	-0.831497	-0.818935	-0.818935	0	0	0	0	0	0	0
C19H22O7	361.129	19	22	7	0	0	0	1.158	0.368	0.35	9	0	0	0	0	0	0	1	0	1	0	0	0	0	0	0	0	-0.986813	0.977775	-0.985611	0.98006	-0.982418	-0.947253	0.534066	0	-0.618262	0	0	0.895403	0.895264	0.917677	0.917677	0	0	0	0	0	0	0
C18H22N2O6	361.141	18	22	6	2	0	0	1.222	0.333	0.31	9	0	0	0	0	0	0	1	0	1	0	0	0	0	0	0	0	-0.912088	0.917086	-0.918714	0.906723	-0.903297	-0.846154	0.595604	0	0	0	0	0.86422	0.855572	0.841946	0.841946	0	0	0	0	0	0	0
C20H26O6	361.166	20	26	6	0	0	0	1.3	0.3	0.29	8	0	0	0	0	0	0	1	0	1	0	0	0	0	0	0	0	-0.964835	0.966536	-0.976691	0.971171	-0.956044	-0.912088	0	0	-0.602861	0	0	0.873129	0.868803	0.917677	0.917677	0	0	0	0	0	0	0
C21H30O5	361.202	21	30	5	0	0	0	1.429	0.238	0.24	7	0	0	0	0	0	0	1	0	1	0	0	0	0	0	0	0	-0.921881	0.952193	-0.944623	0.932181	-0.931031	-0.899005	0.601624	0	0	0	-0.537573	0.887917	0.868704	0.887917	0.887917	0	0	0	0	0	0	0
C19H25NO6	362.161	19	25	6	1	0	0	1.316	0.316	0.27	8	0	0	0	0	0	0	1	0	1	0	0	0	0	0	0	0	-0.954896	0.9676	-0.975534	0.96779	-0.950496	-0.906491	0	0	-0.647577	0	0	0.840643	0.831128	0.898618	0.898618	0	0	0	0	0	0	0
C16H16N2O8	363.083	16	16	8	2	0	0	1	0.5	0.4	10	0	0	0	0	0	0	1	0	1	0	0	0	0	0	0	0	0.839704	-0.818963	0.834677	-0.831859	0.839704	0.756951	0	0	0.657883	0	0	-0.722735	-0.757017	-0.806601	-0.806601	0	0	0	0	0	0	0
C22H20O3S	363.106	22	20	3	0	1	0	0.909	0.136	0.54	13	0	0	0	1	0	1	0	0	0	0	0	0	0	0	0	0	-0.792844	0.77708	-0.79185	0.801703	-0.762562	-0.75155	0	0.550398	0	0	0	0.730971	0.72642	0.730971	0.730971	0	0	0	0	0	0	0
C18H20O8	363.109	18	20	8	0	0	0	1.111	0.444	0.36	9	0	0	0	0	0	0	1	0	1	0	0	0	0	0	0	0	0.617582	-0.714787	0.684576	-0.684487	0.604396	0.556044	0	0	0	0	0	-0.581344	-0.53804	-0.621436	-0.621436	0	0	0	0	0	0	0
C19H24O7	363.145	19	24	7	0	0	0	1.263	0.368	0.29	8	0	0	0	0	0	0	1	0	1	0	0	0	0	0	0	0	-0.986813	0.977775	-0.985611	0.98895	-0.982418	-0.96044	0	0	-0.583059	0	0	0.893176	0.888649	0.959997	0.959997	0	0	0	0	0	0	0
C20H28O6	363.181	20	28	6	0	0	0	1.4	0.3	0.24	7	0	0	0	0	0	0	1	0	1	0	0	0	0	0	0	0	-0.973626	0.977775	-0.985611	0.98006	-0.969231	-0.934066	0	0	-0.59626	0	0	0.884266	0.875418	0.928813	0.928813	0	0	0	0	0	0	0
C18H23NO7	364.14	18	23	7	1	0	0	1.278	0.389	0.26	8	0	0	0	0	0	0	1	0	1	0	0	0	0	0	0	0	-0.942857	0.919333	-0.936553	0.928946	-0.938462	-0.920879	0.538462	0	0	0	0	0.89763	0.895264	0.875357	0.875357	0	0	0	0	0	0	0
C17H23N3O6	364.151	17	23	6	3	0	0	1.353	0.353	0.18	8	0	0	0	0	0	0	1	0	1	0	0	0	0	0	0	0	-0.787338	0.77708	-0.783471	0.796136	-0.75155	-0.735033	0	0	0	0	0	0.742131	0.731944	0.742131	0.742131	0	0	0	0	0	0	0
C17H18O9	365.088	17	18	9	0	0	0	1.059	0.529	0.36	9	0	0	0	0	0	0	1	1	0	0	0	0	0	0	0	0	0.925275	-0.955297	0.963312	-0.953392	0.920879	0.876923	0	0	0.609461	0	0	-0.853083	-0.840137	-0.89763	-0.89763	0	0	0	0	0	0	0
C16H18N2O8	365.099	16	18	8	2	0	0	1.125	0.5	0.3	9	0	0	0	0	0	0	1	0	1	0	0	0	0	0	0	0	0.841758	-0.865387	0.858507	-0.82894	0.859341	0.793407	-0.617582	0	0.59626	0	0.542857	-0.735032	-0.743113	-0.792944	-0.792944	0	0	0	0	0	0	0
C18H22O8	365.124	18	22	8	0	0	0	1.222	0.444	0.29	8	0	0	0	0	0	0	1	0	1	0	0	0	0	0	0	0	0	0	0	0	0	0	0	0	0	0	0	0	0	0	0	-0.704746	0	0	0	0	0	0
C17H22N2O7	365.135	17	22	7	2	0	0	1.294	0.412	0.22	8	0	0	0	0	0	0	1	0	1	0	0	0	0	0	0	0	-0.626374	0.600152	-0.644438	0.646707	-0.6	0	0	0	0	0	0	0.543478	0.575527	0.534569	0.534569	0	0	0	0	0	0	0
C19H26O7	365.161	19	26	7	0	0	0	1.368	0.368	0.23	7	0	0	0	0	0	0	1	0	1	0	0	0	0	0	0	0	-0.973626	0.966536	-0.978921	0.975616	-0.969231	-0.947253	0	0	-0.640264	0	0	0.89763	0.893059	0.919904	0.919904	0	0	0	0	0	0	0
C18H26N2O6	365.172	18	26	6	2	0	0	1.444	0.333	0.15	7	0	0	0	0	0	0	1	0	1	0	0	0	0	0	0	0	0	0	0	0	0	0	0	0	0	0	0	0	0	0	0	0	0	0	0	0	0	0
C20H30O6	365.197	20	30	6	0	0	0	1.5	0.3	0.18	6	0	0	0	0	0	0	0	0	0	1	0	1	0	0	0	0	-0.982418	0.977775	-0.985611	0.984505	-0.978022	-0.951648	0.534066	0	-0.616062	0	0	0.915449	0.908494	0.937723	0.937723	0	0	0	0	0	0	0
C18H25NO7	366.156	18	25	7	1	0	0	1.389	0.389	0.19	7	0	0	0	0	0	0	1	0	1	0	0	0	0	0	0	0	-0.846154	0.854148	-0.851817	0.851164	-0.81978	-0.753846	0.696703	0	-0.532454	0	0	0.815218	0.813676	0.859765	0.859765	0	0	0	0	0	0	0
C16H16O10	367.067	16	16	10	0	0	0	1	0.625	0.36	9	0	0	0	0	0	0	1	1	0	0	0	0	0	0	0	0	0.946095	-0.9676	0.973302	-0.970015	0.937294	0.904291	-0.554456	0	0.595815	0	0	-0.896388	-0.876382	-0.896388	-0.896388	0	0	0	0	0	0	0
C17H20O9	367.103	17	20	9	0	0	0	1.176	0.529	0.28	8	0	0	0	0	0	0	1	1	0	0	0	0	0	0	0	0	0.951648	-0.955297	0.963312	-0.953392	0.947253	0.903297	-0.564835	0	0.59186	0	0	-0.86422	-0.859983	-0.886493	-0.886493	0	0	0	0	0	0	0
C16H20N2O8	367.115	16	20	8	2	0	0	1.25	0.5	0.2	8	0	0	0	0	0	0	1	0	1	0	0	0	0	0	0	0	0.907692	-0.944059	0.923174	-0.908945	0.916484	0.872527	-0.643956	0	0	0	0.547253	-0.819672	-0.791625	-0.85531	-0.85531	0	0	0	0	0	0	0
C18H24O8	367.14	18	24	8	0	0	0	1.333	0.444	0.21	7	0	0	0	0	0	0	1	0	1	0	0	0	0	0	0	0	0	0	0	0	0	0	0	0	0	0	0	0	0	0	0	-0.872435	0	0	-0.560939	0	0	0
C17H24N2O7	367.151	17	24	7	2	0	0	1.412	0.412	0.13	7	0	0	0	0	0	0	1	0	1	0	0	0	0	0	0	0	-0.934066	0.946306	-0.918714	0.91339	-0.938462	-0.912088	0.635165	0	0	0	0	0.841946	0.829111	0.904312	0.904312	0	0	0	0	0	0	0
C19H28O7	367.176	19	28	7	0	0	0	1.474	0.368	0.16	6	0	0	0	0	0	0	1	0	1	0	0	0	0	0	0	0	-0.969231	0.955297	-0.972231	0.971171	-0.964835	-0.951648	0	0	-0.649065	0	0	0.879811	0.877623	0.902085	0.902085	0	0	0	0	0	0	0
C20H32O6	367.213	20	32	6	0	0	0	1.6	0.3	0.12	5	0	0	0	0	0	0	0	0	0	1	0	1	0	0	0	0	-0.837567	0.864464	-0.849795	0.846926	-0.84269	-0.827322	0	0.585996	0	0	0	0.778748	0.750397	0.778748	0.778748	0	0	0	0	0	0	0
C18H27NO7	368.171	18	27	7	1	0	0	1.5	0.389	0.11	6	0	0	0	0	0	0	0	0	0	1	0	1	1	0	0	0	-0.655198	0.685576	-0.664763	0.662518	-0.624915	0	0.567104	0	0	0	0	0.640298	0.636653	0.640298	0.640298	0	0	0	0	0	-0.581791	0
C16H18O10	369.083	16	18	10	0	0	0	1.125	0.625	0.27	8	0	0	0	0	0	0	1	1	0	0	0	0	0	0	0	0	0.964835	-0.966536	0.972231	-0.971171	0.956044	0.925275	-0.542857	0	0.552256	0	0	-0.873129	-0.862188	-0.917677	-0.917677	0	0	0	0	0	0	0
C17H22O9	369.119	17	22	9	0	0	0	1.294	0.529	0.2	7	0	0	0	0	0	0	1	1	0	0	0	0	0	0	0	0	0.938462	-0.966536	0.972231	-0.971171	0.92967	0.898901	0	0	0.587459	0	0	-0.884266	-0.862188	-0.90654	-0.90654	0	0	0	0	0	0	0
C16H22N2O8	369.13	16	22	8	2	0	0	1.375	0.5	0.1	7	0	0	0	0	0	0	1	0	1	0	0	0	0	0	0	0	0.907692	-0.955297	0.947703	-0.931169	0.925275	0.885714	-0.569231	0	0.607261	0	0.564835	-0.853083	-0.829111	-0.866447	-0.866447	0	0	0	0	0	0	0
C21H22O6	369.134	21	22	6	0	0	0	1.048	0.286	0.44	11	0	0	0	0	0	0	1	0	1	0	0	0	0	0	0	0	0	0	0	0	0	0	0	0	0	0	0	0	0	0	0	0	0	0	0	0	0	0
C18H26O8	369.155	18	26	8	0	0	0	1.444	0.444	0.14	6	0	0	0	0	0	0	1	0	1	0	0	0	0	0	0	0	-0.556044	0.539462	-0.537403	0.544478	-0.56044	-0.56044	0	0	0	0	0	0	0	0.572434	0.572434	-0.636764	0	0	0	0	0	0
C22H26O5	369.171	22	26	5	0	0	0	1.182	0.227	0.38	10	0	0	0	0	0	0	1	0	1	0	0	0	0	0	0	0	-0.609449	0.619614	-0.614688	0.616259	-0.609449	-0.562569	0	0	0	0	-0.609449	0.613994	0.60785	0.613994	0.613994	0.624661	-0.558433	-0.602237	0.70186	0.651631	0	0.602237
C19H30O7	369.192	19	30	7	0	0	0	1.579	0.368	0.1	5	0	0	0	0	0	0	0	0	0	1	0	1	0	0	0	0	-0.982418	0.966536	-0.976691	0.971171	-0.973626	-0.92967	0	0	-0.620462	0	0	0.873129	0.882033	0.917677	0.917677	0	0	0	0	0	0	0
C17H25NO8	370.151	17	25	8	1	0	0	1.471	0.471	0.08	6	0	0	0	0	0	0	1	0	1	0	0	0	0	0	0	0	0	0	0	0	0	0	0.604396	0	0	0	0	0	0	0	0	0	0	0	0	0	0	0
C15H16O11	371.062	15	16	11	0	0	0	1.067	0.733	0.26	8	0	0	0	0	0	0	1	1	0	0	0	0	0	0	0	0	0.748797	-0.788342	0.782074	-0.779433	0.748797	0.748797	0	0	0.68899	0	0	-0.651457	-0.610413	-0.754686	-0.754686	0	0	0	0	0	0	0
C16H20O10	371.098	16	20	10	0	0	0	1.25	0.625	0.18	7	0	0	0	0	0	0	1	1	0	0	0	0	0	0	0	0	0.938462	-0.955297	0.963312	-0.957837	0.934066	0.894505	0	0	0.620462	0	0	-0.875357	-0.866598	-0.875357	-0.875357	0	0	0	0	0	0	0
C20H20O7	371.114	20	20	7	0	0	0	1	0.35	0.45	11	0	0	0	0	0	0	1	0	1	0	0	0	0	0	0	0	-0.704564	0.788425	-0.724134	0.712436	-0.699989	-0.606199	0.732014	0	0	0	-0.581036	0.658403	0.620831	0.734908	0.734908	0	0	0	0	0	0	0
C17H24O9	371.135	17	24	9	0	0	0	1.412	0.529	0.12	6	0	0	0	0	0	0	1	1	0	0	0	0	0	0	0	0	0.723077	-0.750751	0.758162	-0.755602	0.714286	0.630769	0	0	0	0	0	-0.741714	-0.751934	-0.65262	-0.65262	0	0	0	0	0	0.577813	0
C21H24O6	371.15	21	24	6	0	0	0	1.143	0.286	0.39	10	0	0	0	0	0	0	1	0	1	0	0	0	0	0	0	0	-0.964835	0.977775	-0.985611	0.975616	-0.969231	-0.934066	0	0	-0.622663	0	0	0.86422	0.859983	0.931041	0.931041	0	0	0	0	0	0	0
C18H28O8	371.171	18	28	8	0	0	0	1.556	0.444	0.07	5	0	0	0	0	0	0	0	0	0	1	0	1	0	0	0	0	-0.745055	0.752999	-0.744783	0.74449	-0.749451	-0.740659	0.643956	0	0	0	0	0.717213	0.707832	0.784034	0.784034	0	0	0	0	0	0	0
C22H28O5	371.186	22	28	5	0	0	0	1.273	0.227	0.33	9	0	0	0	0	0	0	1	0	1	0	0	0	0	0	0	0	-0.837567	0.851366	-0.857591	0.846926	-0.84269	-0.837567	0	0.606739	0	0	0	0.747598	0.732408	0.747598	0.747598	0	0	0	0	0	0	0
C19H18O8	373.093	19	18	8	0	0	0	0.947	0.421	0.47	11	0	0	0	0	0	0	1	0	1	0	0	0	0	0	0	0	0.686541	-0.666023	0.703283	-0.725463	0.673296	0.664466	0	0	0	0	0	-0.686828	-0.688815	-0.659982	-0.659982	0	0	0	0	0	0	0
C16H22O10	373.114	16	22	10	0	0	0	1.375	0.625	0.09	6	0	0	0	0	0	0	1	1	0	0	0	0	0	0	0	0	0.956044	-0.977775	0.967772	-0.962282	0.951648	0.916484	-0.551648	-0.533967	0.613862	0	0	-0.835264	-0.818086	-0.90654	-0.90654	0	0	0	0	0	0	0
C20H22O7	373.129	20	22	7	0	0	0	1.1	0.35	0.39	10	0	0	0	0	0	0	1	0	1	0	0	0	0	0	0	0	-0.964835	0.966536	-0.976691	0.971171	-0.956044	-0.912088	0	0	-0.602861	0	0	0.873129	0.868803	0.917677	0.917677	0	0	0	0	0	0	0
C19H22N2O6	373.141	19	22	6	2	0	0	1.158	0.316	0.36	10	0	0	0	0	0	0	1	0	1	0	0	0	0	0	0	0	-0.873842	0.858612	-0.861069	0.883606	-0.850967	-0.805216	0.645088	0	0	0	0	0.908782	0.91805	0.908782	0.908782	0	0	0	0	0	0	0
C17H26O9	373.15	17	26	9	0	0	0	1.529	0.529	0.04	5	0	0	0	0	0	0	0	0	0	1	1	0	0	0	0	0	0	0	0	0	0	0	0	0	0	0	0	0	0	0	0	-0.876967	0.548075	0	0	0	0	0
C21H26O6	373.166	21	26	6	0	0	0	1.238	0.286	0.33	9	0	0	0	0	0	0	1	0	1	0	0	0	0	0	0	0	-0.978022	0.977775	-0.985611	0.984505	-0.973626	-0.947253	0	0	-0.602861	0	0	0.904312	0.895264	0.94886	0.94886	0	0	0	0	0	0	0
C22H30O5	373.202	22	30	5	0	0	0	1.364	0.227	0.28	8	0	0	0	0	0	0	1	0	1	0	0	0	0	0	0	0	-0.866478	0.887417	-0.89024	0.876159	-0.856742	-0.79346	0	0	0	0	0	0.765901	0.763122	0.765901	0.765901	0	0	0	0	0	0	0
C19H21NO7	374.125	19	21	7	1	0	0	1.105	0.368	0.38	10	0	0	0	0	0	0	1	0	1	0	0	0	0	0	0	0	-0.92967	0.944059	-0.947703	0.940058	-0.925275	-0.854945	0.578022	0	-0.649065	0	0	0.839719	0.840137	0.853083	0.853083	0	0	0	0	0	0	0
C20H25NO6	374.161	20	25	6	1	0	0	1.25	0.3	0.31	9	0	0	0	0	0	0	1	0	1	0	0	0	0	0	0	0	-0.787338	0.77708	-0.783471	0.796136	-0.75155	-0.735033	0	0	0	0	0	0.742131	0.731944	0.742131	0.742131	0	0	0	0	0	0	0
C22H16O4S	375.07	22	16	4	0	1	0	0.727	0.182	0.63	15	0	0	0	1	0	1	0	0	0	0	0	0	0	0	0	0	-0.881081	0.899864	-0.900118	0.890926	-0.876213	-0.827535	0	0.562999	0	0	0	0.778235	0.770448	0.778235	0.778235	0	0	0	0	0	0	0
C15H20O9S	375.076	15	20	9	0	1	0	1.333	0.6	0.05	6	0	0	0	0	0	0	1	1	0	0	0	0	0	0	0	0	0.748797	-0.788342	0.782074	-0.779433	0.748797	0.748797	0	0	0.722062	0	0	-0.665407	-0.626986	-0.740736	-0.740736	0	0	0	0	0	0	0
C19H20O8	375.109	19	20	8	0	0	0	1.053	0.421	0.4	10	0	0	0	0	0	0	1	0	1	0	0	0	0	0	0	0	0	0	0	0	0	0	0	0	0	0	0	0	0	0	0	0	0	0	0	0	0	0
C18H20N2O7	375.12	18	20	7	2	0	0	1.111	0.389	0.36	10	0	0	0	0	0	0	1	0	1	0	0	0	0	0	0	0	-0.802198	0.804698	-0.79384	0.795605	-0.793407	-0.745055	0.586813	0	0	0	0	0.795171	0.804856	0.790716	0.790716	0	0	0	0	0	-0.560035	0
C16H24O10	375.13	16	24	10	0	0	0	1.5	0.625	0	5	0	0	0	0	0	0	0	0	0	1	1	0	0	0	0	0	0.664485	-0.73982	0.705754	-0.701124	0.653374	0.540033	-0.757825	0	0	0	0	-0.694822	-0.68341	-0.672299	-0.672299	0	0	0	0	0	0.588764	0
C20H24O7	375.145	20	24	7	0	0	0	1.2	0.35	0.33	9	0	0	0	0	0	0	1	0	1	0	0	0	0	0	0	0	-0.982418	0.977775	-0.985611	0.984505	-0.978022	-0.951648	0	0	-0.59846	0	0	0.893176	0.888649	0.959997	0.959997	0	0	0	0	0	0	0
C19H24N2O6	375.156	19	24	6	2	0	0	1.263	0.316	0.29	9	0	0	0	0	0	0	1	0	1	0	0	0	0	0	0	0	-0.982418	0.977775	-0.981151	0.975616	-0.978022	-0.951648	0.556044	0	-0.583059	0	0	0.895403	0.888649	0.917677	0.917677	0	0	0	0	0	0	0
C21H28O6	375.181	21	28	6	0	0	0	1.333	0.286	0.28	8	0	0	0	0	0	0	1	0	1	0	0	0	0	0	0	0	-0.969231	0.977775	-0.985611	0.975616	-0.973626	-0.938462	0	0	-0.60066	0	0	0.875357	0.866598	0.919904	0.919904	0	0	0	0	0	0	0
C20H27NO6	376.177	20	27	6	1	0	0	1.35	0.3	0.25	8	0	0	0	0	0	0	1	0	1	0	0	0	0	0	0	0	-0.812931	0.831409	-0.84579	0.822015	-0.844572	-0.78129	0	0	-0.553109	0	-0.649858	0.746168	0.765564	0.746168	0.746168	0	0	0	0	0	0	0
C22H18O4S	377.085	22	18	4	0	1	0	0.818	0.182	0.58	14	0	0	0	1	0	1	0	0	0	0	0	0	0	0	0	0	-0.947044	0.952193	-0.967833	0.957625	-0.951619	-0.892143	0	0	-0.583966	0	0	0.887917	0.897393	0.887917	0.887917	0	0	0	0	0	0	0
C17H18N2O8	377.099	17	18	8	2	0	0	1.059	0.471	0.36	10	0	0	0	0	0	0	1	0	1	0	0	0	0	0	0	0	0.784615	-0.824927	0.784921	-0.775603	0.797802	0.731868	-0.740659	0	0	0	0.621978	-0.703849	-0.694601	-0.77067	-0.77067	0	0	0	0	0	0	0
C19H22O8	377.124	19	22	8	0	0	0	1.158	0.421	0.33	9	0	0	0	0	0	0	1	0	1	0	0	0	0	0	0	0	-0.573626	0	-0.541863	0.557812	-0.556044	-0.556044	0	0	0	0	0	0.583571	0.590962	0.628118	0.628118	-0.718343	0	0	0	0	0	0
C20H26O7	377.161	20	26	7	0	0	0	1.3	0.35	0.27	8	0	0	0	0	0	0	1	0	1	0	0	0	0	0	0	0	-0.978022	0.977775	-0.985611	0.984505	-0.973626	-0.947253	0	0	-0.602861	0	0	0.904312	0.895264	0.94886	0.94886	0	0	0	0	0	0	0
C21H30O6	377.197	21	30	6	0	0	0	1.429	0.286	0.22	7	0	0	0	0	0	0	1	0	1	0	0	0	0	0	0	0	-0.969231	0.977775	-0.981151	0.975616	-0.964835	-0.938462	0.538462	0	-0.561056	0	0	0.884266	0.868803	0.928813	0.928813	0	0	0	0	0	0	0
C17H17NO9	378.083	17	17	9	1	0	0	1	0.529	0.39	10	0	0	0	0	0	0	1	1	0	0	0	0	0	0	0	0	0.940181	-0.941665	0.943463	-0.932181	0.940181	0.889855	-0.576461	0	0.556485	0	0	-0.810253	-0.813621	-0.879803	-0.879803	0	0	0	0	0	0	0
C19H25NO7	378.156	19	25	7	1	0	0	1.316	0.368	0.24	8	0	0	0	0	0	0	1	0	1	0	0	0	0	0	0	0	-0.978022	0.966536	-0.970002	0.971171	-0.964835	-0.920879	0.582418	0	-0.574258	0	0	0.893176	0.893059	0.915449	0.915449	0	0	0	0	0	0	0
C22H20O4S	379.101	22	20	4	0	1	0	0.909	0.182	0.53	13	0	0	0	1	0	1	0	0	0	0	0	0	0	0	0	0	-0.858058	0.864464	-0.865388	0.867646	-0.852935	-0.847813	0	0.622296	0	0	0	0.778748	0.760677	0.778748	0.778748	0	0	0	0	0	0	0
C18H20O9	379.103	18	20	9	0	0	0	1.111	0.5	0.33	9	0	0	0	0	0	0	1	0	1	0	0	0	0	0	0	0	0.938462	-0.966536	0.972231	-0.971171	0.92967	0.898901	0	0	0.587459	0	0	-0.884266	-0.862188	-0.90654	-0.90654	0	0	0	0	0	0	0
C19H24O8	379.14	19	24	8	0	0	0	1.263	0.421	0.27	8	0	0	0	0	0	0	1	0	1	0	0	0	0	0	0	0	0	0	0	0	0	0	0	0	0	0	0	0	0	0	0	-0.648095	0	0	0	0	0	0
C18H24N2O7	379.151	18	24	7	2	0	0	1.333	0.389	0.2	8	0	0	0	0	0	0	1	0	1	0	0	0	0	0	0	0	-0.925275	0.93282	-0.936553	0.944503	-0.903297	-0.876923	0.551648	0	0	0	0	0.879811	0.859983	0.924359	0.924359	0	0	0	0	0	0	0
C20H28O7	379.176	20	28	7	0	0	0	1.4	0.35	0.21	7	0	0	0	0	0	0	1	0	1	0	0	0	0	0	0	0	-0.973626	0.966536	-0.978921	0.975616	-0.969231	-0.947253	0	0	-0.640264	0	0	0.89763	0.893059	0.919904	0.919904	0	0	0	0	0	0	0
C21H32O6	379.213	21	32	6	0	0	0	1.524	0.286	0.17	6	0	0	0	0	0	0	0	0	0	1	0	1	0	0	0	0	-0.98006	0.9887	-0.996624	0.991011	-0.984505	-0.953392	0	0	-0.618496	0	0	0.890768	0.88297	0.924552	0.924552	0	0	0	0	0	0	0
C18H23NO8	380.135	18	23	8	1	0	0	1.278	0.444	0.23	8	0	0	0	0	0	0	1	0	1	0	0	0	0	0	0	0	0	0	0	0	0	0	0	0	0	0	0	-0.545706	-0.544656	0	0	-0.673021	0	0	0	0	0	0
C19H27NO7	380.171	19	27	7	1	0	0	1.421	0.368	0.17	7	0	0	0	0	0	0	1	0	1	0	0	0	0	0	0	0	-0.903297	0.917086	-0.916484	0.915612	-0.89011	-0.876923	0.643956	0	0	0	0	0.893176	0.866598	0.870902	0.870902	0	0	0	0	0	0	0
C17H18O10	381.083	17	18	10	0	0	0	1.059	0.588	0.33	9	0	0	0	0	0	0	1	1	0	0	0	0	0	0	0	0	0.934066	-0.955297	0.963312	-0.953392	0.92967	0.885714	0	0	0.59186	0	0	-0.841946	-0.833522	-0.908767	-0.908767	0	0	0	0	0	0	0
C16H18N2O9	381.094	16	18	9	2	0	0	1.125	0.562	0.26	9	0	0	0	0	0	0	1	1	0	0	0	0	0	0	0	0	0.920057	-0.926196	0.936871	-0.925843	0.915612	0.86672	-0.557812	0	0.574	0	0	-0.809687	-0.808274	-0.854732	-0.854732	0	0	0	0	0	0	0
C18H22O9	381.119	18	22	9	0	0	0	1.222	0.5	0.26	8	0	0	0	0	0	0	1	0	1	0	0	0	0	0	0	0	0.942857	-0.966536	0.972231	-0.971171	0.934066	0.903297	0	0	0.60066	0	0	-0.895403	-0.875418	-0.895403	-0.895403	0	0	0	0	0	0	0
C19H26O8	381.155	19	26	8	0	0	0	1.368	0.421	0.2	7	0	0	0	0	0	0	1	0	1	0	0	0	0	0	0	0	0	0	0	0	0	0	0	0	0	0	0	0	0	0	0	-0.756866	0	0	0	0	0	0
C18H26N2O7	381.167	18	26	7	2	0	0	1.444	0.389	0.12	7	0	0	0	0	0	0	1	0	1	0	0	0	0	0	0	0	-0.65795	0.657421	-0.694091	0.665302	-0.65795	-0.580868	0	0	-0.54568	0	0	0.534279	0.567602	0.534279	0.534279	0	0	0	0	0	0	0
C20H30O7	381.192	20	30	7	0	0	0	1.5	0.35	0.15	6	0	0	0	0	0	0	0	0	0	1	0	1	0	0	0	0	-0.986813	0.977775	-0.981151	0.975616	-0.982418	-0.956044	0	0	-0.578658	0	0	0.884266	0.882033	0.928813	0.928813	0	0	0	0	0	0	0
C18H25NO8	382.151	18	25	8	1	0	0	1.389	0.444	0.15	7	0	0	0	0	0	0	1	0	1	0	0	0	0	0	0	0	0	0	0	0	0	0	0	-0.578464	0	0	0	0	0	0	0	-0.618636	0	0	0	0	0	0
C16H16O11	383.062	16	16	11	0	0	0	1	0.688	0.33	9	0	0	0	0	0	0	1	1	0	0	0	0	0	0	0	0	0.89889	-0.924123	0.921538	-0.918427	0.89889	0.861339	-0.603172	0	0.552145	0	0	-0.842006	-0.831226	-0.913362	-0.913362	0	0	0	0	0	0	0
C17H20O10	383.098	17	20	10	0	0	0	1.176	0.588	0.25	8	0	0	0	0	0	0	1	1	0	0	0	0	0	0	0	0	0.951648	-0.966536	0.972231	-0.971171	0.942857	0.912088	0	-0.538416	0.556656	0	0	-0.873129	-0.855572	-0.917677	-0.917677	0	0	0	0	0	0	0
C18H24O9	383.135	18	24	9	0	0	0	1.333	0.5	0.19	7	0	0	0	0	0	0	1	0	1	0	0	0	0	0	0	0	0.876923	-0.914838	0.923174	-0.922279	0.872527	0.841758	0	0	0	0	0	-0.868674	-0.848957	-0.873129	-0.873129	0	0	0	0	0	0	0
C17H24N2O8	383.146	17	24	8	2	0	0	1.412	0.471	0.09	7	0	0	0	0	0	0	1	0	1	0	0	0	0	0	0	0	0	0	0	0	0	0.534066	0	-0.674133	0	0	0	0	0	0	0	0	0	0	0	0	0	0
C22H24O6	383.15	22	24	6	0	0	0	1.091	0.273	0.42	11	0	0	0	0	0	0	1	0	1	0	0	0	0	0	0	0	0	0	0	0	0	0	0	0	0	0	0	0	0	0	0	0	0	0	0	0	0	0
C19H28O8	383.171	19	28	8	0	0	0	1.474	0.421	0.13	6	0	0	0	0	0	0	1	0	1	0	0	0	0	0	0	0	-0.652747	0.663089	-0.660047	0.651151	-0.657143	-0.635165	0.626374	0	0	0	0	0.612527	0.599783	0.634801	0.634801	0	0	0	0	0	0	0
C20H32O7	383.208	20	32	7	0	0	0	1.6	0.35	0.09	5	0	0	0	0	0	0	0	0	0	1	0	1	0	0	0	0	-0.982418	0.977775	-0.985611	0.984505	-0.986813	-0.964835	0	0	-0.605061	0	0	0.90654	0.899674	0.928813	0.928813	0	0	0	0	0	0	0
C18H27NO8	384.166	18	27	8	1	0	0	1.5	0.444	0.08	6	0	0	0	0	0	0	0	0	0	1	0	1	1	0	0	0	0	0	0	0	0	0	0.602237	0	0	0	0	0	0	0	0	0	0	0	0	0	0	0
C16H18O11	385.078	16	18	11	0	0	0	1.125	0.688	0.24	8	0	0	0	0	0	0	1	1	0	0	0	0	0	0	0	0	0.924093	-0.956349	0.964372	-0.952217	0.928493	0.886689	0	0	0.598018	0	0	-0.856252	-0.838854	-0.87855	-0.87855	0	0	0	0	0	0	0
C17H22O10	385.114	17	22	10	0	0	0	1.294	0.588	0.17	7	0	0	0	0	0	0	1	1	0	0	0	0	0	0	0	0	0.969231	-0.966536	0.972231	-0.971171	0.96044	0.92967	-0.564835	0	0.565457	0	0	-0.884266	-0.875418	-0.90654	-0.90654	0	0	0	0	0	0	0
C21H22O7	385.129	21	22	7	0	0	0	1.048	0.333	0.43	11	0	0	0	0	0	0	1	0	1	0	0	0	0	0	0	0	-0.929369	0.970813	-0.956376	0.944218	-0.933784	-0.885218	0.646805	0	0	0	0	0.888179	0.859358	0.910551	0.910551	0	0	0	0	0	0	0
C18H26O9	385.15	18	26	9	0	0	0	1.444	0.5	0.11	6	0	0	0	0	0	0	1	0	1	0	0	0	0	0	0	0	0	-0.550701	0.553012	-0.548923	0	0	0	0	0	0	0	0	0	0	0	-0.623168	0	0	0	0	0.571146	0
C22H26O6	385.166	22	26	6	0	0	0	1.182	0.273	0.37	10	0	0	0	0	0	0	1	0	1	0	0	0	0	0	0	0	-0.962282	0.965971	-0.978585	0.973034	-0.957837	-0.908945	0	0	-0.631845	0	0	0.868245	0.869592	0.902029	0.902029	0	0	0	0	0	0	0
C19H30O8	385.187	19	30	8	0	0	0	1.579	0.421	0.07	5	0	0	0	0	0	0	0	0	0	1	0	1	0	0	0	0	-0.947253	0.93282	-0.936553	0.948947	-0.925275	-0.903297	0.556044	0	0	0	0	0.853083	0.846752	0.919904	0.919904	0	0	0	0	0	0	0
C13H25O11P	387.106	13	25	11	0	0	1	1.923	0.846	0	2	0	0	0	0	0	0	0	0	0	1	1	0	0	0	0	0	-0.931748	0.943325	-0.942969	0.942159	-0.927054	-0.87542	0.570314	0	0	0	0	0.872927	0.873611	0.872927	0.872927	0	0	0	0	0	0	0
C20H20O8	387.109	20	20	8	0	0	0	1	0.4	0.44	11	0	0	0	0	0	0	1	0	1	0	0	0	0	0	0	0	0	0	0	0	0	0	0	0	0	0	0	0	0	0	0	-0.707012	0	0	-0.586553	0	0	0
C18H25Cl1O7	387.122	18	25	7	0	0	0	1.389	0.389	0.21	6	1	0	0	0	0	0	1	0	1	0	0	0	0	0	0	0	0	0	0.542991	-0.541158	0	0	0	0	0	0	0	-0.564073	-0.549224	-0.607464	-0.607464	0	0	0	0	0	0	0
C17H24O10	387.13	17	24	10	0	0	0	1.412	0.588	0.08	6	0	0	0	0	0	0	1	1	0	0	0	0	0	0	0	0	0.912088	-0.914838	0.936553	-0.940058	0.907692	0.876923	0	-0.556215	0	0	0	-0.913222	-0.904084	-0.904312	-0.904312	0	0	0	0	0	0	0
C21H24O7	387.145	21	24	7	0	0	0	1.143	0.333	0.37	10	0	0	0	0	0	0	1	0	1	0	0	0	0	0	0	0	-0.956044	0.966536	-0.972231	0.966726	-0.947253	-0.912088	0.573626	0	-0.59846	0	0	0.895403	0.882033	0.895403	0.895403	0	0	0	0	0	0	0
C20H24N2O6	387.156	20	24	6	2	0	0	1.2	0.3	0.33	10	0	0	0	0	0	0	1	0	1	0	0	0	0	0	0	0	0	0	0	0	0	0	0	0	0	0	0	0	0	0	0	0	0	0	0	0	0	0
C18H28O9	387.166	18	28	9	0	0	0	1.556	0.5	0.04	5	0	0	0	0	0	0	0	0	0	1	0	1	0	0	0	0	0	0	0	0	-0.534066	-0.582418	0	0	0	0	0	0	0	0	0	-0.561984	0	0	0	0	0	0
C22H28O6	387.181	22	28	6	0	0	0	1.273	0.273	0.32	9	0	0	0	0	0	0	1	0	1	0	0	0	0	0	0	0	-0.947253	0.966536	-0.976691	0.975616	-0.938462	-0.898901	0	0	-0.609461	0	0	0.884266	0.868803	0.90654	0.90654	0	0	0	0	0	0	0
C20H23NO7	388.14	20	23	7	1	0	0	1.15	0.35	0.35	10	0	0	0	0	0	0	1	0	1	0	0	0	0	0	0	0	-0.847257	0.871316	-0.86677	0.856724	-0.833175	-0.729908	0.692357	0	0	0	0	0.815842	0.828871	0.815842	0.815842	0	0	0	0	0	0	0
C12H23O12P	389.085	12	23	12	0	0	1	1.917	1	0	2	0	0	0	0	0	0	0	0	0	1	1	0	0	0	0	0	-0.968784	0.967816	-0.980647	0.979609	-0.973279	-0.959793	0	0	0	0	0	0.938536	0.929145	0.938536	0.938536	0	0	0	0	0	0	0
C19H18O9	389.088	19	18	9	0	0	0	0.947	0.474	0.45	11	0	0	0	0	0	0	1	0	1	0	0	0	0	0	0	0	0.846154	-0.854148	0.880806	-0.873387	0.824176	0.775824	0	0	0.662267	0	0	-0.795171	-0.79383	-0.817445	-0.817445	0	0	0	0	0	0	0
C16H22O9S	389.091	16	22	9	0	1	0	1.375	0.562	0.05	6	0	0	0	0	0	0	1	1	0	0	0	0	0	0	0	0	0.892143	-0.91827	0.915611	-0.925242	0.892143	0.882992	0	0	0.690454	0	0	-0.85546	-0.83313	-0.906463	-0.906463	0	0	0	0	0	0	0
C18H18N2O8	389.099	18	18	8	2	0	0	1	0.444	0.42	11	0	0	0	0	0	0	1	0	1	0	0	0	0	0	0	0	0	0	0	0	0	0	0	0	0	0	0	0	0	0	0	0	0	0	0	0	0	0
C16H22O11	389.109	16	22	11	0	0	0	1.375	0.688	0.05	6	0	0	0	0	0	0	1	1	0	0	0	0	0	0	0	0	0.926456	-0.941665	0.938821	-0.927555	0.926456	0.86698	-0.626787	0	0.611447	0	0	-0.807935	-0.804441	-0.845028	-0.845028	0	0	0	0	0	0	0
C24H22O3S	389.122	24	22	3	0	1	0	0.917	0.125	0.53	14	0	0	0	1	0	1	0	0	0	0	0	0	0	0	0	0	-0.931748	0.943325	-0.942969	0.942159	-0.927054	-0.87542	0.570314	0	0	0	0	0.872927	0.873611	0.872927	0.872927	0	0	0	0	0	0	0
C20H22O8	389.124	20	22	8	0	0	0	1.1	0.4	0.38	10	0	0	0	0	0	0	1	0	1	0	0	0	0	0	0	0	-0.92967	0.899103	-0.914254	0.931169	-0.920879	-0.912088	0	0	-0.655666	0	0	0.824127	0.835727	0.904312	0.904312	0	0	0	0	0	0	0
C19H22N2O7	389.135	19	22	7	2	0	0	1.158	0.368	0.33	10	0	0	0	0	0	0	1	0	1	0	0	0	0	0	0	0	-0.859341	0.842909	-0.865197	0.877832	-0.828571	-0.802198	0	0	-0.655666	0	0	0.8219	0.820291	0.879811	0.879811	0	0	0	0	0	0	0
C17H26O10	389.145	17	26	10	0	0	0	1.529	0.588	0	5	0	0	0	0	0	0	0	0	0	1	1	0	0	0	0	0	0	0	0	0	0	0	0	0	0	0	0	0	0	0	0	-0.784922	0	0	0	0	0	0
C21H26O7	389.161	21	26	7	0	0	0	1.238	0.333	0.31	9	0	0	0	0	0	0	1	0	1	0	0	0	0	0	0	0	-0.956044	0.977775	-0.981151	0.975616	-0.951648	-0.925275	0	0.540641	-0.565457	0	0	0.884266	0.862188	0.928813	0.928813	0	0	0	0	0	0	0
C20H26N2O6	389.172	20	26	6	2	0	0	1.3	0.3	0.27	9	0	0	0	0	0	0	1	0	1	0	0	0	0	0	0	0	0	0	0	0	0	0	0	0	0	0	0	0	0	0	0	0	0	0	0	0	0	0
C22H30O6	389.197	22	30	6	0	0	0	1.364	0.273	0.26	8	0	0	0	0	0	0	1	0	1	0	0	0	0	0	0	0	-0.951648	0.955297	-0.967772	0.957837	-0.947253	-0.894505	0	0	-0.613862	0	0	0.853083	0.853367	0.89763	0.89763	0	0	0	0	0	0	0
C21H25Fe1N3O	390.128	21	25	1	3	0	0	1.19	0.048	0.43	11	0	1	0	0	0	0	1	0	1	0	0	0	0	0	0	0	0	0	0	0	0	0	0	0	-0.633664	0	0	0	0	0	0	0	0	0	0	0	0	0
C20H25NO7	390.156	20	25	7	1	0	0	1.25	0.35	0.29	9	0	0	0	0	0	0	1	0	1	0	0	0	0	0	0	0	-0.920879	0.93282	-0.932093	0.922279	-0.934066	-0.92967	0	0	-0.576458	0	0	0.790716	0.773984	0.826354	0.826354	0	0	0	0	0	0	0
C22H16O5S	391.065	22	16	5	0	1	0	0.727	0.227	0.62	15	0	0	0	1	0	1	0	0	0	0	0	0	0	0	0	0	-0.931748	0.943325	-0.942969	0.942159	-0.927054	-0.87542	0.570314	0	0	0	0	0.872927	0.873611	0.872927	0.872927	0	0	0	0	0	0	0
C18H16O10	391.067	18	16	10	0	0	0	0.889	0.556	0.46	11	0	0	0	0	0	0	1	1	0	0	0	0	0	0	0	0	0.748797	-0.788342	0.782074	-0.779433	0.748797	0.748797	0	0	0.700014	0	0	-0.637508	-0.602127	-0.768636	-0.768636	0	0	0	0	0	0	0
C23H20O4S	391.101	23	20	4	0	1	0	0.87	0.174	0.55	14	0	0	0	1	0	1	0	0	0	0	0	0	0	0	0	0	-0.956194	0.952193	-0.967833	0.966878	-0.951619	-0.896718	0	0	-0.563355	0	0	0.89719	0.906574	0.89719	0.89719	0	0	0	0	0	0	0
C19H20O9	391.103	19	20	9	0	0	0	1.053	0.474	0.38	10	0	0	0	0	0	0	1	0	1	0	0	0	0	0	0	0	0.920879	-0.966536	0.965542	-0.948947	0.934066	0.894505	0	0	0.576458	0	0.556044	-0.85531	-0.833522	-0.899858	-0.899858	0	0	0	0	0	0	0
C18H20N2O8	391.115	18	20	8	2	0	0	1.111	0.444	0.33	10	0	0	0	0	0	0	1	0	1	0	0	0	0	0	0	0	0.714286	-0.764238	0.755932	-0.717822	0.727473	0.683516	0	0	0	0	0	-0.590253	-0.560091	-0.648165	-0.648165	0	0	0	0	0	0	0
C19H24N2O7	391.151	19	24	7	2	0	0	1.263	0.368	0.26	9	0	0	0	0	0	0	1	0	1	0	0	0	0	0	0	0	-0.951648	0.955297	-0.954392	0.953392	-0.947253	-0.934066	0	0	-0.69307	0	0	0.841946	0.833522	0.868674	0.868674	0	0	0	0	0	0	0
C21H28O7	391.176	21	28	7	0	0	0	1.333	0.333	0.26	8	0	0	0	0	0	0	1	0	1	0	0	0	0	0	0	0	-0.973626	0.977775	-0.985611	0.98006	-0.969231	-0.934066	0	0	-0.59626	0	0	0.884266	0.875418	0.928813	0.928813	0	0	0	0	0	0	0
C22H32O6	391.213	22	32	6	0	0	0	1.455	0.273	0.21	7	0	0	0	0	0	0	1	0	1	0	0	0	0	0	0	0	-0.98006	0.9887	-0.996624	0.991011	-0.984505	-0.953392	0	0	-0.618496	0	0	0.890768	0.88297	0.924552	0.924552	0	0	0	0	0	0	0
C20H23Fe1N3O2	392.107	20	23	2	3	0	0	1.15	0.1	0.44	11	0	1	0	0	0	0	1	0	1	0	0	0	0	0	0	0	0.827283	-0.834836	0.861684	-0.863225	0.814082	0.754676	0	0	0.534141	0	0	-0.87186	-0.871967	-0.849562	-0.849562	0	0	0	0	0	0	0
C18H23N3O7	392.146	18	23	7	3	0	0	1.278	0.389	0.22	9	0	0	0	0	0	0	1	0	1	0	0	0	0	0	0	0	-0.661538	0.663089	-0.677886	0.691154	-0.630769	-0.652747	0	0	0	0	0	0.72835	0.705627	0.634801	0.634801	0	0	-0.573626	0	0	0	0.542857
C20H27NO7	392.171	20	27	7	1	0	0	1.35	0.35	0.23	8	0	0	0	0	0	0	1	0	1	0	0	0	0	0	0	0	-0.951648	0.977775	-0.967772	0.957837	-0.956044	-0.920879	0.6	0	0	0	0	0.884266	0.859983	0.928813	0.928813	0	0	0	0	0	0	0
C22H18O5S	393.08	22	18	5	0	1	0	0.818	0.227	0.57	14	0	0	0	1	0	1	0	0	0	0	0	0	0	0	0	0	-0.931748	0.943325	-0.942969	0.942159	-0.927054	-0.880114	0.570314	0	0	0	0	0.894334	0.894804	0.894334	0.894334	0	0	0	0	0	0	0
C18H18O10	393.083	18	18	10	0	0	0	1	0.556	0.38	10	0	0	0	0	0	0	1	1	0	0	0	0	0	0	0	0	0.938462	-0.955297	0.963312	-0.953392	0.934066	0.89011	0	0	0.578658	0	0	-0.841946	-0.833522	-0.908767	-0.908767	0	0	0	0	0	0	0
C17H18N2O9	393.094	17	18	9	2	0	0	1.059	0.529	0.33	10	0	0	0	0	0	0	1	1	0	0	0	0	0	0	0	0	0.862487	-0.877591	0.872846	-0.849876	0.858086	0.79428	-0.624863	0	0.580396	0	0	-0.730267	-0.735101	-0.788242	-0.788242	0	0	0	0	0	0	0
C19H22O9	393.119	19	22	9	0	0	0	1.158	0.474	0.31	9	0	0	0	0	0	0	1	0	1	0	0	0	0	0	0	0	0.938462	-0.955297	0.963312	-0.957837	0.934066	0.894505	0	0	0.567657	0	0	-0.853083	-0.840137	-0.89763	-0.89763	0	0	0	0	0	0	0
C20H26O8	393.155	20	26	8	0	0	0	1.3	0.4	0.25	8	0	0	0	0	0	0	1	0	1	0	0	0	0	0	0	0	-0.705495	0.696805	-0.691265	0.695598	-0.696703	-0.701099	0.608791	0	0	0	0	0.668211	0.65932	0.735032	0.735032	-0.54159	0	0	0	0	0	0
C19H26N2O7	393.167	19	26	7	2	0	0	1.368	0.368	0.19	8	0	0	0	0	0	0	1	0	1	0	0	0	0	0	0	0	-0.969231	0.966536	-0.976691	0.975616	-0.96044	-0.920879	0	0	-0.640264	0	0	0.895403	0.895264	0.895403	0.895403	0	0	0	0	0	0	0
C21H30O7	393.192	21	30	7	0	0	0	1.429	0.333	0.2	7	0	0	0	0	0	0	1	0	1	0	0	0	0	0	0	0	-0.964835	0.955297	-0.967772	0.971171	-0.951648	-0.916484	0	0	-0.622663	0	0	0.902085	0.901879	0.946632	0.946632	0	0	0	0	0	0	0
C17H17NO10	394.078	17	17	10	1	0	0	1	0.588	0.36	10	0	0	0	0	0	0	1	1	0	0	0	0	0	0	0	0	0.832444	-0.82517	0.844598	-0.841746	0.832444	0.832444	0	0	0.556429	0	0	-0.817685	-0.799224	-0.817685	-0.817685	0	0	0	0	0	0	0
C19H25NO8	394.151	19	25	8	1	0	0	1.316	0.421	0.21	8	0	0	0	0	0	0	1	0	1	0	0	0	0	0	0	0	-0.665934	0.65185	-0.646668	0.664485	-0.630769	-0.604396	0.613187	0	0	0	0	0.596935	0.597578	0.637028	0.637028	0	0	0	0	0	0	0
C20H29NO7	394.187	20	29	7	1	0	0	1.45	0.35	0.16	7	0	0	0	0	0	0	1	0	1	0	0	0	0	0	0	0	-0.853254	0.882007	-0.86339	0.862788	-0.857829	-0.812078	0.729727	0	0	0	-0.606199	0.915737	0.903131	0.915737	0.915737	0	0	0	0	0	0	0
C18H20O10	395.098	18	20	10	0	0	0	1.111	0.556	0.31	9	0	0	0	0	0	0	1	1	0	0	0	0	0	0	0	0	0.978022	-0.966536	0.972231	-0.971171	0.969231	0.938462	-0.56044	0	0.574258	0	0	-0.884266	-0.882033	-0.90654	-0.90654	0	0	0	0	0	0	0
C17H20N2O9	395.11	17	20	9	2	0	0	1.176	0.529	0.24	9	0	0	0	0	0	0	1	1	0	0	0	0	0	0	0	0	0.92967	-0.93282	0.925404	-0.922279	0.920879	0.859341	-0.613187	0	0.627063	0	0	-0.81299	-0.818086	-0.861992	-0.861992	0	0	0	0	0	0	0
C19H24O9	395.135	19	24	9	0	0	0	1.263	0.474	0.24	8	0	0	0	0	0	0	1	0	1	0	0	0	0	0	0	0	0.920879	-0.935068	0.923174	-0.922279	0.912088	0.881319	-0.569231	-0.63631	0	0	0	-0.799626	-0.78501	-0.884266	-0.884266	0	0	0	0	0	0	0
C18H24N2O8	395.146	18	24	8	2	0	0	1.333	0.444	0.17	8	0	0	0	0	0	0	1	0	1	0	0	0	0	0	0	0	0.696703	-0.694557	0.680116	-0.693376	0.705495	0.692308	0	-0.63631	0	0	0	-0.599163	-0.608603	-0.665984	-0.665984	0	0	0	0	0	0	0
C20H28O8	395.171	20	28	8	0	0	0	1.4	0.4	0.19	7	0	0	0	0	0	0	1	0	1	0	0	0	0	0	0	0	-0.652747	0.663089	-0.655587	0.655596	-0.648352	-0.643956	0.635165	0	0	0	0	0.630346	0.608603	0.674893	0.674893	-0.568782	0	0	0	0	0	0
C21H32O7	395.208	21	32	7	0	0	0	1.524	0.333	0.14	6	0	0	0	0	0	0	0	0	0	1	0	1	0	0	0	0	-0.956044	0.955297	-0.963312	0.962282	-0.942857	-0.907692	0.551648	0	-0.580858	0	0	0.882039	0.875418	0.926586	0.926586	0	0	0	0	0	0	0
C19H27NO8	396.166	19	27	8	1	0	0	1.421	0.421	0.14	7	0	0	0	0	0	0	1	0	1	0	0	0	0	0	0	0	-0.569231	0.56194	-0.548553	0.557812	-0.56044	-0.595604	0.582418	0	0	0	0	0.536796	0	0.585798	0.585798	-0.568782	0	0	0	0	0	0
C17H18O11	397.078	17	18	11	0	0	0	1.059	0.647	0.3	9	0	0	0	0	0	0	1	1	0	0	0	0	0	0	0	0	0.968097	-0.9676	0.973302	-0.970015	0.959297	0.926293	0	0	0.556167	0	0	-0.862941	-0.856514	-0.929836	-0.929836	0	0	0	0	0	0	0
C18H22O10	397.114	18	22	10	0	0	0	1.222	0.556	0.23	8	0	0	0	0	0	0	1	1	0	0	0	0	0	0	0	0	0.947253	-0.966536	0.972231	-0.966726	0.938462	0.903297	0	0	0.580858	0	0	-0.861992	-0.848957	-0.928813	-0.928813	0	0	0	0	0	0	0
C17H22N2O9	397.125	17	22	9	2	0	0	1.294	0.529	0.14	8	0	0	0	0	0	0	1	1	0	0	0	0	0	0	0	0	0.947253	-0.955297	0.963312	-0.953392	0.96044	0.916484	0	0	0.679868	0	0	-0.850855	-0.853367	-0.908767	-0.908767	0	0	0	0	0	0	0
C19H26O9	397.15	19	26	9	0	0	0	1.368	0.474	0.17	7	0	0	0	0	0	0	1	0	1	0	0	0	0	0	0	0	0.534066	0	0	0	0	0	0	-0.607387	0	0	0	0	0	0	0	-0.650361	0.596694	0	0	0	0.584481	0
C20H30O8	397.187	20	30	8	0	0	0	1.5	0.4	0.12	6	0	0	0	0	0	0	0	0	0	1	0	1	0	0	0	0	-0.81978	0.820432	-0.829519	0.824495	-0.815385	-0.793407	0.573626	0	-0.545655	0	0	0.719441	0.716652	0.763988	0.763988	0	0	0	0	0	0	0
C17H20O11	399.093	17	20	11	0	0	0	1.176	0.647	0.22	8	0	0	0	0	0	0	1	1	0	0	0	0	0	0	0	0	0.973626	-0.966536	0.972231	-0.966726	0.964835	0.92967	-0.564835	0	0.589659	0	0	-0.884266	-0.882033	-0.90654	-0.90654	0	0	0	0	0	0	0
C19H25Cl1O7	399.122	19	25	7	0	0	0	1.316	0.368	0.26	7	1	0	0	0	0	0	1	0	1	0	0	0	0	0	0	0	0	0	0	0	0	0	0	0	0	0	0	-0.57957	-0.573771	-0.591967	-0.591967	0	0	0	0	0	0	0
C18H24O10	399.13	18	24	10	0	0	0	1.333	0.556	0.15	7	0	0	0	0	0	0	1	1	0	0	0	0	0	0	0	0	0.982418	-0.977775	0.985611	-0.984505	0.978022	0.947253	-0.534066	0	0.59406	0	0	-0.895403	-0.888649	-0.917677	-0.917677	0	0	0	0	0	0	0
C22H24O7	399.145	22	24	7	0	0	0	1.091	0.318	0.41	11	0	0	0	0	0	0	1	0	1	0	0	0	0	0	0	0	-0.951444	0.970813	-0.978773	0.96654	-0.955859	-0.933784	0	0	-0.609948	0	0	0.872518	0.854929	0.89489	0.89489	0	0	0	0	0	0	0
C19H28O9	399.166	19	28	9	0	0	0	1.474	0.474	0.1	6	0	0	0	0	0	0	1	0	1	0	0	0	0	0	0	0	0	0	0	0	0	0	0	0	0	0	0	0	0	0	0	-0.872435	0	0	-0.622412	0	0.544478	0
C23H28O6	399.181	23	28	6	0	0	0	1.217	0.261	0.35	10	0	0	0	0	0	0	1	0	1	0	0	0	0	0	0	0	-0.92236	0.931324	-0.933444	0.932666	-0.931748	-0.889502	0.54215	0	0	0	0	0.884819	0.890095	0.884819	0.884819	0	0	0	0	0	0	0
C20H32O8	399.202	20	32	8	0	0	0	1.6	0.4	0.06	5	0	0	0	0	0	0	0	0	0	1	0	1	0	0	0	0	-0.938462	0.93282	-0.945473	0.940058	-0.925275	-0.903297	0	0	-0.585259	0	0	0.817445	0.813676	0.884266	0.884266	0	0	0	0	0	0	0
C13H23O12P	401.085	13	23	12	0	0	1	1.769	0.923	0	3	0	0	0	0	0	0	0	0	0	1	1	0	0	0	0	0	-0.931748	0.943325	-0.942969	0.942159	-0.927054	-0.87542	0.570314	0	0	0	0	0.872927	0.873611	0.872927	0.872927	0	0	0	0	0	0	0
C17H22O11	401.109	17	22	11	0	0	0	1.294	0.647	0.13	7	0	0	0	0	0	0	1	1	0	0	0	0	0	0	0	0	0.973626	-0.977775	0.981151	-0.975616	0.969231	0.942857	-0.56044	0	0.574258	0	0	-0.895403	-0.882033	-0.917677	-0.917677	0	0	0	0	0	0	0
C14H27O11P	401.122	14	27	11	0	0	1	1.929	0.786	0	2	0	0	0	0	0	0	0	0	0	1	1	0	0	0	0	0	-0.881081	0.899864	-0.900118	0.890926	-0.876213	-0.827535	0	0.562999	0	0	0	0.778235	0.770448	0.778235	0.778235	0	0	0	0	0	0	0
C21H22O8	401.124	21	22	8	0	0	0	1.048	0.381	0.41	11	0	0	0	0	0	0	1	0	1	0	0	0	0	0	0	0	-0.687912	0.74176	-0.742553	0.713377	-0.70989	-0.630769	0.542857	0	-0.534654	0	-0.657143	0.726123	0.714447	0.726123	0.726123	0	0	0	0	0	0	0
C20H22N2O7	401.135	20	22	7	2	0	0	1.1	0.35	0.38	11	0	0	0	0	0	0	1	0	1	0	0	0	0	0	0	0	0	0	0	0	0	0	0	0	0	0	0	0	0	0	0	0	0	0	0	0	0	0
C19H27Cl1O7	401.137	19	27	7	0	0	0	1.421	0.368	0.19	6	1	0	0	0	0	0	1	0	1	0	0	0	0	0	0	0	0	0	0	0	0	0	0	0	0	0	0	0	0	-0.559388	-0.559388	0	0	0	0	0	0	0
C18H26O10	401.145	18	26	10	0	0	0	1.444	0.556	0.08	6	0	0	0	0	0	0	1	1	0	0	0	0	0	0	0	0	0.771429	-0.788963	0.79384	-0.788938	0.767033	0.705495	-0.573626	-0.569564	0	0	0	-0.788489	-0.791625	-0.739487	-0.739487	0	0	0	0	0	0	0
C22H26O7	401.161	22	26	7	0	0	0	1.182	0.318	0.35	10	0	0	0	0	0	0	1	0	1	0	0	0	0	0	0	0	-0.96044	0.977775	-0.985611	0.984505	-0.956044	-0.925275	0	0	-0.616062	0	0	0.90654	0.888649	0.90654	0.90654	0	0	0	0	0	0	0
C19H30O9	401.182	19	30	9	0	0	0	1.579	0.474	0.03	5	0	0	0	0	0	0	0	0	0	1	0	1	0	0	0	0	-0.876923	0.842909	-0.871886	0.882277	-0.868132	-0.863736	0	0	-0.554456	0	0	0.750624	0.749728	0.795171	0.795171	0	0	0	0	0	0	0
C23H30O6	401.197	23	30	6	0	0	0	1.304	0.261	0.3	9	0	0	0	0	0	0	1	0	1	0	0	0	0	0	0	0	-0.968784	0.967816	-0.980647	0.979609	-0.964288	-0.946306	0	0	0	0	0	0.947648	0.938166	0.947648	0.947648	0	0	0	0	0	0	0
C21H25NO7	402.156	21	25	7	1	0	0	1.19	0.333	0.33	10	0	0	0	0	0	0	1	0	1	0	0	0	0	0	0	0	-0.637781	0.641799	-0.647092	0.644907	-0.668517	-0.622412	0	0	0	0	-0.709499	0.724236	0.732408	0.724236	0.724236	0	0	0	0.59403	0.616196	0	0
C23H16O5S	403.065	23	16	5	0	1	0	0.696	0.217	0.64	16	0	0	0	1	0	1	0	0	0	0	0	0	0	0	0	0	-0.898119	0.899864	-0.89271	0.908154	-0.888383	-0.878647	0	0.533432	0	0	0	0.888001	0.874232	0.888001	0.888001	0	0	0	0	0	0	0
C13H25O12P	403.101	13	25	12	0	0	1	1.923	0.923	0	2	0	0	0	0	0	0	0	0	0	1	1	0	0	0	0	0	-0.968784	0.967816	-0.980647	0.979609	-0.964288	-0.941811	0	0	0	0	0	0.927146	0.917869	0.927146	0.927146	0	0	0	0	0	0	0
C20H20O9	403.103	20	20	9	0	0	0	1	0.45	0.42	11	0	0	0	0	0	0	1	0	1	0	0	0	0	0	0	0	0.837363	-0.896856	0.891955	-0.87561	0.841758	0.806593	0	-0.536191	0	0	0	-0.772898	-0.745318	-0.81299	-0.81299	0	0	0	0	0	0	0
C20H21Cl1N2O5	403.107	20	21	5	2	0	0	1.05	0.25	0.45	11	1	0	0	0	0	0	1	0	1	0	0	0	0	0	0	0	0.642465	-0.702073	0.689794	-0.678566	0.673268	0.622663	0	-0.537895	0	0	0.642465	-0.613201	-0.611481	-0.702394	-0.702394	0	0	0	0	0	0	0
C17H24O11	403.125	17	24	11	0	0	0	1.412	0.647	0.04	6	0	0	0	0	0	0	1	1	0	0	0	0	0	0	0	0	0.941695	-0.909094	0.935352	-0.927744	0.937294	0.886689	-0.545655	0	0	0	0	-0.887469	-0.907287	-0.865171	-0.865171	0	0	0	0	0	0	0
C21H24O8	403.14	21	24	8	0	0	0	1.143	0.381	0.35	10	0	0	0	0	0	0	1	0	1	0	0	0	0	0	0	0	-0.894505	0.887865	-0.898645	0.895611	-0.876923	-0.846154	0.551648	0	-0.602861	0	0	0.826354	0.829111	0.893176	0.893176	0	0	0	0	0	0	0
C20H24N2O7	403.151	20	24	7	2	0	0	1.2	0.35	0.31	10	0	0	0	0	0	0	1	0	1	0	0	0	0	0	0	0	-0.92967	0.910342	-0.916484	0.926724	-0.903297	-0.850549	0	0	-0.550055	0	0	0.848628	0.857778	0.915449	0.915449	0	0	0	0	0	0	0
C18H28O10	403.161	18	28	10	0	0	0	1.556	0.556	0	5	0	0	0	0	0	0	0	0	0	1	1	0	0	0	0	0	0	0	0	0	0	0	0	0	0	0	0	0	0	0	0	-0.76593	0	0	-0.560939	0	0	0
C22H28O7	403.176	22	28	7	0	0	0	1.273	0.318	0.3	9	0	0	0	0	0	0	1	0	1	0	0	0	0	0	0	0	-0.964835	0.977775	-0.985611	0.984505	-0.96044	-0.92967	0	0	-0.585259	0	0	0.884266	0.868803	0.928813	0.928813	0	0	0	0	0	0	0
C23H32O6	403.213	23	32	6	0	0	0	1.391	0.261	0.25	8	0	0	0	0	0	0	1	0	1	0	0	0	0	0	0	0	-0.968784	0.967816	-0.985208	0.979609	-0.964288	-0.928324	0	0	-0.546807	0	0	0.927146	0.924634	0.927146	0.927146	0	0	0	0	0	0	0
C21H27NO7	404.171	21	27	7	1	0	0	1.286	0.333	0.27	9	0	0	0	0	0	0	1	0	1	0	0	0	0	0	0	0	-0.964288	0.967816	-0.971525	0.975063	-0.959793	-0.910342	0	0	-0.67282	0	0	0.872474	0.877275	0.913478	0.913478	0	0	0	0	0	0	0
C19H18O10	405.083	19	18	10	0	0	0	0.947	0.526	0.43	11	0	0	0	0	0	0	1	1	0	0	0	0	0	0	0	0	0.942857	-0.955297	0.970002	-0.962282	0.934066	0.894505	0	0	0.684269	0	0	-0.877584	-0.873213	-0.877584	-0.877584	0	0	0	0	0	0	0
C18H18N2O9	405.094	18	18	9	2	0	0	1	0.5	0.39	11	0	0	0	0	0	0	1	0	1	0	0	0	0	0	0	0	0.801708	-0.82517	0.792622	-0.789946	0.801708	0.801708	-0.596799	0	0.597456	0	0	-0.661936	-0.632184	-0.765769	-0.765769	0	0	0	0	0	0	0
C20H22O9	405.119	20	22	9	0	0	0	1.1	0.45	0.35	10	0	0	0	0	0	0	1	0	1	0	0	0	0	0	0	0	0.740659	-0.78222	0.780461	-0.777826	0.731868	0.683516	0	-0.55844	0	0	0	-0.746169	-0.734293	-0.719441	-0.719441	0	0	0	0	0	0	0
C19H22N2O8	405.13	19	22	8	2	0	0	1.158	0.421	0.31	10	0	0	0	0	0	0	1	0	1	0	0	0	0	0	0	0	0.806593	-0.818184	0.80053	-0.804494	0.81978	0.841758	0	-0.647434	0	0	0	-0.726123	-0.703422	-0.850855	-0.850855	0	0	0	0	0	0	0
C21H26O8	405.155	21	26	8	0	0	0	1.238	0.381	0.29	9	0	0	0	0	0	0	1	0	1	0	0	0	0	0	0	0	-0.828571	0.820432	-0.829519	0.82894	-0.832967	-0.832967	0.582418	0	-0.580858	0	0	0.77958	0.778395	0.801853	0.801853	0	0	0	0	0	0	0
C20H26N2O7	405.167	20	26	7	2	0	0	1.3	0.35	0.24	9	0	0	0	0	0	0	1	0	1	0	0	0	0	0	0	0	-0.925275	0.93282	-0.932093	0.917834	-0.92967	-0.859341	0.538462	0	0	0	-0.551648	0.810763	0.813676	0.877584	0.877584	0	0	0	0	0	0	0
C23H34O6	405.228	23	34	6	0	0	0	1.478	0.261	0.2	7	0	0	0	0	0	0	1	0	1	0	0	0	0	0	0	0	-0.609449	0.619614	-0.614688	0.616259	-0.609449	-0.562569	0	0	0	0	-0.609449	0.613994	0.60785	0.613994	0.613994	0.624661	-0.558433	-0.602237	0.70186	0.651631	0	0.602237
C20H25NO8	406.151	20	25	8	1	0	0	1.25	0.4	0.27	9	0	0	0	0	0	0	1	0	1	0	0	0	0	0	0	0	-0.876923	0.865387	-0.887496	0.877832	-0.872527	-0.832967	0	0	-0.644665	0	0	0.777352	0.79383	0.844173	0.844173	0	0	0	0	0	0	0
C21H29NO7	406.187	21	29	7	1	0	0	1.381	0.333	0.21	8	0	0	0	0	0	0	1	0	1	0	0	0	0	0	0	0	-0.847257	0.871316	-0.864389	0.856724	-0.856645	-0.762766	0.668887	0	0	0	-0.650111	0.837248	0.852419	0.837248	0.837248	0	0	0	0	0	0	0
C18H16O11	407.062	18	16	11	0	0	0	0.889	0.611	0.44	11	0	0	0	0	0	0	1	1	0	0	0	0	0	0	0	0	0.748797	-0.788342	0.782074	-0.779433	0.748797	0.748797	0	0	0.722062	0	0	-0.665407	-0.626986	-0.740736	-0.740736	0	0	0	0	0	0	0
C23H20O5S	407.096	23	20	5	0	1	0	0.87	0.217	0.54	14	0	0	0	1	0	1	0	0	0	0	0	0	0	0	0	0	-0.959793	0.967816	-0.980647	0.970517	-0.964288	-0.937315	0	0	0	0	0	0.918034	0.908848	0.918034	0.918034	0	0	0	0	0	0	0
C19H20O10	407.098	19	20	10	0	0	0	1.053	0.526	0.36	10	0	0	0	0	0	0	1	1	0	0	0	0	0	0	0	0	0.969231	-0.966536	0.976691	-0.971171	0.96044	0.916484	0	0	0.59846	0	0	-0.861992	-0.862188	-0.928813	-0.928813	0	0	0	0	0	0	0
C18H20N2O9	407.11	18	20	9	2	0	0	1.111	0.5	0.3	10	0	0	0	0	0	0	1	0	1	0	0	0	0	0	0	0	0.942857	-0.955297	0.954392	-0.948947	0.938462	0.881319	0	0	0.651266	0	0	-0.804081	-0.80265	-0.875357	-0.875357	0	0	0	0	0	0	0
C20H24O9	407.135	20	24	9	0	0	0	1.2	0.45	0.29	9	0	0	0	0	0	0	1	0	1	0	0	0	0	0	0	0	0.683516	-0.708044	0.704645	-0.697821	0.679121	0.621978	0	0	0	0	0	-0.65262	-0.657115	-0.612527	-0.612527	0	0	0	0	0	0.613371	0
C19H24N2O8	407.146	19	24	8	2	0	0	1.263	0.421	0.23	9	0	0	0	0	0	0	1	0	1	0	0	0	0	0	0	0	0	0	0	0	0	0	0	-0.565115	0	0	0	0	0	0	0	0	0	0	0	0	0	0
C21H28O8	407.171	21	28	8	0	0	0	1.333	0.381	0.24	8	0	0	0	0	0	0	1	0	1	0	0	0	0	0	0	0	-0.789011	0.820432	-0.80722	0.788938	-0.784615	-0.718681	0.753846	0	0	0	0	0.723895	0.712242	0.746169	0.746169	0	0	0	0	0	0	0
C20H28N2O7	407.182	20	28	7	2	0	0	1.4	0.35	0.17	8	0	0	0	0	0	0	1	0	1	0	0	0	0	0	0	0	0	0	0	0	0	0	0	0	0	0	0	0	0	0	0	0	0	0	0	0	0	0
C22H32O7	407.208	22	32	7	0	0	0	1.455	0.318	0.19	7	0	0	0	0	0	0	1	0	1	0	0	0	0	0	0	0	-0.964835	0.966536	-0.978921	0.971171	-0.96044	-0.92967	0	0	-0.620462	0	0	0.866447	0.859983	0.910994	0.910994	0	0	0	0	0	0	0
C20H27NO8	408.166	20	27	8	1	0	0	1.35	0.4	0.2	8	0	0	0	0	0	0	1	0	1	0	0	0	0	0	0	0	-0.784615	0.820432	-0.833978	0.811161	-0.789011	-0.714286	0.582418	0	-0.671068	0	0	0.752851	0.758549	0.752851	0.752851	0	0	0	0	0	0	0
C18H18O11	409.078	18	18	11	0	0	0	1	0.611	0.36	10	0	0	0	0	0	0	1	1	0	0	0	0	0	0	0	0	0.950496	-0.9676	0.973302	-0.970015	0.941695	0.908691	0	0	0.573789	0	0	-0.862941	-0.849892	-0.929836	-0.929836	0	0	0	0	0	0	0
C17H18N2O10	409.089	17	18	10	2	0	0	1.059	0.588	0.3	10	0	0	0	0	0	0	1	1	0	0	0	0	0	0	0	0	0.79835	-0.788342	0.782074	-0.779433	0.79835	0.79835	0	0	0.683478	0	0	-0.637508	-0.626986	-0.768636	-0.768636	0	0	0	0	0	0	0
C19H22O10	409.114	19	22	10	0	0	0	1.158	0.526	0.29	9	0	0	0	0	0	0	1	1	0	0	0	0	0	0	0	0	0.991209	-0.977775	0.981151	-0.98006	0.986813	0.964835	0	0	0.563257	0	0	-0.884266	-0.882033	-0.928813	-0.928813	0	0	0	0	0	0	0
C18H22N2O9	409.125	18	22	9	2	0	0	1.222	0.5	0.22	9	0	0	0	0	0	0	1	0	1	0	0	0	0	0	0	0	0.934066	-0.944059	0.947703	-0.935613	0.92967	0.89011	0	0	0.607261	0	0	-0.799626	-0.796035	-0.879811	-0.879811	0	0	0	0	0	0	0
C20H26O9	409.15	20	26	9	0	0	0	1.3	0.45	0.23	8	0	0	0	0	0	0	1	0	1	0	0	0	0	0	0	0	0	0	0	0	0	0	0	-0.560665	0	0	0	0	0	0	0	-0.707012	0	0	0	0	0	0
C19H26N2O8	409.162	19	26	8	2	0	0	1.368	0.421	0.15	8	0	0	0	0	0	0	1	0	1	0	0	0	0	0	0	0	0	0	0	0	0	0	0	0	0	0	0	0	0	0	0	0	0	0	0	0	0	0
C21H30O8	409.187	21	30	8	0	0	0	1.429	0.381	0.18	7	0	0	0	0	0	0	1	0	1	0	0	0	0	0	0	0	-0.810989	0.820432	-0.827289	0.811161	-0.802198	-0.749451	0.648352	0	-0.547855	0	0	0.714986	0.716652	0.73726	0.73726	0	0	0	0	0	0	0
C22H34O7	409.223	22	34	7	0	0	0	1.545	0.318	0.14	6	0	0	0	0	0	0	0	0	0	1	0	1	0	0	0	0	-0.953392	0.965971	-0.974075	0.964045	-0.957837	-0.917834	0	0	-0.600698	0	0	0.859236	0.853984	0.89302	0.89302	0	0	0	0	0	0	0
C18H20O11	411.093	18	20	11	0	0	0	1.111	0.611	0.28	9	0	0	0	0	0	0	1	1	0	0	0	0	0	0	0	0	0.973626	-0.966536	0.976691	-0.975616	0.964835	0.925275	-0.542857	0	0.60066	0	0	-0.884266	-0.882033	-0.90654	-0.90654	0	0	0	0	0	0	0
C19H24O10	411.13	19	24	10	0	0	0	1.263	0.526	0.21	8	0	0	0	0	0	0	1	1	0	0	0	0	0	0	0	0	0.978022	-0.977775	0.981151	-0.98006	0.973626	0.951648	0	-0.56289	0.541254	0	0	-0.873129	-0.862188	-0.93995	-0.93995	0	0	0	0	0	0	0
C18H24N2O9	411.141	18	24	9	2	0	0	1.333	0.5	0.13	8	0	0	0	0	0	0	1	0	1	0	0	0	0	0	0	0	0.938462	-0.955297	0.954392	-0.944503	0.942857	0.920879	0	-0.556215	0.651266	0	0	-0.790716	-0.778395	-0.861992	-0.861992	0	0	0	0	0	0	0
C20H28O9	411.166	20	28	9	0	0	0	1.4	0.45	0.16	7	0	0	0	0	0	0	1	0	1	0	0	0	0	0	0	0	0	0	0	0	0	0	0	0	0	0	0	0	0	0	0	-0.856573	0.545865	0	0	0	0	0
C21H32O8	411.202	21	32	8	0	0	0	1.524	0.381	0.12	6	0	0	0	0	0	0	0	0	0	1	0	1	0	0	0	0	-0.916484	0.921581	-0.925404	0.917834	-0.912088	-0.854945	0.613187	0	-0.536854	0	0	0.824127	0.822496	0.846401	0.846401	0	0	0	0	0	0	0
C17H18O12	413.073	17	18	12	0	0	0	1.059	0.706	0.27	9	0	0	0	0	0	0	1	1	0	0	0	0	0	0	0	0	0.931748	-0.924123	0.926301	-0.923173	0.931748	0.884808	-0.668887	0	0.599137	0	0	-0.865791	-0.873611	-0.889576	-0.889576	0	0	0	0	0	0	0
C18H22O11	413.109	18	22	11	0	0	0	1.222	0.611	0.2	8	0	0	0	0	0	0	1	1	0	0	0	0	0	0	0	0	0.973626	-0.977775	0.981151	-0.98006	0.969231	0.947253	-0.534066	-0.551765	0.545655	0	0	-0.884266	-0.868803	-0.928813	-0.928813	0	0	0	0	0	0	0
C17H22N2O10	413.12	17	22	10	2	0	0	1.294	0.588	0.1	8	0	0	0	0	0	0	1	1	0	0	0	0	0	0	0	0	0.781832	-0.788342	0.782074	-0.779433	0.781832	0.781832	0	0	0.677966	0	0	-0.651457	-0.626986	-0.754686	-0.754686	0	0	0	0	0	0	0
C19H26O10	413.145	19	26	10	0	0	0	1.368	0.526	0.14	7	0	0	0	0	0	0	1	1	0	0	0	0	0	0	0	0	0.951648	-0.930572	0.952162	-0.95117	0.947253	0.916484	0	-0.538416	0	0	0	-0.90654	-0.908494	-0.90654	-0.90654	0	0	0	0	0	0	0
C23H26O7	413.161	23	26	7	0	0	0	1.13	0.304	0.38	11	0	0	0	0	0	0	1	0	1	0	0	0	0	0	0	0	-0.928743	0.928798	-0.949265	0.939121	-0.933318	-0.860117	0	0	-0.586256	0	0	0.85546	0.874442	0.85546	0.85546	0	0	0	0	0	0	0
C20H30O9	413.182	20	30	9	0	0	0	1.5	0.45	0.1	6	0	0	0	0	0	0	0	0	0	1	0	1	0	0	0	0	0	0	0	0	0	0	0	0	0	0	0	0	0	0	0	-0.790857	0	0	0	0	0	0
C17H20O12	415.088	17	20	12	0	0	0	1.176	0.706	0.18	8	0	0	0	0	0	0	1	1	0	0	0	0	0	0	0	0	0.93282	-0.931034	0.939597	-0.934151	0.919333	0.865387	-0.609143	0	0.587311	0	0	-0.836026	-0.836681	-0.858806	-0.858806	0	0	0	0	0	0	0
C14H25O12P	415.101	14	25	12	0	0	1	1.786	0.857	0	3	0	0	0	0	0	0	0	0	0	1	1	0	0	0	0	0	-0.927054	0.943325	-0.942969	0.937412	-0.92236	-0.866033	0.575008	0	0	0	0	0.872927	0.873611	0.872927	0.872927	0	0	0	0	0	0	0
C21H20O9	415.103	21	20	9	0	0	0	0.952	0.429	0.45	12	0	0	0	0	0	0	1	0	1	0	0	0	0	0	0	0	0	0	0	0	0	0	0	0	0.6029	0	0	0	0	0	0	0	0	0.602237	0	0	0	-0.602237
C18H24O11	415.125	18	24	11	0	0	0	1.333	0.611	0.12	7	0	0	0	0	0	0	1	1	0	0	0	0	0	0	0	0	0.978022	-0.977775	0.985611	-0.98006	0.973626	0.938462	0	0	0.59186	0	0	-0.873129	-0.868803	-0.93995	-0.93995	0	0	0	0	0	0	0
C15H29O11P	415.137	15	29	11	0	0	1	1.933	0.733	0	2	0	0	0	0	0	0	0	0	0	1	1	0	0	0	0	0	-0.858058	0.864464	-0.865388	0.867646	-0.852935	-0.847813	0	0.622296	0	0	0	0.778748	0.760677	0.778748	0.778748	0	0	0	0	0	0	0
C22H24O8	415.14	22	24	8	0	0	0	1.091	0.364	0.39	11	0	0	0	0	0	0	1	0	1	0	0	0	0	0	0	0	-0.942857	0.966536	-0.965542	0.971171	-0.92967	-0.907692	0.569231	0	-0.567657	0	0	0.933268	0.906289	0.955542	0.955542	0	0	0	0	0	0	0
C19H28O10	415.161	19	28	10	0	0	0	1.474	0.526	0.07	6	0	0	0	0	0	0	1	1	0	0	0	0	0	0	0	0	0.692308	-0.681071	0.686806	-0.691154	0.687912	0.643956	0	0	0	0	0	-0.732805	-0.751934	-0.616982	-0.616982	-0.584645	0	0	-0.58143	-0.540481	0.620038	0
C23H28O7	415.176	23	28	7	0	0	0	1.217	0.304	0.33	10	0	0	0	0	0	0	1	0	1	0	0	0	0	0	0	0	-0.942857	0.955297	-0.961082	0.948947	-0.96044	-0.920879	0	0	-0.605061	0	-0.538462	0.875357	0.871008	0.919904	0.919904	0	0	0	0	0	0	0
C20H32O9	415.197	20	32	9	0	0	0	1.6	0.45	0.03	5	0	0	0	0	0	0	0	0	0	1	0	1	0	0	0	0	-0.916484	0.921581	-0.943243	0.935613	-0.912088	-0.881319	0	0	-0.638064	0	0	0.817445	0.811471	0.817445	0.817445	0	0	0	0	0	0	0
C24H32O6	415.213	24	32	6	0	0	0	1.333	0.25	0.29	9	0	0	0	0	0	0	1	0	1	0	0	0	0	0	0	0	-0.712552	0.694344	-0.726057	0.720513	-0.712552	-0.700319	0	0.585108	0	0	0	0.632258	0.644342	0.632258	0.632258	0.605404	0	-0.535178	0.538171	0	0	0.535178
C13H23O13P	417.08	13	23	13	0	0	1	1.769	1	0	3	0	0	0	0	0	0	0	0	0	1	1	0	0	0	0	0	-0.968784	0.967816	-0.985208	0.979609	-0.964288	-0.928324	0	0	-0.546807	0	0	0.927146	0.924634	0.927146	0.927146	0	0	0	0	0	0	0
C20H18O10	417.083	20	18	10	0	0	0	0.9	0.5	0.47	12	0	0	0	0	0	0	1	0	1	0	0	0	0	0	0	0	0	0	0	0	0	0	0	0	0	0	0	0	0	0	0	0	0	0	0	0	0	0
C17H22O12	417.104	17	22	12	0	0	0	1.294	0.706	0.09	7	0	0	0	0	0	0	1	1	0	0	0	0	0	0	0	0	0.92236	-0.924123	0.926301	-0.923173	0.92236	0.87542	-0.621948	0	0.570942	0	0	-0.842006	-0.845354	-0.913362	-0.913362	0	0	0	0	0	0	0
C14H27O12P	417.117	14	27	12	0	0	1	1.929	0.857	0	2	0	0	0	0	0	0	0	0	0	1	1	0	0	0	0	0	-0.968784	0.967816	-0.985208	0.979609	-0.973279	-0.941811	0	0	-0.535555	0	0	0.918034	0.915614	0.918034	0.918034	0	0	0	0	0	0	0
C20H22N2O8	417.13	20	22	8	2	0	0	1.1	0.4	0.36	11	0	0	0	0	0	0	1	0	1	0	0	0	0	0	0	0	0	0	0	0	0	0	0	0	0.666667	0	0	0	0	0	0	0	0	0	0	0	0	0
C18H26O11	417.14	18	26	11	0	0	0	1.444	0.611	0.04	6	0	0	0	0	0	0	1	1	0	0	0	0	0	0	0	0	0.991209	-0.962041	0.974461	-0.977838	0.986813	0.964835	-0.534066	0	0.569857	0	0	-0.926586	-0.93275	-0.926586	-0.926586	0	0	0	0	0	0	0
C21H26N2O7	417.167	21	26	7	2	0	0	1.238	0.333	0.29	10	0	0	0	0	0	0	1	0	1	0	0	0	0	0	0	0	-0.765849	0.785876	-0.803017	0.774406	-0.791463	-0.724867	0	0.544509	0	0	-0.586553	0.638573	0.652743	0.638573	0.638573	0	0	0	0	0	0	0
C19H30O10	417.177	19	30	10	0	0	0	1.579	0.526	0	5	0	0	0	0	0	0	0	0	0	1	1	0	0	0	0	0	0	0	0	0	0	0	0	0	0	0	0	0	0	0	0	0	0	0	0	0	0	0
C23H30O7	417.192	23	30	7	0	0	0	1.304	0.304	0.28	9	0	0	0	0	0	0	1	0	1	0	0	0	0	0	0	0	-0.947253	0.966536	-0.972231	0.966726	-0.938462	-0.903297	0	0	-0.572058	0	0	0.873129	0.855572	0.917677	0.917677	0	0	0	0	0	0	0
C24H34O4S	417.211	24	34	4	0	1	0	1.417	0.167	0.24	8	0	0	0	0	0	0	1	0	1	0	0	0	0	0	0	0	-0.729527	0.748924	-0.766712	0.737678	-0.765315	-0.759809	0	0.59638	0	0	0	0.624953	0.621462	0.624953	0.624953	0.556333	0	0	0	0	0	0
C24H34O6	417.228	24	34	6	0	0	0	1.417	0.25	0.24	8	0	0	0	0	0	0	1	0	1	0	0	0	0	0	0	0	-0.768068	0.77708	-0.79185	0.77665	-0.79835	-0.792844	0	0.652117	0	0	0	0.669592	0.665654	0.669592	0.669592	0.613102	0	0	0	0	0	0
C21H25NO8	418.151	21	25	8	1	0	0	1.19	0.381	0.31	10	0	0	0	0	0	0	1	0	1	0	0	0	0	0	0	0	-0.793407	0.791211	-0.789381	0.784493	-0.767033	-0.657143	0	0	-0.655666	0	0	0.650392	0.676961	0.721668	0.721668	0	0	0	0	0	0	0
C23H29Fe1N3O	418.159	23	29	1	3	0	0	1.261	0.043	0.38	11	0	1	0	0	0	0	1	0	1	0	0	0	0	0	0	0	-0.758242	0.74176	-0.760392	0.748935	-0.762637	-0.714286	0	0	-0.657866	0	0	0.623664	0.65491	0.703849	0.703849	0	0	0	0	0	0	0
C22H29NO7	418.187	22	29	7	1	0	0	1.318	0.318	0.26	9	0	0	0	0	0	0	1	0	1	0	0	0	0	0	0	0	0	0	0	0	0	0	0	0	0	0	0	0	0	0	0	0	0	0	0	0	0	0
C20H20O10	419.098	20	20	10	0	0	0	1	0.5	0.4	11	0	0	0	0	0	0	1	0	1	0	0	0	0	0	0	0	0.982418	-0.966536	0.976691	-0.971171	0.973626	0.92967	0	0	0.620462	0	0	-0.873129	-0.882033	-0.917677	-0.917677	0	0	0	0	0	0	0
C19H20N2O9	419.11	19	20	9	2	0	0	1.053	0.474	0.36	11	0	0	0	0	0	0	1	0	1	0	0	0	0	0	0	0	0.910892	-0.900093	0.913028	-0.898821	0.915292	0.899891	0	0	0	0	0.545655	-0.793817	-0.790289	-0.838413	-0.838413	0	0	0	0	0	0	0
C25H24O4S	419.132	25	24	4	0	1	0	0.96	0.16	0.5	14	0	0	0	0	0	0	1	0	1	0	0	0	0	0	0	0	-0.927054	0.943325	-0.942969	0.937412	-0.931748	-0.880114	0.556232	0	0	0	0	0.863412	0.864192	0.863412	0.863412	0	0	0	0	0	0	0
C21H24O9	419.135	21	24	9	0	0	0	1.143	0.429	0.33	10	0	0	0	0	0	0	1	0	1	0	0	0	0	0	0	0	0	0	0	0	0	0	0	-0.580689	0	0	0	0	0	0	0	0	0	0	0	0	0	0
C20H24N2O8	419.146	20	24	8	2	0	0	1.2	0.4	0.29	10	0	0	0	0	0	0	1	0	1	0	0	0	0	0	0	0	0	0	0	0	0	0	0	0	0.552256	0.759625	0	0	0	0	0	0	0	0	0	0	0	0
C22H28O8	419.171	22	28	8	0	0	0	1.273	0.364	0.28	9	0	0	0	0	0	0	1	0	1	0	0	0	0	0	0	0	-0.938462	0.955297	-0.961082	0.953392	-0.92967	-0.907692	0	0	-0.574258	0	0	0.846401	0.829111	0.913222	0.913222	0	0	0	0	0	0	0
C23H32O7	419.208	23	32	7	0	0	0	1.391	0.304	0.23	8	0	0	0	0	0	0	1	0	1	0	0	0	0	0	0	0	-0.947253	0.966536	-0.972231	0.966726	-0.938462	-0.903297	0	0	-0.572058	0	0	0.873129	0.855572	0.917677	0.917677	0	0	0	0	0	0	0
C19H19NO10	420.094	19	19	10	1	0	0	1	0.526	0.38	11	0	0	0	0	0	0	1	1	0	0	0	0	0	0	0	0	0.894196	-0.924123	0.912013	-0.908934	0.894196	0.837869	-0.617254	0	0.63203	0	0	-0.789678	-0.784131	-0.889576	-0.889576	0	0	0	0	0	0	0
C19H23N3O8	420.141	19	23	8	3	0	0	1.211	0.421	0.25	10	0	0	0	0	0	0	1	0	1	0	0	0	0	0	0	0	0	0	0	0	0	0	0	0	0	0	0.578022	0	0	0	0	0	0	0	0	0	0	0
C21H27NO8	420.166	21	27	8	1	0	0	1.286	0.381	0.25	9	0	0	0	0	0	0	1	0	1	0	0	0	0	0	0	0	-0.802198	0.831671	-0.80722	0.802272	-0.810989	-0.753846	0.696703	0	0	0	-0.674725	0.846401	0.831317	0.859765	0.859765	0	0	-0.534066	0	0	0	0
C23H18O6S	421.075	23	18	6	0	1	0	0.783	0.261	0.58	15	0	0	0	1	0	1	0	0	0	0	0	0	0	0	0	0	-0.912972	0.931324	-0.935826	0.923173	-0.917666	-0.866033	0.537457	0	-0.535699	0	0	0.844384	0.847709	0.844384	0.844384	0	0	0	0	0	0	0
C18H18N2O10	421.089	18	18	10	2	0	0	1	0.556	0.36	11	0	0	0	0	0	0	1	1	0	0	0	0	0	0	0	0	0.562569	0	0	0	0.562569	0.562569	0	0	0	0	0	0	0	0	0	0	0	0	0	0	0	0
C24H22O5S	421.112	24	22	5	0	1	0	0.917	0.208	0.51	14	0	0	0	1	0	1	0	0	0	0	0	0	0	0	0	0	-0.973279	0.967816	-0.985208	0.984154	-0.968784	-0.937315	0	0	0	0	0	0.927146	0.924634	0.927146	0.927146	0	0	0	0	0	0	0
C20H22O10	421.114	20	22	10	0	0	0	1.1	0.5	0.33	10	0	0	0	0	0	0	1	0	1	0	0	0	0	0	0	0	0.982418	-0.966536	0.976691	-0.975616	0.973626	0.934066	0	0	0.59186	0	0	-0.861992	-0.868803	-0.928813	-0.928813	0	0	0	0	0	0	0
C19H22N2O9	421.125	19	22	9	2	0	0	1.158	0.474	0.28	10	0	0	0	0	0	0	1	0	1	0	0	0	0	0	0	0	0.964835	-0.955297	0.965542	-0.957837	0.973626	0.951648	0	-0.540641	0.574258	0	0	-0.826354	-0.829111	-0.893176	-0.893176	0	0	0	0	0	0	0
C21H26O9	421.15	21	26	9	0	0	0	1.238	0.429	0.27	9	0	0	0	0	0	0	1	0	1	0	0	0	0	0	0	0	0	0	0	0	0	0	0	0	0	0	0	0	0	0	0	-0.734205	0	0	0	0	0	0
C20H26N2O8	421.162	20	26	8	2	0	0	1.3	0.4	0.21	9	0	0	0	0	0	0	1	0	1	0	0	0	0	0	0	0	0	0.595656	-0.550782	0	0	0	0	0	-0.574258	-0.633021	0	0	0	0	0	0	0	0	0	0	0	0
C22H30O8	421.187	22	30	8	0	0	0	1.364	0.364	0.22	8	0	0	0	0	0	0	1	0	1	0	0	0	0	0	0	0	-0.925275	0.921581	-0.927634	0.931169	-0.898901	-0.859341	0.591209	0	-0.567657	0	0	0.85531	0.848957	0.899858	0.899858	0	0	0	0	0	0	0
C23H34O7	421.223	23	34	7	0	0	0	1.478	0.304	0.18	7	0	0	0	0	0	0	1	0	1	0	0	0	0	0	0	0	-0.956044	0.977775	-0.981151	0.975616	-0.951648	-0.925275	0	0.540641	-0.565457	0	0	0.884266	0.862188	0.928813	0.928813	0	0	0	0	0	0	0
C18H21N3O9	422.12	18	21	9	3	0	0	1.167	0.5	0.24	10	0	0	0	0	0	0	1	0	1	0	0	0	0	0	0	0	0.78634	-0.82517	0.792622	-0.789946	0.78634	0.78634	-0.576308	0	0.571814	0	0	-0.648957	-0.609055	-0.778748	-0.778748	0	0	0	0	0	0	0
C20H25NO9	422.146	20	25	9	1	0	0	1.25	0.45	0.24	9	0	0	0	0	0	0	1	0	1	0	0	0	0	0	0	0	0.868132	-0.881121	0.883036	-0.877832	0.859341	0.78022	0	-0.547316	0.569857	0	0	-0.739487	-0.754139	-0.850855	-0.850855	0	0	0	0	0	0	0
C21H29NO8	422.182	21	29	8	1	0	0	1.381	0.381	0.19	8	0	0	0	0	0	0	1	0	1	0	0	0	0	0	0	0	-0.907692	0.910342	-0.929864	0.931169	-0.898901	-0.868132	0	0	-0.706271	0	0	0.89763	0.897469	0.89763	0.89763	0	0	0	0	0	0	0
C18H16O12	423.057	18	16	12	0	0	0	0.889	0.667	0.42	11	0	0	0	0	0	0	1	1	0	0	0	0	0	0	0	0	0	0	0	0	0	0	0	0	0	0	0	0	0	0	0	0	0	0	0	0	0	0
C20H28Fe2N2O	423.083	20	28	1	2	0	0	1.4	0.05	0.31	8	0	0	2	0	0	0	1	0	1	0	0	0	0	0	0	0	0	0	0	0	0	0	0	0	0	0	0	0	0	0	0	0	0	0	0	0	0	0
C19H20O11	423.093	19	20	11	0	0	0	1.053	0.579	0.33	10	0	0	0	0	0	0	1	1	0	0	0	0	0	0	0	0	0.978022	-0.977775	0.981151	-0.98006	0.973626	0.951648	0	-0.56289	0.541254	0	0	-0.873129	-0.862188	-0.93995	-0.93995	0	0	0	0	0	0	0
C18H20N2O10	423.104	18	20	10	2	0	0	1.111	0.556	0.27	10	0	0	0	0	0	0	1	1	0	0	0	0	0	0	0	0	0.916124	-0.925659	0.920539	-0.908503	0.911709	0.849898	-0.63356	0	0.572379	0	0	-0.803164	-0.803987	-0.83896	-0.83896	0	0	0	0	0	0	0
C20H24O10	423.13	20	24	10	0	0	0	1.2	0.5	0.27	9	0	0	0	0	0	0	1	0	1	0	0	0	0	0	0	0	0.973626	-0.977775	0.981151	-0.98006	0.969231	0.947253	-0.534066	-0.551765	0.545655	0	0	-0.884266	-0.868803	-0.928813	-0.928813	0	0	0	0	0	0	0
C19H24N2O9	423.141	19	24	9	2	0	0	1.263	0.474	0.2	9	0	0	0	0	0	0	1	0	1	0	0	0	0	0	0	0	0.978022	-0.966536	0.972231	-0.971171	0.986813	0.973626	0	0	0.59626	0	0	-0.90654	-0.904084	-0.928813	-0.928813	0	0	0	0	0	0	0
C21H28O9	423.166	21	28	9	0	0	0	1.333	0.429	0.21	8	0	0	0	0	0	0	1	0	1	0	0	0	0	0	0	0	0	0	0	0	0	0	0	0	0	0	0	0	0	0	0	-0.890564	0	0	-0.555817	0	0	0
C20H28N2O8	423.177	20	28	8	2	0	0	1.4	0.4	0.14	8	0	0	0	0	0	0	1	0	1	0	0	0	0	0	0	0	-0.764253	0.750509	-0.760594	0.772792	-0.722876	-0.718008	0	0	0	0	0	0.690668	0.672768	0.690668	0.690668	0	0	0	0	0	0	0
C22H32O8	423.202	22	32	8	0	0	0	1.455	0.364	0.17	7	0	0	0	0	0	0	1	0	1	0	0	0	0	0	0	0	-0.903297	0.887865	-0.905335	0.9045	-0.881319	-0.846154	0.56044	0	-0.624863	0	0	0.810763	0.815881	0.833037	0.833037	0	0	0	0	0	0	0
C23H36O7	423.239	23	36	7	0	0	0	1.565	0.304	0.13	6	0	0	0	0	0	0	0	0	0	1	0	1	0	0	0	0	0	0	0	0	0	0	0	0	0	0	0	0	0	0	0	0	0	0	0	0	0	0
C13H15Fe1N5O8	424.02	13	15	8	5	0	0	1.154	0.615	0	9	0	1	0	0	0	0	1	1	0	0	0	0	0	0	0	0	0.776326	-0.788342	0.782074	-0.779433	0.776326	0.776326	0	0	0.727574	0	0	-0.665407	-0.643558	-0.740736	-0.740736	0	0	0	0	0	0	0
C18H19NO11	424.089	18	19	11	1	0	0	1.056	0.611	0.3	10	0	0	0	0	0	0	1	1	0	0	0	0	0	0	0	0	0.903584	-0.924123	0.926301	-0.923173	0.903584	0.856645	-0.631335	0	0.58034	0	0	-0.853898	-0.845354	-0.901469	-0.901469	0	0	0	0	0	0	0
C19H23NO10	424.125	19	23	10	1	0	0	1.211	0.526	0.23	9	0	0	0	0	0	0	1	1	0	0	0	0	0	0	0	0	0.986813	-0.977775	0.981151	-0.98006	0.982418	0.942857	0	0	0.629263	0	0	-0.848628	-0.853367	-0.928813	-0.928813	0	0	0	0	0	0	0
C18H23N3O9	424.136	18	23	9	3	0	0	1.278	0.5	0.14	9	0	0	0	0	0	0	1	0	1	0	0	0	0	0	0	0	0.792844	-0.788342	0.782074	-0.779433	0.792844	0.792844	0	0	0.666943	0	0	-0.623558	-0.610413	-0.782586	-0.782586	0	0	0	0	0	0	0
C20H27NO9	424.161	20	27	9	1	0	0	1.35	0.45	0.17	8	0	0	0	0	0	0	1	0	1	0	0	0	0	0	0	0	0	0	0	0	0	0	0	-0.711955	0	0	0	0	0	0	0	-0.67982	0	0	0	0	0	0
C18H18O12	425.073	18	18	12	0	0	0	1	0.667	0.33	10	0	0	0	0	0	0	1	1	0	0	0	0	0	0	0	0	0.931031	-0.941665	0.943463	-0.932181	0.931031	0.880705	-0.581036	0	0.547325	0	0	-0.810253	-0.806736	-0.879803	-0.879803	0	0	0	0	0	0	0
C19H22O11	425.109	19	22	11	0	0	0	1.158	0.579	0.26	9	0	0	0	0	0	0	1	1	0	0	0	0	0	0	0	0	0.973626	-0.966536	0.976691	-0.975616	0.964835	0.925275	-0.542857	0	0.60066	0	0	-0.884266	-0.882033	-0.90654	-0.90654	0	0	0	0	0	0	0
C18H22N2O10	425.12	18	22	10	2	0	0	1.222	0.556	0.18	9	0	0	0	0	0	0	1	1	0	0	0	0	0	0	0	0	0.968097	-0.9676	0.973302	-0.970015	0.959297	0.926293	-0.567657	0	0.573789	0	0	-0.885239	-0.876382	-0.907538	-0.907538	0	0	0	0	0	0	0
C20H26O10	425.145	20	26	10	0	0	0	1.3	0.5	0.2	8	0	0	0	0	0	0	1	0	1	0	0	0	0	0	0	0	0.951648	-0.962041	0.974461	-0.968949	0.947253	0.912088	0	0	0.556656	0	0	-0.873129	-0.866598	-0.93995	-0.93995	0	0	0	0	0	0	0
C19H26N2O9	425.157	19	26	9	2	0	0	1.368	0.474	0.12	8	0	0	0	0	0	0	1	0	1	0	0	0	0	0	0	0	0.626374	-0.604647	0.637748	-0.644484	0.621978	0.679121	0	-0.651884	0	0	0	-0.588026	-0.555681	-0.556843	-0.556843	0	0	0	0	0	0	0
C21H30O9	425.182	21	30	9	0	0	0	1.429	0.429	0.15	7	0	0	0	0	0	0	1	0	1	0	0	0	0	0	0	0	0	0	0	0	0	0	0.630769	0	0	0	0	0	0	0	0	-0.720609	0	0	0	0	0	0
C22H34O8	425.218	22	34	8	0	0	0	1.545	0.364	0.11	6	0	0	0	0	0	0	0	0	0	1	0	1	0	0	0	0	-0.973626	0.977775	-0.972231	0.962282	-0.978022	-0.934066	0.569231	0	-0.552256	0	0	0.884266	0.879828	0.928813	0.928813	0	0	0	0	0	0	0
C20H42O7S	425.258	20	42	7	0	1	0	2.1	0.35	0	0	0	0	0	0	0	0	0	0	0	0	0	0	0	1	0	1	0	0	0	0	0	0	0	0	0	0	0	0	0	0	0	0	0	0	0	0	0	0
C12H21Fe2N5O5	426.017	12	21	5	5	0	0	1.75	0.417	0	5	0	0	2	0	0	0	0	0	0	1	0	1	1	0	0	0	0.776326	-0.788342	0.782074	-0.779433	0.776326	0.776326	0	0	0.727574	0	0	-0.665407	-0.643558	-0.740736	-0.740736	0	0	0	0	0	0	0
C19H25NO10	426.141	19	25	10	1	0	0	1.316	0.526	0.15	8	0	0	0	0	0	0	1	1	0	0	0	0	0	0	0	0	0.986813	-0.966536	0.978921	-0.984505	0.982418	0.969231	0	0	0.616062	0	0	-0.893176	-0.895264	-0.959997	-0.959997	0	0	0	0	0	0	0
C20H29NO9	426.177	20	29	9	1	0	0	1.45	0.45	0.1	7	0	0	0	0	0	0	1	0	1	0	0	0	0	0	0	0	0	0	0	0	0	0	0	-0.585493	0	0	0	0	0	0	0	0	0	0	0	0	0	0
C18H20O12	427.088	18	20	12	0	0	0	1.111	0.667	0.25	9	0	0	0	0	0	0	1	1	0	0	0	0	0	0	0	0	0.954896	-0.9676	0.977766	-0.974465	0.946095	0.904291	0	0	0.60022	0	0	-0.87409	-0.863137	-0.918687	-0.918687	0	0	0	0	0	0	0
C19H24O11	427.125	19	24	11	0	0	0	1.263	0.579	0.19	8	0	0	0	0	0	0	1	1	0	0	0	0	0	0	0	0	0.995604	-0.977775	0.985611	-0.984505	0.991209	0.96044	0	0	0.59846	0	0	-0.884266	-0.888649	-0.928813	-0.928813	0	0	0	0	0	0	0
C18H24N2O10	427.136	18	24	10	2	0	0	1.333	0.556	0.09	8	0	0	0	0	0	0	1	1	0	0	0	0	0	0	0	0	0.908278	-0.924123	0.926301	-0.923173	0.908278	0.861339	-0.603172	0	0.575641	0	0	-0.842006	-0.83829	-0.913362	-0.913362	0	0	0	0	0	0	0
C23H24O8	427.14	23	24	8	0	0	0	1.043	0.348	0.42	12	0	0	0	0	0	0	1	0	1	0	0	0	0	0	0	0	-0.602237	0.619614	-0.614688	0.608966	-0.602237	-0.548144	0	0	0	0	-0.602237	0.613994	0.60785	0.613994	0.613994	0.624661	-0.558433	-0.609449	0.710266	0.64392	0	0.609449
C20H28O10	427.161	20	28	10	0	0	0	1.4	0.5	0.13	7	0	0	0	0	0	0	1	0	1	0	0	0	0	0	0	0	0.731868	-0.735017	0.740323	-0.74449	0.736264	0.687912	0	-0.618511	0	0	0	-0.726123	-0.738703	-0.717213	-0.717213	0	0	0	0	0	0	0
C24H28O7	427.176	24	28	7	0	0	0	1.167	0.292	0.37	11	0	0	0	0	0	0	1	0	1	0	0	0	0	0	0	0	-0.79346	0.806517	-0.828504	0.802326	-0.820233	-0.752083	0	0	-0.587222	0	-0.591444	0.714101	0.741144	0.714101	0.714101	0	0	0	0	0	0	0
C21H32O9	427.197	21	32	9	0	0	0	1.524	0.429	0.09	6	0	0	0	0	0	0	0	0	0	1	0	1	0	0	0	0	-0.749451	0.764238	-0.751472	0.75338	-0.736264	-0.67033	0.70989	0	-0.589659	0	0	0.677121	0.685781	0.703849	0.703849	0	0	0	0	0	0	0
C25H18O5S	429.08	25	18	5	0	1	0	0.72	0.2	0.63	17	0	0	0	1	0	1	0	0	0	0	0	0	0	0	0	0	-0.92236	0.931324	-0.933444	0.932666	-0.912972	-0.851951	0.579702	0	0	0	0	0.861034	0.866547	0.861034	0.861034	0	0	0	0	0	0	0
C21H19Cl1N2O6	429.086	21	19	6	2	0	0	0.905	0.286	0.53	13	1	0	0	1	0	1	0	0	0	0	0	0	0	0	0	0	0.759809	-0.788342	0.782074	-0.779433	0.759809	0.759809	0	0	0.677966	0	0	-0.623558	-0.593841	-0.782586	-0.782586	0	0	0	0	0	0	0
C18H22O12	429.104	18	22	12	0	0	0	1.222	0.667	0.17	8	0	0	0	0	0	0	1	1	0	0	0	0	0	0	0	0	0.968097	-0.9676	0.973302	-0.970015	0.959297	0.926293	-0.567657	0	0.573789	0	0	-0.885239	-0.876382	-0.907538	-0.907538	0	0	0	0	0	0	0
C22H22O9	429.119	22	22	9	0	0	0	1	0.409	0.43	12	0	0	0	0	0	0	1	0	1	0	0	0	0	0	0	0	0	0	0	0	0	0	0	0	0	0	0	0	0	0	0	0	0	0	0	0	0	0
C19H26O11	429.14	19	26	11	0	0	0	1.368	0.579	0.11	7	0	0	0	0	0	0	1	1	0	0	0	0	0	0	0	0	0.964835	-0.962041	0.974461	-0.973393	0.96044	0.934066	0	0	0.554456	0	0	-0.915449	-0.906289	-0.937723	-0.937723	0	0	0	0	0	0	0
C23H26O8	429.155	23	26	8	0	0	0	1.13	0.348	0.37	11	0	0	0	0	0	0	1	0	1	0	0	0	0	0	0	0	-0.96044	0.977775	-0.985611	0.98006	-0.964835	-0.934066	0	0.538416	-0.589659	0	0	0.875357	0.859983	0.919904	0.919904	0	0	0	0	0	0	0
C20H30O10	429.177	20	30	10	0	0	0	1.5	0.5	0.07	6	0	0	0	0	0	0	0	0	0	1	0	1	0	0	0	0	0	0	0	0	0	0	0	0	0	0	0	0	0	0	0	-0.874701	0	0	-0.58143	0	0	0
C24H30O7	429.192	24	30	7	0	0	0	1.25	0.292	0.32	10	0	0	0	0	0	0	1	0	1	0	0	0	0	0	0	0	-0.920879	0.93282	-0.925404	0.931169	-0.903297	-0.850549	0.692308	0	0	0	0	0.910994	0.897469	0.910994	0.910994	0	0	0	0	0	0	0
C21H34O9	429.213	21	34	9	0	0	0	1.619	0.429	0.03	5	0	0	0	0	0	0	0	0	0	1	0	1	0	0	0	0	0	0	0	0	0	0	0	0	0	0	0	0	0	0	0	0	0	0	0	0	0	0
C14H25O13P	431.096	14	25	13	0	0	1	1.786	0.929	0	3	0	0	0	0	0	0	0	0	0	1	1	0	0	0	0	0	-0.984505	0.9887	-0.996624	0.995506	-0.98006	-0.948947	0	0	-0.614046	0	0	0.899777	0.891889	0.933561	0.933561	0	0	0	0	0	0	0
C21H20O10	431.098	21	20	10	0	0	0	0.952	0.476	0.44	12	0	0	0	0	0	0	1	0	1	0	0	0	0	0	0	0	0.940181	-0.941665	0.943463	-0.932181	0.940181	0.889855	-0.576461	0	0.556485	0	0	-0.810253	-0.813621	-0.879803	-0.879803	0	0	0	0	0	0	0
C21H21Cl1N2O6	431.102	21	21	6	2	0	0	1	0.286	0.47	12	1	0	0	0	0	0	1	0	1	0	0	0	0	0	0	0	0.933391	-0.931878	0.948145	-0.94382	0.944503	0.953392	0	0	0.60626	0	0	-0.83784	-0.824997	-0.905408	-0.905408	0	0	0	0	0	0	0
C18H24O12	431.119	18	24	12	0	0	0	1.333	0.667	0.08	7	0	0	0	0	0	0	1	1	0	0	0	0	0	0	0	0	0.9945	-0.978851	0.986696	-0.983364	0.9901	0.957096	0	0	0.606828	0	0	-0.885239	-0.889627	-0.929836	-0.929836	0	0	0	0	0	0	0
C22H24O9	431.135	22	24	9	0	0	0	1.091	0.409	0.37	11	0	0	0	0	0	0	1	0	1	0	0	0	0	0	0	0	0	0	0	0	0	0	0	0	0	0	0	0	0	0	0	-0.716077	0	0	-0.632658	0	0	-0.573626
C21H24N2O8	431.146	21	24	8	2	0	0	1.143	0.381	0.33	11	0	0	0	0	0	0	1	0	1	0	0	0	0	0	0	0	0	0	0	0	0	0	0	0	0	0	0	0	0	0	0	0	0	0	0	0	0	0
C19H28O11	431.156	19	28	11	0	0	0	1.474	0.579	0.04	6	0	0	0	0	0	0	1	1	0	0	0	0	0	0	0	0	0.885714	-0.856396	0.876346	-0.871165	0.894505	0.824176	0	0	0.550055	0	0	-0.839719	-0.877623	-0.817445	-0.817445	0	0	0	0	0	0	0
C23H28O8	431.171	23	28	8	0	0	0	1.217	0.348	0.32	10	0	0	0	0	0	0	1	0	1	0	0	0	0	0	0	0	-0.956044	0.977775	-0.985611	0.984505	-0.951648	-0.920879	0	0	-0.602861	0	0	0.895403	0.875418	0.917677	0.917677	0	0	0	0	0	0	0
C22H27NO8	432.166	22	27	8	1	0	0	1.227	0.364	0.29	10	0	0	0	0	0	0	1	0	1	0	0	0	0	0	0	0	-0.921893	0.911344	-0.930887	0.918845	-0.913092	-0.855886	0.541254	0	-0.682819	0	0	0.832839	0.848788	0.843988	0.843988	0	0	0	0	0	0	0
C24H18O6S	433.075	24	18	6	0	1	0	0.75	0.25	0.6	16	0	0	0	1	0	1	0	0	0	0	0	0	0	0	0	0	-0.964288	0.967816	-0.980647	0.975063	-0.968784	-0.946306	0	0	0	0	0	0.918034	0.908848	0.918034	0.918034	0	0	0	0	0	0	0
C20H18O11	433.078	20	18	11	0	0	0	0.9	0.55	0.45	12	0	0	0	0	0	0	1	1	0	0	0	0	0	0	0	0	0.748797	-0.788342	0.782074	-0.779433	0.748797	0.748797	0	0	0.68899	0	0	-0.651457	-0.610413	-0.754686	-0.754686	0	0	0	0	0	0	0
C17H22O11S	433.081	17	22	11	0	1	0	1.294	0.647	0.05	7	0	0	0	0	0	0	1	1	0	0	0	0	0	0	0	0	0.633039	-0.656811	0.65159	-0.64939	0.633039	0.633039	0	0	0	0	0	-0.548577	0	-0.62296	-0.62296	0	0	0	0	0	0	0
C14H27O13P	433.112	14	27	13	0	0	1	1.929	0.929	0	2	0	0	0	0	0	0	0	0	0	1	1	0	0	0	0	0	-0.969231	0.950802	-0.965542	0.964504	-0.96044	-0.920879	0.551648	0	-0.587459	0	0	0.90654	0.912905	0.884266	0.884266	0	0	0	0	0	0	0
C21H22O10	433.114	21	22	10	0	0	0	1.048	0.476	0.38	11	0	0	0	0	0	0	1	0	1	0	0	0	0	0	0	0	0.982418	-0.977775	0.985611	-0.98006	0.986813	0.956044	0	0	0.602861	0	0	-0.86422	-0.866598	-0.931041	-0.931041	0	0	0	0	0	0	0
C22H26O9	433.15	22	26	9	0	0	0	1.182	0.409	0.31	10	0	0	0	0	0	0	1	0	1	0	0	0	0	0	0	0	0	0	0	0	0	0	0	0	0	0	0	0	0	0	0	-0.820316	0	0	0	0	0	0
C21H26N2O8	433.162	21	26	8	2	0	0	1.238	0.381	0.27	10	0	0	0	0	0	0	1	0	1	0	0	0	0	0	0	0	-0.595604	0.699053	-0.642208	0.622261	-0.608791	0	0.696703	0	0	0	0	0.599163	0.568912	0.590253	0.590253	0	0	0	0	0	-0.613371	0
C23H30O8	433.187	23	30	8	0	0	0	1.304	0.348	0.26	9	0	0	0	0	0	0	1	0	1	0	0	0	0	0	0	0	-0.925275	0.944059	-0.956622	0.944503	-0.920879	-0.881319	0	0	-0.607261	0	0	0.835264	0.824701	0.879811	0.879811	0	0	0	0	0	0	0
C24H34O7	433.223	24	34	7	0	0	0	1.417	0.292	0.22	8	0	0	0	0	0	0	1	0	1	0	0	0	0	0	0	0	-0.947253	0.977775	-0.981151	0.975616	-0.942857	-0.916484	0	0	-0.583059	0	0	0.895403	0.868803	0.917677	0.917677	0	0	0	0	0	0	0
C22H29NO8	434.182	22	29	8	1	0	0	1.318	0.364	0.24	9	0	0	0	0	0	0	1	0	1	0	0	0	0	0	0	0	-0.912088	0.887865	-0.914254	0.917834	-0.916484	-0.894505	0	0	-0.664467	0	0	0.828582	0.844547	0.873129	0.873129	0	0	0	0	0	0	0
C20H20O11	435.093	20	20	11	0	0	0	1	0.55	0.38	11	0	0	0	0	0	0	1	1	0	0	0	0	0	0	0	0	0.956044	-0.966536	0.972231	-0.971171	0.947253	0.916484	0	-0.549541	0.552256	0	0	-0.861992	-0.848957	-0.928813	-0.928813	0	0	0	0	0	0	0
C19H20N2O10	435.104	19	20	10	2	0	0	1.053	0.526	0.33	11	0	0	0	0	0	0	1	1	0	0	0	0	0	0	0	0	0.917666	-0.924123	0.921538	-0.918427	0.917666	0.880114	-0.697051	0	0.552145	0	0	-0.865791	-0.859483	-0.889576	-0.889576	0	0	0	0	0	0	0
C25H24O5S	435.127	25	24	5	0	1	0	0.96	0.2	0.49	14	0	0	0	0	0	0	1	0	1	0	0	0	0	0	0	0	-0.927054	0.943325	-0.942969	0.937412	-0.92236	-0.866033	0.575008	0	0	0	0	0.872927	0.873611	0.872927	0.872927	0	0	0	0	0	0	0
C21H24O10	435.13	21	24	10	0	0	0	1.143	0.476	0.31	10	0	0	0	0	0	0	1	0	1	0	0	0	0	0	0	0	0.986813	-0.977775	0.981151	-0.98006	0.982418	0.96044	-0.551648	0	0.567657	0	0	-0.895403	-0.888649	-0.917677	-0.917677	0	0	0	0	0	0	0
C20H24N2O9	435.141	20	24	9	2	0	0	1.2	0.45	0.26	10	0	0	0	0	0	0	1	0	1	0	0	0	0	0	0	0	0.973626	-0.955297	0.967772	-0.966726	0.978022	0.96044	0	0	0.69087	0	0	-0.846401	-0.853367	-0.882039	-0.882039	0	0	0	0	0	0	0
C22H28O9	435.166	22	28	9	0	0	0	1.273	0.409	0.26	9	0	0	0	0	0	0	1	0	1	0	0	0	0	0	0	0	0	0	0	0	0	0	0	0	0	0	0	0	0	0	0	-0.847508	0	0	0	0	0	0
C21H28N2O8	435.177	21	28	8	2	0	0	1.333	0.381	0.2	9	0	0	0	0	0	0	1	0	1	0	0	0	0	0	0	0	-0.78022	0.811441	-0.816139	0.784493	-0.802198	-0.696703	0	0	-0.576458	0	0	0.637028	0.6505	0.699394	0.699394	0	0	0	0	0	0	0
C23H32O8	435.202	23	32	8	0	0	0	1.391	0.348	0.21	8	0	0	0	0	0	0	1	0	1	0	0	0	0	0	0	0	-0.951648	0.966536	-0.972231	0.966726	-0.942857	-0.907692	0	0	-0.567657	0	0	0.861992	0.848957	0.928813	0.928813	0	0	0	0	0	0	0
C19H19NO11	436.089	19	19	11	1	0	0	1	0.579	0.36	11	0	0	0	0	0	0	1	1	0	0	0	0	0	0	0	0	0.781832	-0.788342	0.782074	-0.779433	0.781832	0.781832	0	0	0.655919	0	0	-0.623558	-0.602127	-0.782586	-0.782586	0	0	0	0	0	0	0
C19H23N3O9	436.136	19	23	9	3	0	0	1.211	0.474	0.22	10	0	0	0	0	0	0	1	0	1	0	0	0	0	0	0	0	0.842274	-0.835281	0.834278	-0.842697	0.808939	0.75338	-0.637817	0	0	0	0	-0.80293	-0.799355	-0.838966	-0.838966	0	0	0	0	0	0	0
C21H27NO9	436.161	21	27	9	1	0	0	1.286	0.429	0.23	9	0	0	0	0	0	0	1	0	1	0	0	0	0	0	0	0	0.617582	-0.588913	0.613219	-0.606704	0.621978	0.643956	0	-0.585138	0	0	0	0	0	0	0	0	0.552495	0	0	0	0	0
C22H31NO8	436.198	22	31	8	1	0	0	1.409	0.364	0.18	8	0	0	0	0	0	0	1	0	1	0	0	0	0	0	0	0	-0.562569	0	-0.54334	0.568855	-0.562569	-0.609449	0	0.616953	0	0	0	0	0	0	0	0	0	0	0	0	0	0
C19H18O12	437.073	19	18	12	0	0	0	0.947	0.632	0.38	11	0	0	0	0	0	0	1	1	0	0	0	0	0	0	0	0	0.917666	-0.924123	0.926301	-0.923173	0.917666	0.870727	-0.650111	0	0.63203	0	0	-0.877684	-0.880676	-0.877684	-0.877684	0	0	0	0	0	0	0
C21H30Fe2N2O	437.098	21	30	1	2	0	0	1.429	0.048	0.3	8	0	0	2	0	0	0	1	0	1	0	0	0	0	0	0	0	0	0	0	0	0	0	0	0	0	0	0	0	0	0	0	0	0	0	0	0	0	0
C20H22O11	437.109	20	22	11	0	0	0	1.1	0.55	0.31	10	0	0	0	0	0	0	1	1	0	0	0	0	0	0	0	0	0.973626	-0.966536	0.976691	-0.975616	0.964835	0.925275	0	0	0.583059	0	0	-0.861992	-0.862188	-0.928813	-0.928813	0	0	0	0	0	0	0
C19H22N2O10	437.12	19	22	10	2	0	0	1.158	0.526	0.25	10	0	0	0	0	0	0	1	1	0	0	0	0	0	0	0	0	0.950496	-0.9676	0.966605	-0.965566	0.937294	0.899891	-0.545655	0	0	0	0	-0.87186	-0.854307	-0.938755	-0.938755	0	0	0	0	0	0	0
C21H26O10	437.145	21	26	10	0	0	0	1.238	0.476	0.25	9	0	0	0	0	0	0	1	0	1	0	0	0	0	0	0	0	0.969231	-0.962041	0.974461	-0.977838	0.964835	0.942857	0	-0.533967	0.539054	0	0	-0.915449	-0.906289	-0.937723	-0.937723	0	0	0	0	0	0	0
C20H26N2O9	437.157	20	26	9	2	0	0	1.3	0.45	0.19	9	0	0	0	0	0	0	1	0	1	0	0	0	0	0	0	0	0.920879	-0.930572	0.938783	-0.933391	0.916484	0.854945	0	-0.540641	0.574258	0	0	-0.810763	-0.815881	-0.895403	-0.895403	0	0	0	0	0	0	0
C22H30O9	437.182	22	30	9	0	0	0	1.364	0.409	0.2	8	0	0	0	0	0	0	1	0	1	0	0	0	0	0	0	0	0	0	0	0	0	0	0.569231	0	0	0	0	0	0	0	0	-0.752334	0	0	0	0	0	0
C23H34O8	437.218	23	34	8	0	0	0	1.478	0.348	0.16	7	0	0	0	0	0	0	1	0	1	0	0	0	0	0	0	0	-0.934066	0.944059	-0.952162	0.940058	-0.92967	-0.863736	0.56044	0	-0.589659	0	0	0.841946	0.842342	0.886493	0.886493	0	0	0	0	0	0	0
C19H21NO11	438.104	19	21	11	1	0	0	1.105	0.579	0.28	10	0	0	0	0	0	0	1	1	0	0	0	0	0	0	0	0	0.937315	-0.931034	0.935035	-0.929605	0.923829	0.878874	-0.577674	0	0.542306	0	0	-0.813246	-0.816384	-0.881586	-0.881586	0	0	0	0	0	0	0
C20H25NO10	438.141	20	25	10	1	0	0	1.25	0.5	0.21	9	0	0	0	0	0	0	1	0	1	0	0	0	0	0	0	0	0.973626	-0.966536	0.972231	-0.975616	0.964835	0.947253	0	0	0.576458	0	0	-0.902085	-0.895264	-0.968906	-0.968906	0	0	0	0	0	0	0
C21H29NO9	438.177	21	29	9	1	0	0	1.381	0.429	0.16	8	0	0	0	0	0	0	1	0	1	0	0	0	0	0	0	0	0	0	0	0	0	0	0	0	0	0	0	0	0	0	0	-0.539324	0	0	0	0	0	0
C20H28Fe2N2O2	439.078	20	28	2	2	0	0	1.4	0.1	0.29	8	0	0	2	0	0	0	1	0	1	0	0	0	0	0	0	0	0	0	0	0	0	0	0	0	0	0	0	0	0	0	0	0	0	0	0	0	0	0
C19H20O12	439.088	19	20	12	0	0	0	1.053	0.632	0.31	10	0	0	0	0	0	0	1	1	0	0	0	0	0	0	0	0	0.972498	-0.9676	0.977766	-0.974465	0.963697	0.921893	-0.545655	0	0.609031	0	0	-0.885239	-0.883004	-0.907538	-0.907538	0	0	0	0	0	0	0
C20H24O11	439.125	20	24	11	0	0	0	1.2	0.55	0.24	9	0	0	0	0	0	0	1	1	0	0	0	0	0	0	0	0	0.978022	-0.977775	0.985611	-0.98006	0.973626	0.938462	0	0	0.59186	0	0	-0.873129	-0.868803	-0.93995	-0.93995	0	0	0	0	0	0	0
C19H24N2O10	439.136	19	24	10	2	0	0	1.263	0.526	0.17	9	0	0	0	0	0	0	1	1	0	0	0	0	0	0	0	0	0.969104	-0.970813	0.978773	-0.975468	0.973519	0.964689	0	-0.560911	0.583429	0	0	-0.881467	-0.868218	-0.926212	-0.926212	0	0	0	0	0	0	0
C21H28O10	439.161	21	28	10	0	0	0	1.333	0.476	0.19	8	0	0	0	0	0	0	1	0	1	0	0	0	0	0	0	0	0.868132	-0.851901	0.878576	-0.882277	0.863736	0.806593	0	0	0	0	0	-0.861992	-0.882033	-0.848628	-0.848628	0	0	0	0	0	0	0
C22H32O9	439.197	22	32	9	0	0	0	1.455	0.409	0.14	7	0	0	0	0	0	0	1	0	1	0	0	0	0	0	0	0	-0.648352	0.674328	-0.662277	0.646707	-0.643956	-0.595604	0.705495	0	0	0	0	0.594708	0.584347	0.630346	0.630346	0	0	0	0	0	0	0
C23H36O8	439.234	23	36	8	0	0	0	1.565	0.348	0.11	6	0	0	0	0	0	0	0	0	0	1	0	1	0	0	0	0	-0.884808	0.895319	-0.897726	0.894695	-0.87542	-0.790929	0.621948	0	0	0	0	0.837248	0.852419	0.837248	0.837248	0	0	0	0	0	0	0
C21H31NO9	440.193	21	31	9	1	0	0	1.476	0.429	0.1	7	0	0	0	0	0	0	1	0	1	0	0	0	0	0	0	0	0	0	0	0	0	0	0	0	0	0	0	0	0	0	0	0	0	0	0	0	0	0
C18H18O13	441.067	18	18	13	0	0	0	1	0.722	0.3	10	0	0	0	0	0	0	1	1	0	0	0	0	0	0	0	0	0.765315	-0.788342	0.782074	-0.779433	0.765315	0.765315	0	0	0.661431	0	0	-0.623558	-0.593841	-0.782586	-0.782586	0	0	0	0	0	0	0
C19H22O12	441.104	19	22	12	0	0	0	1.158	0.632	0.23	9	0	0	0	0	0	0	1	1	0	0	0	0	0	0	0	0	0.991209	-0.977775	0.985611	-0.984505	0.986813	0.956044	0	0	0.585259	0	0	-0.873129	-0.875418	-0.93995	-0.93995	0	0	0	0	0	0	0
C18H22N2O11	441.115	18	22	11	2	0	0	1.222	0.611	0.14	9	0	0	0	0	0	0	1	1	0	0	0	0	0	0	0	0	0.712552	-0.656811	0.65159	-0.64939	0.712552	0.712552	0	0	0.603121	0	0	-0.564073	-0.579907	-0.607464	-0.607464	0	0	0	0	0	0	0
C20H26O11	441.14	20	26	11	0	0	0	1.3	0.55	0.17	8	0	0	0	0	0	0	1	1	0	0	0	0	0	0	0	0	0.995604	-0.977775	0.985611	-0.98895	0.991209	0.969231	0	0	0.59186	0	0	-0.893176	-0.895264	-0.959997	-0.959997	0	0	0	0	0	0	0
C24H26O8	441.155	24	26	8	0	0	0	1.083	0.333	0.4	12	0	0	0	0	0	0	1	0	1	0	0	0	0	0	0	0	0	0	0	0	0	0	0	0	0	0	0	0	0	0	0	0	0	0	0	0	0	0
C21H30O10	441.177	21	30	10	0	0	0	1.429	0.476	0.12	7	0	0	0	0	0	0	1	0	1	0	0	0	0	0	0	0	0.70989	-0.705796	0.724714	-0.742268	0.705495	0.692308	0	0	0	0	0	-0.746169	-0.749728	-0.714986	-0.714986	0	0	0	0	0	0	0
C25H30O7	441.192	25	30	7	0	0	0	1.2	0.28	0.35	11	0	0	0	0	0	0	1	0	1	0	0	0	0	0	0	0	-0.657505	0.678705	-0.65159	0.664851	-0.61469	-0.56576	0	0	0	0	0	0.694244	0.66582	0.694244	0.694244	0	0	0	0	0	0	0
C22H34O9	441.213	22	34	9	0	0	0	1.545	0.409	0.09	6	0	0	0	0	0	0	0	0	0	1	0	1	0	0	0	0	-0.872527	0.887865	-0.876346	0.860053	-0.863736	-0.784615	0.701099	0	0	0	0	0.784034	0.78501	0.828582	0.828582	0	0	0	0	0	0	0
C19H25NO11	442.135	19	25	11	1	0	0	1.316	0.579	0.12	8	0	0	0	0	0	0	1	1	0	0	0	0	0	0	0	0	0.968949	-0.954607	0.963929	-0.957303	0.984505	0.966726	0	0	0.628508	0	0	-0.869372	-0.876281	-0.914417	-0.914417	0	0	0	0	0	0	0
C18H20O13	443.083	18	20	13	0	0	0	1.111	0.722	0.22	9	0	0	0	0	0	0	1	1	0	0	0	0	0	0	0	0	0.866478	-0.871237	0.86925	-0.866315	0.866478	0.866478	-0.647424	0	0	0	0	-0.831268	-0.807078	-0.855935	-0.855935	0	0	0	0	0	0	0
C15H25O13P	443.096	15	25	13	0	0	1	1.667	0.867	0	4	0	0	0	0	0	0	0	0	0	1	1	0	0	0	0	0	-0.927054	0.943325	-0.942969	0.937412	-0.931748	-0.880114	0.556232	0	0	0	0	0.863412	0.864192	0.863412	0.863412	0	0	0	0	0	0	0
C19H24O12	443.12	19	24	12	0	0	0	1.263	0.632	0.15	8	0	0	0	0	0	0	1	1	0	0	0	0	0	0	0	0	0.995604	-0.977775	0.985611	-0.984505	0.991209	0.964835	0	0	0.620462	0	0	-0.904312	-0.908494	-0.94886	-0.94886	0	0	0	0	0	0	0
C23H24O9	443.135	23	24	9	0	0	0	1.043	0.391	0.41	12	0	0	0	0	0	0	1	0	1	0	0	0	0	0	0	0	0	0	0	0	0	0	0	0	0	0	0	0	0	0	0	-0.686618	0	0	-0.586553	0	0	0
C20H28O11	443.156	20	28	11	0	0	0	1.4	0.55	0.1	7	0	0	0	0	0	0	1	1	0	0	0	0	0	0	0	0	0.951648	-0.930572	0.952162	-0.946725	0.956044	0.92967	0	0	0	0	0	-0.928813	-0.93275	-0.90654	-0.90654	0	0	0	0	0	0	0
C24H28O8	443.171	24	28	8	0	0	0	1.167	0.333	0.35	11	0	0	0	0	0	0	1	0	1	0	0	0	0	0	0	0	-0.96044	0.977775	-0.985611	0.98006	-0.956044	-0.920879	0	0	-0.60066	0	0	0.884266	0.868803	0.928813	0.928813	0	0	0	0	0	0	0
C25H32O7	443.208	25	32	7	0	0	0	1.28	0.28	0.3	10	0	0	0	0	0	0	1	0	1	0	0	0	0	0	0	0	-0.921881	0.940496	-0.944623	0.932181	-0.926456	-0.90358	0.546723	0.543034	0	0	0	0.86937	0.857229	0.86937	0.86937	0	0	0	0	0	0	0
C25H18O6S	445.075	25	18	6	0	1	0	0.72	0.24	0.62	17	0	0	0	1	0	1	0	0	0	0	0	0	0	0	0	0	-0.927054	0.943325	-0.942969	0.937412	-0.92236	-0.866033	0.575008	0	0	0	0	0.872927	0.873611	0.872927	0.872927	0	0	0	0	0	0	0
C18H22O13	445.099	18	22	13	0	0	0	1.222	0.722	0.13	8	0	0	0	0	0	0	1	1	0	0	0	0	0	0	0	0	0.852935	-0.82517	0.844598	-0.841746	0.852935	0.852935	0	0	0	0	0	-0.778748	-0.776096	-0.856623	-0.856623	0	0	0	0	0	0	0
C22H22O10	445.114	22	22	10	0	0	0	1	0.455	0.41	12	0	0	0	0	0	0	1	0	1	0	0	0	0	0	0	0	0.903297	-0.887865	0.900875	-0.91339	0.898901	0.876923	0	0	0.605061	0	0	-0.853083	-0.864393	-0.919904	-0.919904	0	0	0	0	0	0	0
C23H26O9	445.15	23	26	9	0	0	0	1.13	0.391	0.35	11	0	0	0	0	0	0	1	0	1	0	0	0	0	0	0	0	-0.718681	0.773229	-0.733633	0.737823	-0.714286	-0.63956	0.78022	0	0	0	0	0.681575	0.661525	0.748396	0.748396	0	0	0	0	0	0	0
C22H26N2O8	445.162	22	26	8	2	0	0	1.182	0.364	0.31	11	0	0	0	0	0	0	1	0	1	0	0	0	0	0	0	0	0	0	0	0	0	0	0	0	0	0	0	0	0	0	0	0	0	0	0	0	0	0
C20H30O11	445.172	20	30	11	0	0	0	1.5	0.55	0.03	6	0	0	0	0	0	0	0	0	0	1	1	0	0	0	0	0	0.749451	-0.74176	0.755932	-0.775603	0.736264	0.775824	0	-0.709731	0	0	0	-0.8219	-0.79383	-0.81299	-0.81299	0	0	0	0	0	0	0
C24H30O8	445.187	24	30	8	0	0	0	1.25	0.333	0.3	10	0	0	0	0	0	0	1	0	1	0	0	0	0	0	0	0	-0.942857	0.955297	-0.963312	0.962282	-0.92967	-0.894505	0.534066	0	-0.585259	0	0	0.882039	0.868803	0.926586	0.926586	0	0	0	0	0	0	0
C25H34O7	445.223	25	34	7	0	0	0	1.36	0.28	0.26	9	0	0	0	0	0	0	1	0	1	0	0	0	0	0	0	0	-0.98006	0.9887	-0.996624	0.991011	-0.975616	-0.940058	0	0	-0.62962	0	0	0.899777	0.891889	0.933561	0.933561	0	0	0	0	0	0	0
C14H25O14P	447.091	14	25	14	0	0	1	1.786	1	0	3	0	0	0	0	0	0	0	0	0	1	1	0	0	0	0	0	-0.960274	0.93469	-0.956376	0.955379	-0.955859	-0.924954	0.545259	0	0	0	0	0.932923	0.939092	0.888179	0.888179	0	0	0	0	0	0	0
C21H20O11	447.093	21	20	11	0	0	0	0.952	0.524	0.42	12	0	0	0	0	0	0	1	1	0	0	0	0	0	0	0	0	0.926456	-0.941665	0.938821	-0.927555	0.926456	0.88528	-0.603912	0	0.565646	0	0	-0.833436	-0.827392	-0.856619	-0.856619	0	0	0	0	0	0	0
C20H20N2O10	447.105	20	20	10	2	0	0	1	0.5	0.38	12	0	0	0	0	0	0	1	0	1	0	0	0	0	0	0	0	0	0	0	0	0	0	0	0	0	0	0	0	0	0	0	0	0	0	0	0	0	0
C22H24O10	447.13	22	24	10	0	0	0	1.091	0.455	0.35	11	0	0	0	0	0	0	1	0	1	0	0	0	0	0	0	0	0.995604	-0.977775	0.985611	-0.984505	0.991209	0.96044	0	0	0.59846	0	0	-0.884266	-0.888649	-0.928813	-0.928813	0	0	0	0	0	0	0
C23H28O9	447.166	23	28	9	0	0	0	1.217	0.391	0.3	10	0	0	0	0	0	0	1	0	1	0	0	0	0	0	0	0	-0.723077	0.752999	-0.744783	0.740046	-0.727473	-0.679121	0.70989	0	0	0	0	0.714986	0.707832	0.759533	0.759533	0	0	0	0	0	0	0
C24H32O8	447.202	24	32	8	0	0	0	1.333	0.333	0.25	9	0	0	0	0	0	0	1	0	1	0	0	0	0	0	0	0	-0.925275	0.944059	-0.952162	0.944503	-0.912088	-0.881319	0	0	-0.585259	0	0	0.846401	0.829111	0.890948	0.890948	0	0	0	0	0	0	0
C25H36O7	447.239	25	36	7	0	0	0	1.44	0.28	0.21	8	0	0	0	0	0	0	1	0	1	0	0	0	0	0	0	0	-0.935606	0.940496	-0.944623	0.94606	-0.931031	-0.917306	0.551298	0.573138	0	0	0	0.878644	0.866409	0.878644	0.878644	0	0	0	0	0	0	0
C22H27NO9	448.161	22	27	9	1	0	0	1.227	0.409	0.27	10	0	0	0	0	0	0	1	0	1	0	0	0	0	0	0	0	0	0	0	0	0	0	0	0	0	0	0	0	0	0	0	0	0	0	0	0	0	0
C23H31NO8	448.198	23	31	8	1	0	0	1.348	0.348	0.22	9	0	0	0	0	0	0	1	0	1	0	0	0	0	0	0	0	0	0	0	0	0	0	0	0	0	0	0	0	0	0	0	0	0	0	0	0	0	0
C24H18O7S	449.07	24	18	7	0	1	0	0.75	0.292	0.59	16	0	0	0	1	0	1	0	0	0	0	0	0	0	0	0	0	0	0	0	0	0	0	0	0	0	0	0	0	0	0	0	0	0	0	0	0	0	0
C20H18O12	449.073	20	18	12	0	0	0	0.9	0.6	0.43	12	0	0	0	0	0	0	1	1	0	0	0	0	0	0	0	0	0.832444	-0.82517	0.844598	-0.841746	0.832444	0.832444	0	0	0.556429	0	0	-0.817685	-0.799224	-0.817685	-0.817685	0	0	0	0	0	0	0
C21H22O11	449.109	21	22	11	0	0	0	1.048	0.524	0.35	11	0	0	0	0	0	0	1	1	0	0	0	0	0	0	0	0	0.973626	-0.966536	0.976691	-0.975616	0.964835	0.925275	0	0	0.583059	0	0	-0.861992	-0.862188	-0.928813	-0.928813	0	0	0	0	0	0	0
C20H22N2O10	449.12	20	22	10	2	0	0	1.1	0.5	0.31	11	0	0	0	0	0	0	1	0	1	0	0	0	0	0	0	0	0.947253	-0.944059	0.956622	-0.953392	0.934066	0.903297	0	0	0.605061	0	0	-0.86422	-0.859983	-0.908767	-0.908767	0	0	0	0	0	0	0
C22H26O10	449.145	22	26	10	0	0	0	1.182	0.455	0.29	10	0	0	0	0	0	0	1	0	1	0	0	0	0	0	0	0	0.986813	-0.977775	0.985611	-0.98006	0.991209	0.96044	0	0	0.589659	0	0	-0.86422	-0.866598	-0.931041	-0.931041	0	0	0	0	0	0	0
C23H30O9	449.182	23	30	9	0	0	0	1.304	0.391	0.24	9	0	0	0	0	0	0	1	0	1	0	0	0	0	0	0	0	-0.630769	0.629372	-0.633288	0.628928	-0.621978	-0.582418	0.648352	0	0	0	0	0.599163	0.599783	0.621436	0.621436	-0.598241	0	0	0	0	0	0
C24H34O8	449.218	24	34	8	0	0	0	1.417	0.333	0.2	8	0	0	0	0	0	0	1	0	1	0	0	0	0	0	0	0	-0.951648	0.966536	-0.972231	0.971171	-0.942857	-0.912088	0	0.538416	-0.556656	0	0	0.873129	0.855572	0.917677	0.917677	0	0	0	0	0	0	0
C22H29NO9	450.177	22	29	9	1	0	0	1.318	0.409	0.21	9	0	0	0	0	0	0	1	0	1	0	0	0	0	0	0	0	0	0	0	0	0	0	0	0	0	0	0	0	0	0	0	0	0	0	0	0	0	0
C20H20O12	451.088	20	20	12	0	0	0	1	0.6	0.36	11	0	0	0	0	0	0	1	1	0	0	0	0	0	0	0	0	0.977934	-0.970813	0.983253	-0.979933	0.973519	0.947029	0	0	0.620998	0	0	-0.881467	-0.877077	-0.903839	-0.903839	0	0	0	0	0	0	0
C19H20N2O11	451.099	19	20	11	2	0	0	1.053	0.579	0.3	11	0	0	0	0	0	0	1	1	0	0	0	0	0	0	0	0	0.79835	-0.788342	0.782074	-0.779433	0.79835	0.79835	0	0	0.683478	0	0	-0.637508	-0.626986	-0.768636	-0.768636	0	0	0	0	0	0	0
C21H24O11	451.125	21	24	11	0	0	0	1.143	0.524	0.29	10	0	0	0	0	0	0	1	1	0	0	0	0	0	0	0	0	0.973626	-0.977775	0.985611	-0.98006	0.969231	0.934066	0	0	0.59626	0	0	-0.884266	-0.875418	-0.928813	-0.928813	0	0	0	0	0	0	0
C22H28O10	451.161	22	28	10	0	0	0	1.273	0.455	0.24	9	0	0	0	0	0	0	1	0	1	0	0	0	0	0	0	0	0.969231	-0.935068	0.956622	-0.957837	0.973626	0.96044	0	0	0.536854	0	0	-0.928813	-0.934956	-0.90654	-0.90654	0	0	0	0	0	0	0
C21H28N2O9	451.172	21	28	9	2	0	0	1.333	0.429	0.17	9	0	0	0	0	0	0	1	0	1	0	0	0	0	0	0	0	0	0	0	0	0	0	0	0	0	0	0	0	0	0	0	0	0	0	0	0	0	0
C23H32O9	451.197	23	32	9	0	0	0	1.391	0.391	0.19	8	0	0	0	0	0	0	1	0	1	0	0	0	0	0	0	0	-0.613187	0.663089	-0.644438	0.633372	-0.604396	-0.556044	0.714286	0	0	0	0	0.590253	0.568912	0.616982	0.616982	0	0	0	0	0	0	0
C24H36O8	451.234	24	36	8	0	0	0	1.5	0.333	0.15	7	0	0	0	0	0	0	0	0	0	1	0	1	0	0	0	0	-0.934066	0.955297	-0.963312	0.948947	-0.938462	-0.894505	0	0	-0.583059	0	0	0.833037	0.824701	0.899858	0.899858	0	0	0	0	0	0	0
C20H23NO11	452.12	20	23	11	1	0	0	1.15	0.55	0.26	10	0	0	0	0	0	0	1	1	0	0	0	0	0	0	0	0	0.9945	-0.978851	0.986696	-0.983364	0.9989	0.974698	0	0	0.617841	0	0	-0.896388	-0.900664	-0.940985	-0.940985	0	0	0	0	0	0	0
C19H23N3O10	452.131	19	23	10	3	0	0	1.211	0.526	0.18	10	0	0	0	0	0	0	1	1	0	0	0	0	0	0	0	0	0.562569	0	0	0	0.562569	0.562569	0	0	0	0	0	0	0	0	0	0	0	0	0	0	0	0
C22H31NO9	452.193	22	31	9	1	0	0	1.409	0.409	0.15	8	0	0	0	0	0	0	1	0	1	0	0	0	0	0	0	0	-0.635165	0.640611	-0.622139	0.628928	-0.608791	0	0.731868	0	0	0	0	0.628118	0.657115	0.614754	0.614754	0	0	0	0	0	0	0
C14H28Cl1O12P	453.093	14	28	12	0	0	1	2	0.857	0	1	1	0	0	0	0	0	0	0	0	1	1	0	0	0	0	0	0.759809	-0.788342	0.782074	-0.779433	0.759809	0.759809	0	0	0.677966	0	0	-0.623558	-0.593841	-0.782586	-0.782586	0	0	0	0	0	0	0
C20H22O12	453.104	20	22	12	0	0	0	1.1	0.6	0.29	10	0	0	0	0	0	0	1	1	0	0	0	0	0	0	0	0	0.986813	-0.977775	0.985611	-0.98006	0.982418	0.947253	-0.534066	0	0.618262	0	0	-0.895403	-0.895264	-0.917677	-0.917677	0	0	0	0	0	0	0
C19H22N2O11	453.115	19	22	11	2	0	0	1.158	0.579	0.22	10	0	0	0	0	0	0	1	1	0	0	0	0	0	0	0	0	0.936442	-0.924123	0.926301	-0.923173	0.936442	0.889502	-0.640723	0	0.594437	0	0	-0.853898	-0.866547	-0.901469	-0.901469	0	0	0	0	0	0	0
C21H26O11	453.14	21	26	11	0	0	0	1.238	0.524	0.23	9	0	0	0	0	0	0	1	1	0	0	0	0	0	0	0	0	0.995604	-0.977775	0.985611	-0.984505	0.991209	0.96044	0	0	0.59846	0	0	-0.884266	-0.888649	-0.928813	-0.928813	0	0	0	0	0	0	0
C20H26N2O10	453.151	20	26	10	2	0	0	1.3	0.5	0.15	9	0	0	0	0	0	0	1	0	1	0	0	0	0	0	0	0	0.959297	-0.978851	0.968837	-0.965566	0.963697	0.921893	-0.567657	0	0.578194	0	0	-0.88078	-0.865344	-0.938755	-0.938755	0	0	0	0	0	0	0
C22H30O10	453.177	22	30	10	0	0	0	1.364	0.455	0.18	8	0	0	0	0	0	0	1	0	1	0	0	0	0	0	0	0	0.771429	-0.705796	0.733633	-0.751157	0.767033	0.771429	0	0	0	0	0	-0.795171	-0.820291	-0.73726	-0.73726	0	0	0	0	0	0	0
C23H34O9	453.213	23	34	9	0	0	0	1.478	0.391	0.14	7	0	0	0	0	0	0	1	0	1	0	0	0	0	0	0	0	-0.793407	0.820432	-0.80276	0.784493	-0.789011	-0.740659	0.652747	0	0	0	0	0.648165	0.635064	0.72835	0.72835	0	0	0	0	0	0	0
C19H29Fe1NO6S	454.099	19	29	6	1	1	0	1.526	0.316	0.07	6	0	1	0	0	0	0	0	0	0	1	0	1	1	0	0	0	0.852935	-0.82517	0.844598	-0.841746	0.852935	0.852935	0	0	0.546172	0	0	-0.804706	-0.799224	-0.830665	-0.830665	0	0	0	0	0	0	0
C19H20O13	455.083	19	20	13	0	0	0	1.053	0.684	0.28	10	0	0	0	0	0	0	1	1	0	0	0	0	0	0	0	0	0.92236	-0.924123	0.926301	-0.923173	0.92236	0.87542	-0.673581	0	0.589738	0	0	-0.865791	-0.866547	-0.889576	-0.889576	0	0	0	0	0	0	0
C19H24N2O11	455.131	19	24	11	2	0	0	1.263	0.579	0.13	9	0	0	0	0	0	0	1	1	0	0	0	0	0	0	0	0	0.837567	-0.82517	0.844598	-0.841746	0.837567	0.837567	0	0	0	0	0	-0.791727	-0.776096	-0.843644	-0.843644	0	0	0	0	0	0	0
C22H29Cl1O8	455.148	22	29	8	0	0	0	1.318	0.364	0.25	8	1	0	0	0	0	0	1	0	1	0	0	0	0	0	0	0	0	0	0	0	0	0	0	0	0	0	0	0	0	-0.562828	-0.562828	0	0	0	0	0	0	0
C21H28O11	455.156	21	28	11	0	0	0	1.333	0.524	0.16	8	0	0	0	0	0	0	1	1	0	0	0	0	0	0	0	0	0.96044	-0.930572	0.952162	-0.955615	0.956044	0.934066	0	-0.549541	0	0	0	-0.915449	-0.921725	-0.937723	-0.937723	0	0	0	0	0	0	0
C25H28O8	455.171	25	28	8	0	0	0	1.12	0.32	0.38	12	0	0	0	0	0	0	1	0	1	0	0	0	0	0	0	0	0	0	0	0	0	-0.547411	0	0	0	0	0	0	0.549224	0	0	0	0	0	0	0	0	0
C22H32O10	455.192	22	32	10	0	0	0	1.455	0.455	0.12	7	0	0	0	0	0	0	1	0	1	0	0	0	0	0	0	0	0	0	0	0	0	0	0	-0.536191	0	0	0	0	0	0	0	-0.870169	0	0	0	0	0	0
C23H36O9	455.229	23	36	9	0	0	0	1.565	0.391	0.08	6	0	0	0	0	0	0	0	0	0	1	0	1	0	0	0	0	-0.815385	0.820432	-0.833978	0.815606	-0.810989	-0.771429	0.586813	0	-0.638064	0	0	0.772898	0.778395	0.772898	0.772898	0	0	0	0	0	0	0
C20H27NO11	456.151	20	27	11	1	0	0	1.35	0.55	0.11	8	0	0	0	0	0	0	1	1	0	0	0	0	0	0	0	0	0.959793	-0.933333	0.944158	-0.943243	0.959793	0.941811	0	0	0	0	0	-0.879308	-0.886296	-0.924868	-0.924868	0	0	0	0	0	0	0
C19H22O13	457.099	19	22	13	0	0	0	1.158	0.684	0.2	9	0	0	0	0	0	0	1	1	0	0	0	0	0	0	0	0	0.984505	-0.965971	0.972948	-0.973034	0.973393	0.946725	0	0	0.592911	0	0	-0.871624	-0.874051	-0.916669	-0.916669	0	0	0	0	0	0	0
C20H26O12	457.135	20	26	12	0	0	0	1.3	0.6	0.14	8	0	0	0	0	0	0	1	1	0	0	0	0	0	0	0	0	0.986813	-0.977775	0.985611	-0.98895	0.982418	0.96044	0	0	0.583059	0	0	-0.893176	-0.888649	-0.959997	-0.959997	0	0	0	0	0	0	0
C17H31O12P	457.148	17	31	12	0	0	1	1.824	0.706	0	3	0	0	0	0	0	0	0	0	0	1	1	0	0	0	0	0	-0.858058	0.864464	-0.865388	0.867646	-0.852935	-0.847813	0	0.622296	0	0	0	0.778748	0.760677	0.778748	0.778748	0	0	0	0	0	0	0
C24H26O9	457.15	24	26	9	0	0	0	1.083	0.375	0.38	12	0	0	0	0	0	0	1	0	1	0	0	0	0	0	0	0	-0.784615	0.820432	-0.827289	0.811161	-0.810989	-0.745055	0	0	0	0	-0.67033	0.755079	0.747523	0.777352	0.777352	0	0	0	0	0	0	0
C21H30O11	457.172	21	30	11	0	0	0	1.429	0.524	0.1	7	0	0	0	0	0	0	1	1	0	0	0	0	0	0	0	0	0.731868	-0.708044	0.713564	-0.724489	0.727473	0.687912	0	-0.582913	0	0	0	-0.721668	-0.743113	-0.703849	-0.703849	0	0	0	0	0	0	0
C25H30O8	457.187	25	30	8	0	0	0	1.2	0.32	0.33	11	0	0	0	0	0	0	1	0	1	0	0	0	0	0	0	0	-0.907692	0.910342	-0.927634	0.926724	-0.894505	-0.832967	0	0	-0.609461	0	0	0.839719	0.842342	0.884266	0.884266	0	0	0	0	0	0	0
C26H34O7	457.223	26	34	7	0	0	0	1.308	0.269	0.29	10	0	0	0	0	0	0	1	0	1	0	0	0	0	0	0	0	-0.712552	0.678705	-0.716749	0.720513	-0.712552	-0.718668	0	0.634641	0	0	0	0.607464	0.622864	0.607464	0.607464	0.573873	0	0	0	0	0	0
C15H25O14P	459.091	15	25	14	0	0	1	1.667	0.933	0	4	0	0	0	0	0	0	0	0	0	1	1	0	0	0	0	0	-0.940181	0.952193	-0.951586	0.950686	-0.935606	-0.91273	0.578749	0.556928	0	0	0	0.89719	0.882475	0.89719	0.89719	0	0	0	0	0	0	0
C22H21Cl1N2O7	459.097	22	21	7	2	0	0	0.955	0.318	0.48	13	1	0	0	0	0	0	1	0	1	0	0	0	0	0	0	0	0.878647	-0.871237	0.891475	-0.888465	0.878647	0.834837	0	0	0.648137	0	0	-0.806601	-0.818067	-0.880601	-0.880601	0	0	0	0	0	0	0
C19H24O13	459.114	19	24	13	0	0	0	1.263	0.684	0.12	8	0	0	0	0	0	0	1	1	0	0	0	0	0	0	0	0	0.955297	-0.965517	0.966964	-0.961426	0.955297	0.928324	-0.559692	0	0.553557	0	0	-0.858806	-0.843447	-0.904366	-0.904366	0	0	0	0	0	0	0
C16H29O13P	459.127	16	29	13	0	0	1	1.812	0.812	0	3	0	0	0	0	0	0	0	0	0	1	1	0	0	0	0	0	-0.921881	0.940496	-0.942302	0.932181	-0.931031	-0.899005	0.560449	0.556928	0	0	-0.546723	0.867052	0.857229	0.867052	0.867052	0	0	0	0	0	0	0
C20H28O12	459.151	20	28	12	0	0	0	1.4	0.6	0.07	7	0	0	0	0	0	0	1	1	0	0	0	0	0	0	0	0	0.956044	-0.930572	0.952162	-0.955615	0.951648	0.92967	0	-0.538416	0	0	0	-0.926586	-0.92834	-0.926586	-0.926586	0	0	0	0	0	0	0
C24H28O9	459.166	24	28	9	0	0	0	1.167	0.375	0.33	11	0	0	0	0	0	0	1	0	1	0	0	0	0	0	0	0	-0.832967	0.831671	-0.856277	0.860053	-0.824176	-0.784615	0	0	-0.633664	0	0	0.761761	0.769574	0.784034	0.784034	0	0	0	0	0	0	0
C21H32O11	459.187	21	32	11	0	0	0	1.524	0.524	0.03	6	0	0	0	0	0	0	0	0	0	1	1	0	0	0	0	0	0	0	0	0	0	0	0	0	0	0	0	0	0	0	0	-0.89283	0	0	-0.61729	-0.589829	0	0
C25H32O8	459.202	25	32	8	0	0	0	1.28	0.32	0.29	10	0	0	0	0	0	0	1	0	1	0	0	0	0	0	0	0	-0.969231	0.977775	-0.981151	0.975616	-0.964835	-0.938462	0.538462	0	-0.561056	0	0	0.884266	0.868803	0.928813	0.928813	0	0	0	0	0	0	0
C26H36O7	459.239	26	36	7	0	0	0	1.385	0.269	0.24	9	0	0	0	0	0	0	1	0	1	0	0	0	0	0	0	0	-0.84944	0.831409	-0.84579	0.858931	-0.817799	-0.759385	0	0	0	0	0	0.810301	0.829056	0.810301	0.810301	0	0	0	0	0	0	0
C25H18O7S	461.07	25	18	7	0	1	0	0.72	0.28	0.61	17	0	0	0	1	0	1	0	0	0	0	0	0	0	0	0	0	0	0	0	0	0	0	0	0	0	0	0	0	0	0	0	0	0	0	0	0	0	0
C15H27O14P	461.107	15	27	14	0	0	1	1.8	0.933	0	3	0	0	0	0	0	0	0	0	0	1	1	0	0	0	0	0	-0.973626	0.962041	-0.974461	0.968949	-0.978022	-0.947253	0	0	-0.585259	0	0	0.908767	0.9107	0.886493	0.886493	0	0	0	0	0	0	0
C22H22O11	461.109	22	22	11	0	0	0	1	0.5	0.39	12	0	0	0	0	0	0	1	0	1	0	0	0	0	0	0	0	0.946095	-0.961975	0.972185	-0.965566	0.941695	0.924093	0	0	0.629956	0	0	-0.858481	-0.84658	-0.903078	-0.903078	0	0	0	0	0	0	0
C21H22N2O10	461.12	21	22	10	2	0	0	1.048	0.476	0.36	12	0	0	0	0	0	0	1	0	1	0	0	0	0	0	0	0	0.759809	-0.788342	0.782074	-0.779433	0.759809	0.759809	0	0	0.711038	0	0	-0.637508	-0.610413	-0.768636	-0.768636	0	0	0	0	0	0	0
C19H26O13	461.13	19	26	13	0	0	0	1.368	0.684	0.04	7	0	0	0	0	0	0	1	1	0	0	0	0	0	0	0	0	0.851874	-0.853813	0.837147	-0.83432	0.851874	0.851874	-0.691235	0	0	0	0	-0.789335	-0.770448	-0.818935	-0.818935	0	0	0	0	0	0	0
C16H31O13P	461.143	16	31	13	0	0	1	1.938	0.812	0	2	0	0	0	0	0	0	0	0	0	1	1	0	0	0	0	0	-0.927054	0.943325	-0.942969	0.937412	-0.92236	-0.866033	0.575008	0	0	0	0	0.872927	0.873611	0.872927	0.872927	0	0	0	0	0	0	0
C23H26O10	461.145	23	26	10	0	0	0	1.13	0.435	0.33	11	0	0	0	0	0	0	1	0	1	0	0	0	0	0	0	0	0.907692	-0.914838	0.932093	-0.926724	0.912088	0.868132	0	0	0.541254	0	0	-0.857538	-0.866598	-0.90654	-0.90654	0	0	0	0	0	0	0
C23H27Cl1N2O6	461.149	23	27	6	2	0	0	1.174	0.261	0.36	11	1	0	0	0	0	0	1	0	1	0	0	0	0	0	0	0	0	0	0	0	0	0	0	0	0	0	0	0	0	0	0	0	0	0	0	0	0	0
C20H30O12	461.166	20	30	12	0	0	0	1.5	0.6	0	6	0	0	0	0	0	0	0	0	0	1	1	0	0	0	0	0	0.734602	-0.739298	0.742946	-0.740437	0.734602	0.640723	-0.593784	0	0	0	0	-0.727835	-0.765293	-0.723078	-0.723078	0	0	0	0	0	0	0
C24H30O9	461.182	24	30	9	0	0	0	1.25	0.375	0.28	10	0	0	0	0	0	0	1	0	1	0	0	0	0	0	0	0	-0.841758	0.854148	-0.849588	0.842274	-0.81978	-0.767033	0.714286	0	0	0	0	0.799626	0.791625	0.8219	0.8219	0	0	0	0	0	0	0
C25H34O8	461.218	25	34	8	0	0	0	1.36	0.32	0.24	9	0	0	0	0	0	0	1	0	1	0	0	0	0	0	0	0	-0.956044	0.944059	-0.963312	0.962282	-0.947253	-0.920879	0	0	-0.620462	0	0	0.837491	0.837932	0.882039	0.882039	0	0	0	0	0	0	0
C23H29NO9	462.177	23	29	9	1	0	0	1.261	0.391	0.26	10	0	0	0	0	0	0	1	0	1	0	0	0	0	0	0	0	0	0	0	0	0	0	0.626374	0	0	0	0	0	0	0	0	-0.602773	0	0	0	0	0	0
C21H20O12	463.088	21	20	12	0	0	0	0.952	0.571	0.4	12	0	0	0	0	0	0	1	1	0	0	0	0	0	0	0	0	0.917666	-0.924123	0.921538	-0.918427	0.917666	0.880114	-0.697051	0	0.58034	0	0	-0.877684	-0.873611	-0.877684	-0.877684	0	0	0	0	0	0	0
C15H29O14P	463.122	15	29	14	0	0	1	1.933	0.933	0	2	0	0	0	0	0	0	0	0	0	1	1	0	0	0	0	0	-0.968784	0.967816	-0.985208	0.979609	-0.964288	-0.928324	0	0	-0.546807	0	0	0.927146	0.924634	0.927146	0.927146	0	0	0	0	0	0	0
C22H24O11	463.125	22	24	11	0	0	0	1.091	0.5	0.33	11	0	0	0	0	0	0	1	0	1	0	0	0	0	0	0	0	0.964835	-0.977775	0.985611	-0.984505	0.96044	0.92967	0	0	0.59406	0	0	-0.873129	-0.862188	-0.93995	-0.93995	0	0	0	0	0	0	0
C21H24N2O10	463.136	21	24	10	2	0	0	1.143	0.476	0.29	11	0	0	0	0	0	0	1	0	1	0	0	0	0	0	0	0	0.956044	-0.955297	0.965542	-0.957837	0.947253	0.916484	-0.538462	0	0.622663	0	0	-0.868674	-0.862188	-0.890948	-0.890948	0	0	0	0	0	0	0
C23H28O10	463.161	23	28	10	0	0	0	1.217	0.435	0.28	10	0	0	0	0	0	0	1	0	1	0	0	0	0	0	0	0	0.718681	-0.690062	0.700185	-0.717822	0.714286	0.745055	0	-0.703056	0	0	0	-0.759533	-0.749728	-0.73726	-0.73726	0	0	0	0	0	0	0
C23H31NO9	464.193	23	31	9	1	0	0	1.348	0.391	0.2	9	0	0	0	0	0	0	1	0	1	0	0	0	0	0	0	0	-0.546205	0.563218	-0.540496	0.572764	0	0	0.532719	0	0	0	0	0.63784	0.615671	0.665176	0.665176	0	0	0	0	0	0	0
C25H35Fe1N3O2	464.201	25	35	2	3	0	0	1.4	0.08	0.29	10	0	1	0	0	0	0	1	0	1	0	0	0	0	0	0	0	-0.736264	0.708044	-0.726944	0.735601	-0.731868	-0.731868	0	0	0	0	0	0.648165	0.65932	0.714986	0.714986	0	0	0	0	0	0	0
C21H22O12	465.104	21	22	12	0	0	0	1.048	0.571	0.33	11	0	0	0	0	0	0	1	1	0	0	0	0	0	0	0	0	0.986813	-0.977775	0.985611	-0.98006	0.982418	0.947253	0	0	0.60066	0	0	-0.873129	-0.875418	-0.93995	-0.93995	0	0	0	0	0	0	0
C20H22N2O11	465.115	20	22	11	2	0	0	1.1	0.55	0.28	11	0	0	0	0	0	0	1	1	0	0	0	0	0	0	0	0	0.927054	-0.924123	0.921538	-0.918427	0.927054	0.889502	-0.692357	0	0.561544	0	0	-0.865791	-0.866547	-0.889576	-0.889576	0	0	0	0	0	0	0
C22H26O11	465.14	22	26	11	0	0	0	1.182	0.5	0.27	10	0	0	0	0	0	0	1	0	1	0	0	0	0	0	0	0	0.982418	-0.977775	0.985611	-0.98006	0.978022	0.942857	0	0	0.613862	0	0	-0.873129	-0.875418	-0.93995	-0.93995	0	0	0	0	0	0	0
C21H26N2O10	465.151	21	26	10	2	0	0	1.238	0.476	0.21	10	0	0	0	0	0	0	1	0	1	0	0	0	0	0	0	0	0.959297	-0.947348	0.964372	-0.961116	0.963697	0.939495	0	-0.573532	0	0	0	-0.896388	-0.896249	-0.940985	-0.940985	0	0	0	0	0	0	0
C23H30O10	465.177	23	30	10	0	0	0	1.304	0.435	0.22	9	0	0	0	0	0	0	1	0	1	0	0	0	0	0	0	0	0	0	0	0	0	0	0	-0.569564	0	0	0	0	0	0	0	-0.784059	0	0	0	0	0	0
C24H34O9	465.213	24	34	9	0	0	0	1.417	0.375	0.18	8	0	0	0	0	0	0	1	0	1	0	0	0	0	0	0	0	-0.806593	0.820432	-0.829519	0.811161	-0.810989	-0.775824	0.578022	0	-0.541254	0	0	0.688257	0.685781	0.732805	0.732805	0	0	0	0	0	0	0
C25H38O8	465.249	25	38	8	0	0	0	1.52	0.32	0.14	7	0	0	0	0	0	0	0	0	0	1	0	1	0	0	0	0	-0.960769	0.952193	-0.967833	0.971504	-0.956194	-0.910443	0	0	-0.570226	0	0	0.918055	0.92723	0.918055	0.918055	0	0	0	0	0	0	0
C20H21NO12	466.099	20	21	12	1	0	0	1.05	0.6	0.31	11	0	0	0	0	0	0	1	1	0	0	0	0	0	0	0	0	0.776326	-0.788342	0.782074	-0.779433	0.776326	0.776326	0	0	0.661431	0	0	-0.637508	-0.610413	-0.768636	-0.768636	0	0	0	0	0	0	0
C20H20O13	467.083	20	20	13	0	0	0	1	0.65	0.33	11	0	0	0	0	0	0	1	1	0	0	0	0	0	0	0	0	0.917666	-0.924123	0.921538	-0.918427	0.917666	0.880114	-0.645417	0	0.533349	0	0	-0.842006	-0.83829	-0.913362	-0.913362	0	0	0	0	0	0	0
C15H30Cl1O12P	467.109	15	30	12	0	0	1	2	0.8	0	1	1	0	0	0	0	0	0	0	0	1	1	0	0	0	0	0	0	0	0	0	0	0	0	0	0	0	0	0	0	0	0	0	0	0	0	0	0	0
C21H24O12	467.119	21	24	12	0	0	0	1.143	0.571	0.27	10	0	0	0	0	0	0	1	1	0	0	0	0	0	0	0	0	0.973626	-0.977775	0.985611	-0.98006	0.969231	0.934066	0	0	0.59626	0	0	-0.884266	-0.875418	-0.928813	-0.928813	0	0	0	0	0	0	0
C20H24N2O11	467.131	20	24	11	2	0	0	1.2	0.55	0.2	10	0	0	0	0	0	0	1	1	0	0	0	0	0	0	0	0	0.923829	-0.91954	0.925913	-0.92506	0.905847	0.860892	-0.586665	0	0.546807	0	0	-0.822358	-0.82315	-0.890698	-0.890698	0	0	0	0	0	0	0
C22H28O11	467.156	22	28	11	0	0	0	1.273	0.5	0.21	9	0	0	0	0	0	0	1	0	1	0	0	0	0	0	0	0	0.973626	-0.962041	0.974461	-0.973393	0.969231	0.942857	0	-0.536191	0.545655	0	0	-0.893176	-0.893059	-0.959997	-0.959997	0	0	0	0	0	0	0
C23H32O10	467.192	23	32	10	0	0	0	1.391	0.435	0.17	8	0	0	0	0	0	0	1	0	1	0	0	0	0	0	0	0	0	0	0	0	0	0	0	-0.569564	0	0	0	0	0	0	0	-0.81805	0	0	0	0	0	0
C24H36O9	467.229	24	36	9	0	0	0	1.5	0.375	0.13	7	0	0	0	0	0	0	0	0	0	1	0	1	0	0	0	0	-0.868132	0.887865	-0.876346	0.868943	-0.859341	-0.771429	0.648352	0	0	0	0	0.748396	0.749728	0.828582	0.828582	0	0	0	0	0	0	0
C20H23NO12	468.115	20	23	12	1	0	0	1.15	0.6	0.23	10	0	0	0	0	0	0	1	1	0	0	0	0	0	0	0	0	0.931748	-0.924123	0.926301	-0.923173	0.931748	0.884808	-0.668887	0	0.599137	0	0	-0.865791	-0.873611	-0.889576	-0.889576	0	0	0	0	0	0	0
C21H27NO11	468.151	21	27	11	1	0	0	1.286	0.524	0.17	9	0	0	0	0	0	0	1	1	0	0	0	0	0	0	0	0	0.981299	-0.9631	0.975534	-0.97224	0.985699	0.961497	0	0	0.551762	0	0	-0.885239	-0.891834	-0.952134	-0.952134	0	0	0	0	0	0	0
C22H31NO10	468.188	22	31	10	1	0	0	1.409	0.455	0.12	8	0	0	0	0	0	0	1	0	1	0	0	0	0	0	0	0	0.566062	0	0	-0.546487	0.566062	0.658271	0	0	0	0	0	-0.599636	-0.598776	-0.661936	-0.661936	0	0	0	0	0	0	0
C20H22O13	469.099	20	22	13	0	0	0	1.1	0.65	0.26	10	0	0	0	0	0	0	1	1	0	0	0	0	0	0	0	0	0.975616	-0.954607	0.963929	-0.964045	0.960059	0.924502	-0.537811	0	0.599585	0	0	-0.860363	-0.867362	-0.905408	-0.905408	0	0	0	0	0	0	0
C21H26O12	469.135	21	26	12	0	0	0	1.238	0.571	0.2	9	0	0	0	0	0	0	1	1	0	0	0	0	0	0	0	0	0.982418	-0.977775	0.985611	-0.984505	0.978022	0.951648	0	0	0.59846	0	0	-0.893176	-0.888649	-0.959997	-0.959997	0	0	0	0	0	0	0
C20H26N2O11	469.146	20	26	11	2	0	0	1.3	0.55	0.12	9	0	0	0	0	0	0	1	1	0	0	0	0	0	0	0	0	0.858058	-0.82517	0.844598	-0.841746	0.858058	0.858058	0	0	0.541043	0	0	-0.791727	-0.791515	-0.843644	-0.843644	0	0	0	0	0	0	0
C22H30O11	469.172	22	30	11	0	0	0	1.364	0.5	0.15	8	0	0	0	0	0	0	1	0	1	0	0	0	0	0	0	0	0.907692	-0.87213	0.898645	-0.900056	0.903297	0.859341	0	0	0	0	0	-0.875357	-0.895264	-0.870902	-0.870902	0	0	0	0	0	0	0
C23H34O10	469.208	23	34	10	0	0	0	1.478	0.435	0.11	7	0	0	0	0	0	0	1	0	1	0	0	0	0	0	0	0	0	0	0	0	0	0	0	0	0	0	0	0	0	0	0	-0.768196	0	0	0	0	0	0
C20H33Fe1NO6S	470.13	20	33	6	1	1	0	1.65	0.3	0	5	0	1	0	0	0	0	0	0	0	1	0	1	1	0	0	0	0.931748	-0.924123	0.926301	-0.923173	0.931748	0.884808	-0.617254	0	0.58034	0	0	-0.842006	-0.852419	-0.913362	-0.913362	0	0	0	0	0	0	0
C21H29NO11	470.167	21	29	11	1	0	0	1.381	0.524	0.1	8	0	0	0	0	0	0	1	1	0	0	0	0	0	0	0	0	0.828481	-0.775303	0.816764	-0.804513	0.828481	0.762766	0	0	0	0	0	-0.763514	-0.805324	-0.744485	-0.744485	0	0	0	0	0	0	0
C19H20O14	471.078	19	20	14	0	0	0	1.053	0.737	0.25	10	0	0	0	0	0	0	1	1	0	0	0	0	0	0	0	0	0.792844	-0.788342	0.782074	-0.779433	0.792844	0.792844	0	0	0.68899	0	0	-0.651457	-0.635272	-0.754686	-0.754686	0	0	0	0	0	0	0
C20H24O13	471.114	20	24	13	0	0	0	1.2	0.65	0.19	9	0	0	0	0	0	0	1	1	0	0	0	0	0	0	0	0	0.973519	-0.970813	0.983253	-0.979933	0.969104	0.942614	0	0	0.607738	0	0	-0.870281	-0.863788	-0.915025	-0.915025	0	0	0	0	0	0	0
C21H28O12	471.151	21	28	12	0	0	0	1.333	0.571	0.13	8	0	0	0	0	0	0	1	1	0	0	0	0	0	0	0	0	0.986813	-0.977775	0.985611	-0.98895	0.982418	0.96044	0	0	0.60066	0	0	-0.915449	-0.908494	-0.937723	-0.937723	0	0	0	0	0	0	0
C25H28O9	471.166	25	28	9	0	0	0	1.12	0.36	0.37	12	0	0	0	0	0	0	1	0	1	0	0	0	0	0	0	0	-0.832967	0.838414	-0.865197	0.864498	-0.81978	-0.745055	0	0	-0.644665	0	0	0.801853	0.820291	0.757306	0.757306	0	0	0	0	0	0	0
C22H32O11	471.187	22	32	11	0	0	0	1.455	0.5	0.09	7	0	0	0	0	0	0	1	0	1	0	0	0	0	0	0	0	0.70989	-0.685566	0.704645	-0.711155	0.714286	0.696703	0	0	0	0	0	-0.781807	-0.796035	-0.661529	-0.661529	-0.557452	0	0	-0.550694	-0.545181	0	0
C23H36O10	471.224	23	36	10	0	0	0	1.565	0.435	0.06	6	0	0	0	0	0	0	0	0	0	1	0	1	0	0	0	0	-0.645417	0.67929	-0.661984	0.652629	-0.631335	-0.570314	0.546844	0	0	0	0	0.639829	0.60517	0.639829	0.639829	0	0	0	0	0	0	0
C19H22O14	473.094	19	22	14	0	0	0	1.158	0.737	0.17	9	0	0	0	0	0	0	1	1	0	0	0	0	0	0	0	0	0.781832	-0.788342	0.782074	-0.779433	0.781832	0.781832	0	0	0.677966	0	0	-0.651457	-0.626986	-0.754686	-0.754686	0	0	0	0	0	0	0
C16H27O14P	473.107	16	27	14	0	0	1	1.688	0.875	0	4	0	0	0	0	0	0	0	0	0	1	1	0	0	0	0	0	-0.927054	0.943325	-0.942969	0.937412	-0.92236	-0.866033	0.575008	0	0	0	0	0.872927	0.873611	0.872927	0.872927	0	0	0	0	0	0	0
C20H26O13	473.13	20	26	13	0	0	0	1.3	0.65	0.11	8	0	0	0	0	0	0	1	1	0	0	0	0	0	0	0	0	0.99118	-0.970813	0.983253	-0.984397	0.986765	0.969104	0	0	0.618788	0	0	-0.87923	-0.883721	-0.946347	-0.946347	0	0	0	0	0	0	0
C24H26O10	473.145	24	26	10	0	0	0	1.083	0.417	0.37	12	0	0	0	0	0	0	1	0	1	0	0	0	0	0	0	0	0.956044	-0.944059	0.947703	-0.948947	0.96044	0.96044	0	0	0.662267	0	0	-0.835264	-0.829111	-0.928813	-0.928813	0	0	0	0	0	0	0
C22H31Cl1O9	473.158	22	31	9	0	0	0	1.409	0.409	0.17	7	1	0	0	0	0	0	1	0	1	0	0	0	0	0	0	0	0	0	0	0	0	0	0	0	0	0	0	0	0	0	0	0	0	0	0	0	0	0
C21H30O12	473.166	21	30	12	0	0	0	1.429	0.571	0.07	7	0	0	0	0	0	0	1	1	0	0	0	0	0	0	0	0	0.96044	-0.930572	0.952162	-0.955615	0.956044	0.934066	-0.538462	0	0	0	0	-0.937723	-0.941571	-0.915449	-0.915449	0	0	0	0	0	0	0
C25H30O9	473.182	25	30	9	0	0	0	1.2	0.36	0.32	11	0	0	0	0	0	0	1	0	1	0	0	0	0	0	0	0	-0.934066	0.93282	-0.936553	0.922279	-0.947253	-0.881319	0.556044	0	-0.583059	0	-0.630769	0.833037	0.846752	0.877584	0.877584	0	0	0	0	0	0	0
C22H34O11	473.203	22	34	11	0	0	0	1.545	0.5	0.03	6	0	0	0	0	0	0	0	0	0	1	0	1	0	0	0	0	0	0	0	0	0	0	0	0	0	0	0	0	0	0	0	0	0	0	0	0	0	0
C26H34O8	473.218	26	34	8	0	0	0	1.308	0.308	0.27	10	0	0	0	0	0	0	1	0	1	0	0	0	0	0	0	0	-0.956044	0.977775	-0.985611	0.975616	-0.96044	-0.925275	0	0	-0.613862	0	0	0.86422	0.853367	0.931041	0.931041	0	0	0	0	0	0	0
C15H25O15P	475.086	15	25	15	0	0	1	1.667	1	0	4	0	0	0	0	0	0	0	0	0	1	1	0	0	0	0	0	-0.908278	0.919322	-0.912013	0.918427	-0.889502	-0.828481	0.645417	0	0	0	0	0.861034	0.859483	0.861034	0.861034	0	0	0	0	0	0	0
C19H24O12S	475.092	19	24	12	0	1	0	1.263	0.632	0.08	8	0	0	0	0	0	0	1	1	0	0	0	0	0	0	0	0	0	0	0	0	0	0	0	0	0	0	0	0	0	0	0	0	0	0	0	0	0	0
C16H29O14P	475.122	16	29	14	0	0	1	1.812	0.875	0	3	0	0	0	0	0	0	0	0	0	1	1	0	0	0	0	0	-0.926456	0.940496	-0.942302	0.936808	-0.917306	-0.880705	0.592474	0	0	0	0	0.885598	0.87559	0.885598	0.885598	0	0	0	0	0	0	0
C22H24N2O10	475.136	22	24	10	2	0	0	1.091	0.455	0.33	12	0	0	0	0	0	0	1	0	1	0	0	0	0	0	0	0	0.858058	-0.82517	0.844598	-0.841746	0.858058	0.858058	0	0	0.541043	0	0	-0.791727	-0.791515	-0.843644	-0.843644	0	0	0	0	0	0	0
C20H28O13	475.146	20	28	13	0	0	0	1.4	0.65	0.04	7	0	0	0	0	0	0	1	1	0	0	0	0	0	0	0	0	0.927054	-0.924123	0.921538	-0.918427	0.927054	0.889502	-0.692357	0	0.561544	0	0	-0.865791	-0.866547	-0.889576	-0.889576	0	0	0	0	0	0	0
C17H33O13P	475.159	17	33	13	0	0	1	1.941	0.765	0	2	0	0	0	0	0	0	0	0	0	1	1	0	0	0	0	0	-0.871345	0.899864	-0.900118	0.881081	-0.876213	-0.822667	0	0.553144	0	0	0	0.768368	0.76068	0.768368	0.768368	0	0	0	0	0	0	0
C24H28O10	475.161	24	28	10	0	0	0	1.167	0.417	0.32	11	0	0	0	0	0	0	1	0	1	0	0	0	0	0	0	0	0.810989	-0.757495	0.753702	-0.773381	0.806593	0.854945	0	-0.551765	0	0	0	-0.750624	-0.749728	-0.781807	-0.781807	0	0	0	0	0	0	0
C25H32O9	475.197	25	32	9	0	0	0	1.28	0.36	0.27	10	0	0	0	0	0	0	1	0	1	0	0	0	0	0	0	0	-0.846154	0.865387	-0.880806	0.864498	-0.837363	-0.771429	0.547253	0	-0.60066	0	0	0.739487	0.740908	0.784034	0.784034	0	0	0	0	0	0	0
C26H36O8	475.234	26	36	8	0	0	0	1.385	0.308	0.23	9	0	0	0	0	0	0	1	0	1	0	0	0	0	0	0	0	-0.934066	0.944059	-0.958852	0.953392	-0.925275	-0.885714	0	0	-0.684269	0	0	0.81299	0.809266	0.870902	0.870902	0	0	0	0	0	0	0
C21H23N3O10	476.131	21	23	10	3	0	0	1.095	0.476	0.31	12	0	0	0	0	0	0	1	0	1	0	0	0	0	0	0	0	0.781832	-0.788342	0.782074	-0.779433	0.781832	0.781832	0	0	0.655919	0	0	-0.623558	-0.602127	-0.782586	-0.782586	0	0	0	0	0	0	0
C15H27O15P	477.101	15	27	15	0	0	1	1.8	1	0	3	0	0	0	0	0	0	0	0	0	1	1	0	0	0	0	0	-0.968949	0.948925	-0.963929	0.962921	-0.964504	-0.94228	0.540033	0	0	0	0	0.92793	0.929794	0.905408	0.905408	0	0	0	0	0	0	0
C22H22O12	477.104	22	22	12	0	0	0	1	0.545	0.38	12	0	0	0	0	0	0	1	1	0	0	0	0	0	0	0	0	0.977934	-0.970813	0.978773	-0.971004	0.98235	0.964689	0	0	0.598898	0	0	-0.872518	-0.868218	-0.89489	-0.89489	0	0	0	0	0	0	0
C21H22N2O11	477.115	21	22	11	2	0	0	1.048	0.524	0.33	12	0	0	0	0	0	0	1	1	0	0	0	0	0	0	0	0	0.781832	-0.788342	0.782074	-0.779433	0.781832	0.781832	0	0	0.722062	0	0	-0.651457	-0.635272	-0.754686	-0.754686	0	0	0	0	0	0	0
C16H31O14P	477.138	16	31	14	0	0	1	1.938	0.875	0	2	0	0	0	0	0	0	0	0	0	1	1	0	0	0	0	0	-0.92236	0.931324	-0.933444	0.932666	-0.912972	-0.851951	0.579702	0	0	0	0	0.861034	0.866547	0.861034	0.861034	0	0	0	0	0	0	0
C23H26O11	477.14	23	26	11	0	0	0	1.13	0.478	0.31	11	0	0	0	0	0	0	1	0	1	0	0	0	0	0	0	0	0.986813	-0.977775	0.985611	-0.98006	0.982418	0.947253	-0.534066	0	0.618262	0	0	-0.895403	-0.895264	-0.917677	-0.917677	0	0	0	0	0	0	0
C24H30O10	477.177	24	30	10	0	0	0	1.25	0.417	0.26	10	0	0	0	0	0	0	1	0	1	0	0	0	0	0	0	0	0	0	0	0	0	0	0	0	0	0	0	0	0	0	0	-0.675287	0.585644	0	0	0	0	0
C25H34O9	477.213	25	34	9	0	0	0	1.36	0.36	0.22	9	0	0	0	0	0	0	1	0	1	0	0	0	0	0	0	0	-0.859341	0.865387	-0.874116	0.864498	-0.846154	-0.815385	0.578022	0	-0.541254	0	0	0.743942	0.736498	0.788489	0.788489	0	0	0	0	0	0	0
C26H38O8	477.249	26	38	8	0	0	0	1.462	0.308	0.18	8	0	0	0	0	0	0	1	0	1	0	0	0	0	0	0	0	-0.954896	0.9676	-0.975534	0.96779	-0.950496	-0.928493	0	0	-0.588106	0	0	0.867401	0.850995	0.911997	0.911997	0	0	0	0	0	0	0
C21H25N3O10	478.147	21	25	10	3	0	0	1.19	0.476	0.23	11	0	0	0	0	0	0	1	0	1	0	0	0	0	0	0	0	0.851874	-0.871237	0.859372	-0.85647	0.851874	0.851874	-0.642556	0	0	0	0	-0.791801	-0.76068	-0.855935	-0.855935	0	0	0	0	0	0	0
C22H24O12	479.119	22	24	12	0	0	0	1.091	0.545	0.31	11	0	0	0	0	0	0	1	1	0	0	0	0	0	0	0	0	0.986813	-0.977775	0.985611	-0.98006	0.991209	0.96044	0	0	0.589659	0	0	-0.86422	-0.866598	-0.931041	-0.931041	0	0	0	0	0	0	0
C21H24N2O11	479.131	21	24	11	2	0	0	1.143	0.524	0.26	11	0	0	0	0	0	0	1	1	0	0	0	0	0	0	0	0	0.926456	-0.941665	0.938821	-0.927555	0.926456	0.88528	-0.603912	0	0	0	0	-0.810253	-0.799851	-0.879803	-0.879803	0	0	0	0	0	0	0
C23H28O11	479.156	23	28	11	0	0	0	1.217	0.478	0.26	10	0	0	0	0	0	0	1	0	1	0	0	0	0	0	0	0	0.995604	-0.977775	0.985611	-0.98895	0.991209	0.969231	0	0	0.59186	0	0	-0.893176	-0.895264	-0.959997	-0.959997	0	0	0	0	0	0	0
C24H32O10	479.192	24	32	10	0	0	0	1.333	0.417	0.21	9	0	0	0	0	0	0	1	0	1	0	0	0	0	0	0	0	0	0	0	0	0	0	0	0	0	0	0	0	0	0	0	-0.858839	0	0	-0.622412	-0.56163	0	0
C25H36O9	479.229	25	36	9	0	0	0	1.44	0.36	0.17	8	0	0	0	0	0	0	1	0	1	0	0	0	0	0	0	0	-0.868132	0.887865	-0.896415	0.873387	-0.881319	-0.854945	0	0	-0.569857	0	0	0.746169	0.736498	0.790716	0.790716	0	0	0	0	0	0	0
C26H40O8	479.265	26	40	8	0	0	0	1.538	0.308	0.14	7	0	0	0	0	0	0	0	0	0	1	0	1	0	0	0	0	0	0	0	0	0	0	0	0	0	0	0	0	0	0	0	0	0	0	0	0	0	0
C21H23NO12	480.115	21	23	12	1	0	0	1.095	0.571	0.29	11	0	0	0	0	0	0	1	1	0	0	0	0	0	0	0	0	0.902986	-0.871237	0.891475	-0.888465	0.902986	0.859176	0	0	0.643264	0	0	-0.818935	-0.840044	-0.868268	-0.868268	0	0	0	0	0	0	0
C23H31NO10	480.188	23	31	10	1	0	0	1.348	0.435	0.18	9	0	0	0	0	0	0	1	0	1	0	0	0	0	0	0	0	0.556656	0	0	-0.545077	0.534654	0.624863	0	0	0	0	0	-0.590903	-0.614792	-0.555226	-0.555226	0	0	0	0	0	0	0
C21H22O13	481.099	21	22	13	0	0	0	1.048	0.619	0.31	11	0	0	0	0	0	0	1	1	0	0	0	0	0	0	0	0	0.973519	-0.970813	0.983253	-0.975468	0.977934	0.951444	0	0	0.625418	0	0	-0.872518	-0.868218	-0.89489	-0.89489	0	0	0	0	0	0	0
C20H22N2O12	481.11	20	22	12	2	0	0	1.1	0.6	0.25	11	0	0	0	0	0	0	1	1	0	0	0	0	0	0	0	0	0.776326	-0.788342	0.782074	-0.779433	0.776326	0.776326	0	0	0.661431	0	0	-0.637508	-0.610413	-0.768636	-0.768636	0	0	0	0	0	0	0
C22H26O12	481.135	22	26	12	0	0	0	1.182	0.545	0.25	10	0	0	0	0	0	0	1	1	0	0	0	0	0	0	0	0	0.978022	-0.977775	0.985611	-0.98006	0.973626	0.938462	0	0	0.59186	0	0	-0.873129	-0.868803	-0.93995	-0.93995	0	0	0	0	0	0	0
C24H31Cl1Fe1N4O	481.146	24	31	1	4	0	0	1.292	0.042	0.36	11	1	1	0	0	0	0	1	0	1	0	0	0	0	0	0	0	0.960059	-0.965971	0.972948	-0.961798	0.971171	0.944503	0	0	0.581787	0	0	-0.83784	-0.831686	-0.905408	-0.905408	0	0	0	0	0	0	0
C23H30O11	481.172	23	30	11	0	0	0	1.304	0.478	0.2	9	0	0	0	0	0	0	1	0	1	0	0	0	0	0	0	0	0.956044	-0.930572	0.952162	-0.955615	0.951648	0.92967	0	-0.538416	0	0	0	-0.926586	-0.92834	-0.926586	-0.926586	0	0	0	0	0	0	0
C24H34O10	481.208	24	34	10	0	0	0	1.417	0.417	0.16	8	0	0	0	0	0	0	1	0	1	0	0	0	0	0	0	0	0	0	0	0	0	0	0	0	0	0	0	0	0	0	0	-0.770462	0	0	-0.591676	-0.56398	0	0
C25H38O9	481.244	25	38	9	0	0	0	1.52	0.36	0.12	7	0	0	0	0	0	0	0	0	0	1	0	1	0	0	0	0	-0.832967	0.865387	-0.867427	0.846719	-0.824176	-0.745055	0.6	0	-0.545655	0	0	0.73726	0.734293	0.804081	0.804081	0	0	0	0	0	0	0
C21H25NO12	482.13	21	25	12	1	0	0	1.19	0.571	0.21	10	0	0	0	0	0	0	1	1	0	0	0	0	0	0	0	0	0.956194	-0.941665	0.943463	-0.948373	0.956194	0.937893	-0.560449	0	0.580531	0	0	-0.88328	-0.885918	-0.95283	-0.95283	0	0	0	0	0	0	0
C24H33Fe1N3O4	482.175	24	33	4	3	0	0	1.375	0.167	0.26	10	0	1	0	0	0	0	1	0	1	0	0	0	0	0	0	0	0.903297	-0.903599	0.934323	-0.935613	0.907692	0.894505	0	0	0	0	0	-0.93995	-0.930545	-0.895403	-0.895403	0	0	0	0	0	0	0
C22H32Fe2N2O3	483.104	22	32	3	2	0	0	1.455	0.136	0.24	8	0	0	2	0	0	0	1	0	1	0	0	0	0	0	0	0	0	0	0	0	0	0	0	0	0	0	0	0	0	0	0	0	0	0	0	0	0	0
C21H24O13	483.114	21	24	13	0	0	0	1.143	0.619	0.24	10	0	0	0	0	0	0	1	1	0	0	0	0	0	0	0	0	0.9945	-0.978851	0.986696	-0.983364	0.9901	0.957096	0	0	0.606828	0	0	-0.885239	-0.889627	-0.929836	-0.929836	0	0	0	0	0	0	0
C20H24N2O12	483.126	20	24	12	2	0	0	1.2	0.6	0.17	10	0	0	0	0	0	0	1	1	0	0	0	0	0	0	0	0	0.718668	-0.656811	0.65159	-0.64939	0.718668	0.718668	0	0	0.596998	0	0	-0.548577	-0.570703	-0.62296	-0.62296	0	0	0	0	0	0	0
C22H28O12	483.151	22	28	12	0	0	0	1.273	0.545	0.19	9	0	0	0	0	0	0	1	1	0	0	0	0	0	0	0	0	0.986813	-0.977775	0.985611	-0.98895	0.982418	0.96044	0	0	0.583059	0	0	-0.893176	-0.888649	-0.959997	-0.959997	0	0	0	0	0	0	0
C21H28N2O11	483.162	21	28	11	2	0	0	1.333	0.524	0.11	9	0	0	0	0	0	0	1	1	0	0	0	0	0	0	0	0	0	0	0	0	0	0	0	0	0	0	0	0	0	0	0	0	0	0	0	0	0	0
C23H32O11	483.187	23	32	11	0	0	0	1.391	0.478	0.14	8	0	0	0	0	0	0	1	0	1	0	0	0	0	0	0	0	0.714286	-0.674328	0.693495	-0.70671	0.70989	0.70989	0	-0.578464	0	0	0	-0.746169	-0.758549	-0.714986	-0.714986	0	0	0	0	0	0	0
C24H36O10	483.224	24	36	10	0	0	0	1.5	0.417	0.11	7	0	0	0	0	0	0	0	0	0	1	0	1	0	0	0	0	-0.582418	0.618134	-0.59092	0.597815	-0.573626	-0.556044	0.648352	0	0	0	0	0.552388	0	0.645937	0.645937	-0.586911	0	0	0	0	0	0
C21H35Fe1NO6S	484.146	21	35	6	1	1	0	1.667	0.286	0	5	0	1	0	0	0	0	0	0	0	1	0	1	1	0	0	0	0.933318	-0.91827	0.924895	-0.934494	0.933318	0.942469	0	0	0.55763	0	0	-0.88328	-0.872147	-0.95283	-0.95283	0	0	0	0	0	0	0
C22H31NO11	484.182	22	31	11	1	0	0	1.409	0.5	0.1	8	0	0	0	0	0	0	1	0	1	0	0	0	0	0	0	0	0.812931	-0.801538	0.819861	-0.817092	0.812931	0.812931	-0.623085	0	0	0	0	-0.880601	-0.870569	-0.806601	-0.806601	0	0	0	0	0	0	0
C20H22O14	485.094	20	22	14	0	0	0	1.1	0.7	0.23	10	0	0	0	0	0	0	1	1	0	0	0	0	0	0	0	0	0.878647	-0.871237	0.891475	-0.888465	0.878647	0.834837	-0.542765	0	0.657883	0	0	-0.843601	-0.84737	-0.843601	-0.843601	0	0	0	0	0	0	0
C21H26O13	485.13	21	26	13	0	0	0	1.238	0.619	0.17	9	0	0	0	0	0	0	1	1	0	0	0	0	0	0	0	0	0.982418	-0.977775	0.985611	-0.984505	0.978022	0.951648	0	0	0.59846	0	0	-0.893176	-0.888649	-0.959997	-0.959997	0	0	0	0	0	0	0
C22H30O12	485.166	22	30	12	0	0	0	1.364	0.545	0.12	8	0	0	0	0	0	0	1	1	0	0	0	0	0	0	0	0	0.956044	-0.930572	0.952162	-0.95117	0.96044	0.938462	0	-0.560665	0	0	0	-0.90654	-0.912905	-0.928813	-0.928813	0	0	0	0	0	0	0
C26H30O9	485.182	26	30	9	0	0	0	1.154	0.346	0.35	12	0	0	0	0	0	0	1	0	1	0	0	0	0	0	0	0	-0.889633	0.91437	-0.91158	0.895109	-0.907294	-0.876388	0	0	-0.689507	0	0	0.77408	0.772979	0.868044	0.868044	0	0	0	0	0	0	0
C23H34O11	485.203	23	34	11	0	0	0	1.478	0.478	0.09	7	0	0	0	0	0	0	1	0	1	0	0	0	0	0	0	0	0	0	0	0	0	0	0	-0.614062	0	0	0	0	0	0	0	-0.77726	0	0	0	-0.58513	0	0
C27H34O8	485.218	27	34	8	0	0	0	1.259	0.296	0.3	11	0	0	0	0	0	0	1	0	1	0	0	0	0	0	0	0	-0.86161	0.874971	-0.885301	0.871237	-0.866478	-0.832403	0	0.587638	0	0	0	0.728901	0.726492	0.728901	0.728901	0	0	0	0	0	0	0
C20H24O14	487.109	20	24	14	0	0	0	1.2	0.7	0.15	9	0	0	0	0	0	0	1	1	0	0	0	0	0	0	0	0	0.931748	-0.924123	0.921538	-0.918427	0.931748	0.894196	-0.664193	0	0.556845	0	0	-0.853898	-0.859483	-0.901469	-0.901469	0	0	0	0	0	0	0
C17H29O14P	487.122	17	29	14	0	0	1	1.706	0.824	0	4	0	0	0	0	0	0	0	0	0	1	1	0	0	0	0	0	-0.927054	0.943325	-0.942969	0.937412	-0.92236	-0.866033	0.575008	0	0	0	0	0.872927	0.873611	0.872927	0.872927	0	0	0	0	0	0	0
C24H24O11	487.125	24	24	11	0	0	0	1	0.458	0.41	13	0	0	0	0	0	0	1	0	1	0	0	0	0	0	0	0	0.852935	-0.82517	0.844598	-0.841746	0.852935	0.852935	0	0	0.546172	0	0	-0.804706	-0.799224	-0.830665	-0.830665	0	0	0	0	0	0	0
C21H28O13	487.146	21	28	13	0	0	0	1.333	0.619	0.1	8	0	0	0	0	0	0	1	1	0	0	0	0	0	0	0	0	0.985699	-0.978851	0.986696	-0.987814	0.981299	0.957096	-0.532454	0	0.609031	0	0	-0.916457	-0.909494	-0.938755	-0.938755	0	0	0	0	0	0	0
C22H32O12	487.182	22	32	12	0	0	0	1.455	0.545	0.06	7	0	0	0	0	0	0	1	1	0	0	0	0	0	0	0	0	0.793407	-0.744008	0.771541	-0.775603	0.797802	0.771429	0	0	0	0	0	-0.777352	-0.809266	-0.772898	-0.772898	0	0	0	0	0	0	0
C27H36O8	487.234	27	36	8	0	0	0	1.333	0.296	0.26	10	0	0	0	0	0	0	1	0	1	0	0	0	0	0	0	0	-0.917666	0.931324	-0.935826	0.92792	-0.912972	-0.861339	0.551538	0	0	0	0	0.853898	0.857128	0.853898	0.853898	0	0	0	0	0	0	0
C16H27O15P	489.101	16	27	15	0	0	1	1.688	0.938	0	4	0	0	0	0	0	0	0	0	0	1	1	0	0	0	0	0	-0.931031	0.952193	-0.944623	0.941434	-0.921881	-0.889855	0.629075	0	0	0	0	0.906463	0.887065	0.906463	0.906463	0	0	0	0	0	0	0
C23H22O12	489.104	23	22	12	0	0	0	0.957	0.522	0.41	13	0	0	0	0	0	0	1	1	0	0	0	0	0	0	0	0	0.837567	-0.82517	0.844598	-0.841746	0.837567	0.837567	0	0	0	0	0	-0.791727	-0.776096	-0.843644	-0.843644	0	0	0	0	0	0	0
C20H26O12S	489.107	20	26	12	0	1	0	1.3	0.6	0.08	8	0	0	0	0	0	0	1	1	0	0	0	0	0	0	0	0	0.776326	-0.788342	0.782074	-0.779433	0.776326	0.776326	0	0	0.661431	0	0	-0.637508	-0.610413	-0.768636	-0.768636	0	0	0	0	0	0	0
C20H26O14	489.125	20	26	14	0	0	0	1.3	0.7	0.08	8	0	0	0	0	0	0	1	1	0	0	0	0	0	0	0	0	0.776326	-0.788342	0.782074	-0.779433	0.776326	0.776326	0	0	0.661431	0	0	-0.637508	-0.610413	-0.768636	-0.768636	0	0	0	0	0	0	0
C24H26O11	489.14	24	26	11	0	0	0	1.083	0.458	0.35	12	0	0	0	0	0	0	1	0	1	0	0	0	0	0	0	0	0.96044	-0.966536	0.974461	-0.962282	0.964835	0.942857	0	-0.549541	0.585259	0	0	-0.846401	-0.837932	-0.913222	-0.913222	0	0	0	0	0	0	0
C24H27Cl1N2O7	489.144	24	27	7	2	0	0	1.125	0.292	0.38	12	1	0	0	0	0	0	1	0	1	0	0	0	0	0	0	0	0.827322	-0.806833	0.831604	-0.828796	0.827322	0.827322	0	0	0	0	0	-0.817685	-0.804364	-0.817685	-0.817685	0	0	0	0	0	0	0
C21H30O13	489.161	21	30	13	0	0	0	1.429	0.619	0.03	7	0	0	0	0	0	0	1	1	0	0	0	0	0	0	0	0	0.901293	-0.876158	0.878476	-0.883606	0.901293	0.846392	-0.537573	0	0.56221	0	0	-0.804457	-0.83313	-0.88328	-0.88328	0	0	0	0	0	0	0
C25H30O10	489.177	25	30	10	0	0	0	1.2	0.4	0.3	11	0	0	0	0	0	0	1	0	1	0	0	0	0	0	0	0	0	0	0	0	0	0	0	0	0	0	0	0	0	0	0	-0.897362	0	0	-0.632658	-0.538131	0	0
C26H34O9	489.213	26	34	9	0	0	0	1.308	0.346	0.26	10	0	0	0	0	0	0	1	0	1	0	0	0	0	0	0	0	-0.920879	0.944059	-0.947703	0.935613	-0.916484	-0.894505	0	0	-0.567657	0	0	0.828582	0.809266	0.895403	0.895403	0	0	0	0	0	0	0
C27H38O8	489.249	27	38	8	0	0	0	1.407	0.296	0.22	9	0	0	0	0	0	0	1	0	1	0	0	0	0	0	0	0	-0.947044	0.940496	-0.958549	0.957625	-0.937893	-0.873842	0	0	-0.570226	0	0	0.885598	0.899689	0.885598	0.885598	0	0	0	0	0	0	0
C22H25N3O10	490.147	22	25	10	3	0	0	1.136	0.455	0.29	12	0	0	0	0	0	0	1	0	1	0	0	0	0	0	0	0	0.893251	-0.871237	0.886536	-0.883543	0.893251	0.839704	0	0	0.696869	0	0	-0.804135	-0.822951	-0.843601	-0.843601	0	0	0	0	0	0	0
C16H29O15P	491.117	16	29	15	0	0	1	1.812	0.938	0	3	0	0	0	0	0	0	0	0	0	1	1	0	0	0	0	0	-0.89443	0.893705	-0.898204	0.904424	-0.880705	-0.857829	0.592474	0	0	0	0	0.82764	0.820507	0.82764	0.82764	0	0	0	0	0	0	0
C23H24O12	491.119	23	24	12	0	0	0	1.043	0.522	0.35	12	0	0	0	0	0	0	1	1	0	0	0	0	0	0	0	0	0.985699	-0.978851	0.982231	-0.978914	0.981299	0.957096	-0.554456	0	0.575991	0	0	-0.896388	-0.889627	-0.918687	-0.918687	0	0	0	0	0	0	0
C22H24N2O11	491.131	22	24	11	2	0	0	1.091	0.5	0.31	12	0	0	0	0	0	0	1	0	1	0	0	0	0	0	0	0	0.876213	-0.871237	0.86925	-0.866315	0.876213	0.876213	-0.642556	0	0	0	0	-0.831268	-0.814404	-0.855935	-0.855935	0	0	0	0	0	0	0
C24H28O11	491.156	24	28	11	0	0	0	1.167	0.458	0.3	11	0	0	0	0	0	0	1	0	1	0	0	0	0	0	0	0	0.995604	-0.977775	0.985611	-0.98895	0.991209	0.969231	0	0	0.609461	0	0	-0.915449	-0.91511	-0.937723	-0.937723	0	0	0	0	0	0	0
C23H28N2O10	491.167	23	28	10	2	0	0	1.217	0.435	0.25	11	0	0	0	0	0	0	1	0	1	0	0	0	0	0	0	0	0.933391	-0.888694	0.916578	-0.907865	0.948947	0.931169	0	0	0.612934	0	0	-0.826579	-0.849524	-0.840092	-0.840092	0	0	0	0	0	0	0
C25H32O10	491.192	25	32	10	0	0	0	1.28	0.4	0.25	10	0	0	0	0	0	0	1	0	1	0	0	0	0	0	0	0	0	0	0	0	0	0	0	0	0	0	0	0	0	0	0	-0.838444	0	0	-0.637781	0	0	0
C26H36O9	491.229	26	36	9	0	0	0	1.385	0.346	0.21	9	0	0	0	0	0	0	1	0	1	0	0	0	0	0	0	0	-0.863736	0.910342	-0.907565	0.877832	-0.881319	-0.824176	0.551648	0	-0.539054	0	0	0.768443	0.754139	0.835264	0.835264	0	0	0	0	0	0	0
C27H40O8	491.265	27	40	8	0	0	0	1.481	0.296	0.17	8	0	0	0	0	0	0	1	0	1	0	0	0	0	0	0	0	-0.75155	0.763002	-0.783471	0.759948	-0.781832	-0.776326	0	0.621462	0	0	0	0.647272	0.64632	0.647272	0.647272	0.584718	0	0	0	0	0	0
C24H31NO10	492.187	24	31	10	1	0	0	1.292	0.417	0.22	10	0	0	0	0	0	0	1	0	1	0	0	0	0	0	0	0	0	0	0	0	0	0	0	0	0	0	0	-0.566829	-0.613946	0	0	0	0	0	0	0	0	0
C22H22O13	493.099	22	22	13	0	0	0	1	0.591	0.35	12	0	0	0	0	0	0	1	1	0	0	0	0	0	0	0	0	0.912972	-0.924123	0.926301	-0.923173	0.912972	0.866033	-0.575008	0	0.599137	0	0	-0.842006	-0.845354	-0.913362	-0.913362	0	0	0	0	0	0	0
C23H26O12	493.135	23	26	12	0	0	0	1.13	0.522	0.29	11	0	0	0	0	0	0	1	1	0	0	0	0	0	0	0	0	0.995604	-0.977775	0.985611	-0.98895	0.991209	0.969231	0	0	0.59186	0	0	-0.893176	-0.895264	-0.959997	-0.959997	0	0	0	0	0	0	0
C22H26N2O11	493.146	22	26	11	2	0	0	1.182	0.5	0.24	11	0	0	0	0	0	0	1	0	1	0	0	0	0	0	0	0	0.962282	-0.943243	0.95491	-0.964045	0.94228	0.915612	0	0	0.59736	0	0	-0.878381	-0.88074	-0.945948	-0.945948	0	0	0	0	0	0	0
C24H30O11	493.172	24	30	11	0	0	0	1.25	0.458	0.24	10	0	0	0	0	0	0	1	0	1	0	0	0	0	0	0	0	0.978022	-0.935068	0.956622	-0.962282	0.973626	0.96044	0	0	0	0	0	-0.904312	-0.917315	-0.94886	-0.94886	0	0	0	0	0	0	0
C23H30N2O10	493.183	23	30	10	2	0	0	1.304	0.435	0.19	10	0	0	0	0	0	0	1	0	1	0	0	0	0	0	0	0	0	0	0	0	0	0	0	0	0	-0.566245	0	0	0	0	0	0	0	0	0	0	0	0
C25H34O10	493.208	25	34	10	0	0	0	1.36	0.4	0.2	9	0	0	0	0	0	0	1	0	1	0	0	0	0	0	0	0	0	0	0	0	0	0	0	0	0	0	0	0	0	0	0	-0.849774	0	0	-0.58143	0	0	0
C26H38O9	493.244	26	38	9	0	0	0	1.462	0.346	0.16	8	0	0	0	0	0	0	1	0	1	0	0	0	0	0	0	0	-0.925275	0.93282	-0.947703	0.944503	-0.907692	-0.868132	0	0	-0.633664	0	0	0.85531	0.848957	0.899858	0.899858	0	0	0	0	0	0	0
C24H21Cl1Fe1O4S	495.013	24	21	4	0	1	0	0.875	0.167	0.55	14	1	1	0	1	0	1	0	0	0	0	0	0	0	0	0	0	0	0	0	0	0	0	0	0	0.61012	0	0	0	0	0	0	0	0	0.609449	0	0	0	-0.609449
C21H20O14	495.078	21	20	14	0	0	0	0.952	0.667	0.36	12	0	0	0	0	0	0	1	1	0	0	0	0	0	0	0	0	0.765315	-0.788342	0.782074	-0.779433	0.765315	0.765315	0	0	0.661431	0	0	-0.623558	-0.593841	-0.782586	-0.782586	0	0	0	0	0	0	0
C22H24O13	495.114	22	24	13	0	0	0	1.091	0.591	0.29	11	0	0	0	0	0	0	1	1	0	0	0	0	0	0	0	0	0.964689	-0.970813	0.983253	-0.979933	0.960274	0.933784	0	-0.536329	0.607738	0	0	-0.859095	-0.850499	-0.926212	-0.926212	0	0	0	0	0	0	0
C21H24N2O12	495.126	21	24	12	2	0	0	1.143	0.571	0.23	11	0	0	0	0	0	0	1	1	0	0	0	0	0	0	0	0	0.86161	-0.871237	0.86925	-0.866315	0.86161	0.86161	-0.623085	0	0	0	0	-0.818935	-0.792426	-0.868268	-0.868268	0	0	0	0	0	0	0
C23H28O12	495.151	23	28	12	0	0	0	1.217	0.522	0.24	10	0	0	0	0	0	0	1	1	0	0	0	0	0	0	0	0	0.995604	-0.977775	0.985611	-0.98895	0.991209	0.969231	0	0	0.59186	0	0	-0.893176	-0.895264	-0.959997	-0.959997	0	0	0	0	0	0	0
C22H28N2O11	495.162	22	28	11	2	0	0	1.273	0.5	0.17	10	0	0	0	0	0	0	1	0	1	0	0	0	0	0	0	0	0.910443	-0.908912	0.920253	-0.925242	0.910443	0.892143	-0.546723	0	0	0	0	-0.894872	-0.888213	-0.941238	-0.941238	0	0	0	0	0	0	0
C24H32O11	495.187	24	32	11	0	0	0	1.333	0.458	0.19	9	0	0	0	0	0	0	1	0	1	0	0	0	0	0	0	0	0.736264	-0.705796	0.733633	-0.746713	0.740659	0.745055	0	-0.589588	0	0	0	-0.763988	-0.771779	-0.750624	-0.750624	0	0	0	0	0	0	0
C25H36O10	495.224	25	36	10	0	0	0	1.44	0.4	0.15	8	0	0	0	0	0	0	1	0	1	0	0	0	0	0	0	0	-0.613187	0.65185	-0.622139	0.611149	-0.608791	-0.578022	0.701099	0	0	0	0	0.536796	0	0.630346	0.630346	-0.559718	0	0	0	0	0	0
C22H27NO12	496.146	22	27	12	1	0	0	1.227	0.545	0.2	10	0	0	0	0	0	0	1	1	0	0	0	0	0	0	0	0	0.947044	-0.941665	0.943463	-0.948373	0.947044	0.928743	-0.565024	0	0.571371	0	0	-0.88328	-0.879032	-0.95283	-0.95283	0	0	0	0	0	0	0
C23H31NO11	496.182	23	31	11	1	0	0	1.348	0.478	0.15	9	0	0	0	0	0	0	1	0	1	0	0	0	0	0	0	0	0.874378	-0.852874	0.855215	-0.854601	0.874378	0.811441	-0.600152	0	0	0	0	-0.80869	-0.834426	-0.776798	-0.776798	0	0	0	0	0	0	0
C21H22O14	497.094	21	22	14	0	0	0	1.048	0.667	0.29	11	0	0	0	0	0	0	1	1	0	0	0	0	0	0	0	0	0.881081	-0.871237	0.86925	-0.866315	0.881081	0.881081	-0.613349	0	0	0	0	-0.818935	-0.807078	-0.868268	-0.868268	0	0	0	0	0	0	0
C22H26O13	497.13	22	26	13	0	0	0	1.182	0.591	0.23	10	0	0	0	0	0	0	1	1	0	0	0	0	0	0	0	0	0.995604	-0.977775	0.985611	-0.984505	0.991209	0.96044	0	0	0.59846	0	0	-0.884266	-0.888649	-0.928813	-0.928813	0	0	0	0	0	0	0
C23H30O12	497.166	23	30	12	0	0	0	1.304	0.522	0.18	9	0	0	0	0	0	0	1	1	0	0	0	0	0	0	0	0	0.986813	-0.977775	0.985611	-0.98895	0.982418	0.96044	0	0	0.583059	0	0	-0.893176	-0.888649	-0.959997	-0.959997	0	0	0	0	0	0	0
C24H34O11	497.203	24	34	11	0	0	0	1.417	0.458	0.14	8	0	0	0	0	0	0	1	0	1	0	0	0	0	0	0	0	0.591209	-0.566435	0.573081	-0.582258	0.595604	0.6	0	-0.64521	0	0	0	-0.563525	-0.568912	-0.545706	-0.545706	-0.632232	0	0	0	0	0	0
C25H38O10	497.239	25	38	10	0	0	0	1.52	0.4	0.1	7	0	0	0	0	0	0	0	0	0	1	0	1	0	0	0	0	-0.643956	0.65185	-0.664507	0.66893	-0.608791	-0.595604	0	0	0	0	0	0.605845	0.586552	0.641483	0.641483	0	0	0	0	0	0	0
C22H37Fe1NO6S	498.162	22	37	6	1	1	0	1.682	0.273	0	5	0	1	0	0	0	0	0	0	0	1	0	1	1	0	0	0	0.924168	-0.901893	0.908649	-0.918303	0.924168	0.942469	0	0	0	0	0	-0.88328	-0.876737	-0.95283	-0.95283	0	0	0	0	0	0	0
C21H24O14	499.109	21	24	14	0	0	0	1.143	0.667	0.21	10	0	0	0	0	0	0	1	1	0	0	0	0	0	0	0	0	0.931748	-0.924123	0.926301	-0.923173	0.931748	0.884808	-0.617254	0	0.58034	0	0	-0.842006	-0.852419	-0.913362	-0.913362	0	0	0	0	0	0	0
C22H28O13	499.146	22	28	13	0	0	0	1.273	0.591	0.16	9	0	0	0	0	0	0	1	1	0	0	0	0	0	0	0	0	0.982418	-0.977775	0.985611	-0.984505	0.978022	0.951648	0	0	0.59846	0	0	-0.893176	-0.888649	-0.959997	-0.959997	0	0	0	0	0	0	0
C23H32O12	499.182	23	32	12	0	0	0	1.391	0.522	0.12	8	0	0	0	0	0	0	1	1	0	0	0	0	0	0	0	0	0.912088	-0.883369	0.909795	-0.91339	0.907692	0.868132	0	-0.547316	0	0	0	-0.888721	-0.904084	-0.893176	-0.893176	0	0	0	0	0	0	0
C27H32O9	499.197	27	32	9	0	0	0	1.185	0.333	0.33	12	0	0	0	0	0	0	1	0	1	0	0	0	0	0	0	0	-0.694131	0.707289	-0.680876	0.701886	-0.653149	-0.555817	0.709499	0	0	0	0	0.75279	0.752967	0.75279	0.75279	0	0	0	0	0	0	0
C21H26O14	501.125	21	26	14	0	0	0	1.238	0.667	0.14	9	0	0	0	0	0	0	1	1	0	0	0	0	0	0	0	0	0.912972	-0.924123	0.926301	-0.923173	0.912972	0.866033	-0.678275	0	0.608535	0	0	-0.877684	-0.873611	-0.877684	-0.877684	0	0	0	0	0	0	0
C18H31O14P	501.138	18	31	14	0	0	1	1.722	0.778	0	4	0	0	0	0	0	0	0	0	0	1	1	0	0	0	0	0	-0.898119	0.899864	-0.900118	0.908154	-0.893251	-0.883515	0	0.540824	0	0	0	0.878135	0.869348	0.878135	0.878135	0	0	0	0	0	0	0
C17H30Fe1N6O8	501.14	17	30	8	6	0	0	1.765	0.471	0	6	0	1	0	0	0	0	0	0	0	1	0	1	1	0	0	0	0.671764	-0.670853	0.640825	-0.638661	0.671764	0.598746	-0.766687	0	0	0	0	-0.633934	-0.660558	-0.559934	-0.559934	0	0	0	0	0	0.54883	0
C22H38Fe1O7S	501.161	22	38	7	0	1	0	1.727	0.318	0	4	0	1	0	0	0	0	0	0	0	1	0	1	0	0	0	0	0.959297	-0.931596	0.95321	-0.954442	0.954896	0.930694	0	-0.540123	0	0	0	-0.916457	-0.92274	-0.938755	-0.938755	0	0	0	0	0	0	0
C26H30O10	501.177	26	30	10	0	0	0	1.154	0.385	0.33	12	0	0	0	0	0	0	1	0	1	0	0	0	0	0	0	0	0	0	0	0	0	0	0	0	-0.545655	0	0	0	0	0	0	0	0	0	0	0	0	0
C23H34O12	501.198	23	34	12	0	0	0	1.478	0.522	0.06	7	0	0	0	0	0	0	1	1	0	0	0	0	0	0	0	0	0.538462	0	0	-0.548923	0	0	0	0	0	0	0	-0.654847	-0.670345	-0.556843	-0.556843	0	0	0	-0.653149	0	0	0
C27H34O9	501.213	27	34	9	0	0	0	1.259	0.333	0.29	11	0	0	0	0	0	0	1	0	1	0	0	0	0	0	0	0	-0.956044	0.966536	-0.965542	0.962282	-0.942857	-0.885714	0.564835	0	-0.611662	0	0	0.857538	0.851162	0.915449	0.915449	0	0	0	0	0	0	0
C17H29O15P	503.117	17	29	15	0	0	1	1.706	0.882	0	4	0	0	0	0	0	0	0	0	0	1	1	0	0	0	0	0	-0.917666	0.919322	-0.92392	0.92792	-0.903584	-0.842563	0.584396	0	0	0	0	0.870548	0.880676	0.870548	0.870548	0	0	0	0	0	0	0
C24H25Cl1N2O8	503.123	24	25	8	2	0	0	1.042	0.333	0.42	13	1	0	0	0	0	0	1	0	1	0	0	0	0	0	0	0	0.781832	-0.788342	0.782074	-0.779433	0.781832	0.781832	0	0	0.677966	0	0	-0.651457	-0.626986	-0.754686	-0.754686	0	0	0	0	0	0	0
C21H28O14	503.141	21	28	14	0	0	0	1.333	0.667	0.07	8	0	0	0	0	0	0	1	1	0	0	0	0	0	0	0	0	0.837567	-0.82517	0.844598	-0.841746	0.837567	0.837567	0	0	0	0	0	-0.791727	-0.776096	-0.843644	-0.843644	0	0	0	0	0	0	0
C18H33O14P	503.154	18	33	14	0	0	1	1.833	0.778	0	3	0	0	0	0	0	0	0	0	0	1	1	0	0	0	0	0	-0.876213	0.899864	-0.900118	0.886004	-0.871345	-0.817799	0	0.540824	0	0	0	0.778235	0.770448	0.778235	0.778235	0	0	0	0	0	0	0
C25H28O11	503.156	25	28	11	0	0	0	1.12	0.44	0.33	12	0	0	0	0	0	0	1	0	1	0	0	0	0	0	0	0	0.938462	-0.930572	0.952162	-0.946725	0.934066	0.898901	0	0	0	0	0	-0.93995	-0.941571	-0.873129	-0.873129	0	0	0	0	0	0	0
C22H32O13	503.177	22	32	13	0	0	0	1.455	0.591	0.03	7	0	0	0	0	0	0	1	1	0	0	0	0	0	0	0	0	0.77319	-0.719409	0.732257	-0.749446	0.77319	0.75489	0	0	0	0	0	-0.758091	-0.787228	-0.744181	-0.744181	0	0	0	0	0	0	0
C26H32O10	503.192	26	32	10	0	0	0	1.231	0.385	0.29	11	0	0	0	0	0	0	1	0	1	0	0	0	0	0	0	0	-0.630769	0.636116	-0.648898	0.635595	-0.621978	-0.6	0.534066	0	0	0	0	0.543478	0.542451	0.592481	0.592481	0	0	0	0	0	0	0
C27H36O9	503.229	27	36	9	0	0	0	1.333	0.333	0.24	10	0	0	0	0	0	0	1	0	1	0	0	0	0	0	0	0	-0.969231	0.977775	-0.978921	0.975616	-0.96044	-0.920879	0.56044	0	-0.561056	0	0	0.893176	0.879828	0.937723	0.937723	0	0	0	0	0	0	0
C23H22O13	505.099	23	22	13	0	0	0	0.957	0.565	0.39	13	0	0	0	0	0	0	1	1	0	0	0	0	0	0	0	0	0.781832	-0.788342	0.782074	-0.779433	0.781832	0.781832	0	0	0.711038	0	0	-0.665407	-0.643558	-0.740736	-0.740736	0	0	0	0	0	0	0
C17H31O15P	505.133	17	31	15	0	0	1	1.824	0.882	0	3	0	0	0	0	0	0	0	0	0	1	1	0	0	0	0	0	-0.832403	0.874971	-0.858137	0.841704	-0.822667	-0.735046	0.606048	0	0	0	0	0.763435	0.750912	0.763435	0.763435	0	0	0	0	0	-0.5919	0
C24H26O12	505.135	24	26	12	0	0	0	1.083	0.5	0.33	12	0	0	0	0	0	0	1	0	1	0	0	0	0	0	0	0	0.973626	-0.977775	0.978921	-0.98006	0.964835	0.92967	-0.556044	0	0.545655	0	0	-0.893176	-0.879828	-0.937723	-0.937723	0	0	0	0	0	0	0
C23H26N2O11	505.146	23	26	11	2	0	0	1.13	0.478	0.29	12	0	0	0	0	0	0	1	0	1	0	0	0	0	0	0	0	0.79835	-0.788342	0.782074	-0.779433	0.79835	0.79835	0	0	0.683478	0	0	-0.637508	-0.626986	-0.768636	-0.768636	0	0	0	0	0	0	0
C25H30O11	505.172	25	30	11	0	0	0	1.2	0.44	0.28	11	0	0	0	0	0	0	1	0	1	0	0	0	0	0	0	0	0.920879	-0.890112	0.925404	-0.935613	0.907692	0.894505	0	0	0.567657	0	0	-0.882039	-0.890854	-0.926586	-0.926586	0	0	0	0	0	0	0
C26H34O10	505.208	26	34	10	0	0	0	1.308	0.385	0.24	10	0	0	0	0	0	0	1	0	1	0	0	0	0	0	0	0	-0.692308	0.719283	-0.711334	0.704488	-0.687912	-0.63956	0.687912	0	0	0	0	0.663756	0.657115	0.730577	0.730577	0	0	0	0	0	0	0
C24H29NO11	506.167	24	29	11	1	0	0	1.208	0.458	0.26	11	0	0	0	0	0	0	1	0	1	0	0	0	0	0	0	0	0.889502	-0.856914	0.878676	-0.875709	0.889502	0.842563	-0.640723	0	0	0	0	-0.889576	-0.913642	-0.865791	-0.865791	0	0	0	0	0	0	0
C23H24O13	507.114	23	24	13	0	0	0	1.043	0.565	0.33	12	0	0	0	0	0	0	1	1	0	0	0	0	0	0	0	0	0.944756	-0.941665	0.943463	-0.932181	0.944756	0.89443	-0.599337	0	0.570226	0	0	-0.821845	-0.827392	-0.868211	-0.868211	0	0	0	0	0	0	0
C24H28O12	507.151	24	28	12	0	0	0	1.167	0.5	0.28	11	0	0	0	0	0	0	1	0	1	0	0	0	0	0	0	0	0.982418	-0.977775	0.985611	-0.984505	0.986813	0.964835	0	-0.540641	0.587459	0	0	-0.884266	-0.879828	-0.951087	-0.951087	0	0	0	0	0	0	0
C23H28N2O11	507.162	23	28	11	2	0	0	1.217	0.478	0.23	11	0	0	0	0	0	0	1	0	1	0	0	0	0	0	0	0	0.893251	-0.871237	0.886536	-0.883543	0.893251	0.839704	0	0	0.677376	0	0	-0.779468	-0.800973	-0.868268	-0.868268	0	0	0	0	0	0	0
C25H32O11	507.187	25	32	11	0	0	0	1.28	0.44	0.23	10	0	0	0	0	0	0	1	0	1	0	0	0	0	0	0	0	0.885714	-0.82268	0.854047	-0.857831	0.881319	0.859341	0	0	0	0	0	-0.788489	-0.818086	-0.841946	-0.841946	0	0	0	0	0	0	0
C26H36O10	507.224	26	36	10	0	0	0	1.385	0.385	0.19	9	0	0	0	0	0	0	1	0	1	0	0	0	0	0	0	0	-0.630769	0.674328	-0.653357	0.646707	-0.617582	-0.573626	0.630769	0	-0.539054	0	0	0	0	0.608072	0.608072	0	0	0	0	0	0	0
C27H40O9	507.26	27	40	9	0	0	0	1.481	0.333	0.16	8	0	0	0	0	0	0	1	0	1	0	0	0	0	0	0	0	-0.955297	0.967816	-0.973805	0.965971	-0.964288	-0.941811	0.54171	0	0	0	-0.532719	0.938536	0.924634	0.938536	0.938536	0	0	0	0	0	0	0
C23H27NO12	508.146	23	27	12	1	0	0	1.174	0.522	0.25	11	0	0	0	0	0	0	1	1	0	0	0	0	0	0	0	0	0.86161	-0.871237	0.86925	-0.866315	0.86161	0.86161	-0.623085	0	0	0	0	-0.818935	-0.792426	-0.868268	-0.868268	0	0	0	0	0	0	0
C22H22O14	509.094	22	22	14	0	0	0	1	0.636	0.33	12	0	0	0	0	0	0	1	1	0	0	0	0	0	0	0	0	0.84269	-0.82517	0.844598	-0.841746	0.84269	0.84269	0	0	0	0	0	-0.778748	-0.768386	-0.856623	-0.856623	0	0	0	0	0	0	0
C23H26O13	509.13	23	26	13	0	0	0	1.13	0.565	0.27	11	0	0	0	0	0	0	1	1	0	0	0	0	0	0	0	0	0.977934	-0.970813	0.983253	-0.984397	0.973519	0.955859	0	0	0.614368	0	0	-0.890416	-0.883721	-0.93516	-0.93516	0	0	0	0	0	0	0
C22H26N2O12	509.141	22	26	12	2	0	0	1.182	0.545	0.21	11	0	0	0	0	0	0	1	1	0	0	0	0	0	0	0	0	0.837567	-0.82517	0.844598	-0.841746	0.837567	0.837567	0	0	0	0	0	-0.791727	-0.776096	-0.843644	-0.843644	0	0	0	0	0	0	0
C24H30O12	509.166	24	30	12	0	0	0	1.25	0.5	0.22	10	0	0	0	0	0	0	1	0	1	0	0	0	0	0	0	0	1	-0.977775	0.985611	-0.98895	0.995604	0.973626	0	0	0.605061	0	0	-0.904312	-0.908494	-0.94886	-0.94886	0	0	0	0	0	0	0
C26H38O10	509.239	26	38	10	0	0	0	1.462	0.385	0.14	8	0	0	0	0	0	0	1	0	1	0	0	0	0	0	0	0	-0.70989	0.74176	-0.729174	0.726712	-0.714286	-0.692308	0.692308	0	0	0	0	0.717213	0.696806	0.761761	0.761761	0	0	0	0	0	0	0
C22H33Fe1NO7S	510.125	22	33	7	1	1	0	1.5	0.318	0.09	7	0	1	0	0	0	0	0	0	0	1	0	1	1	0	0	0	0.781832	-0.788342	0.782074	-0.779433	0.781832	0.781832	0	0	0.655919	0	0	-0.623558	-0.602127	-0.782586	-0.782586	0	0	0	0	0	0	0
C22H24O14	511.109	22	24	14	0	0	0	1.091	0.636	0.27	11	0	0	0	0	0	0	1	1	0	0	0	0	0	0	0	0	0.931748	-0.924123	0.926301	-0.923173	0.931748	0.884808	-0.668887	0	0.599137	0	0	-0.865791	-0.873611	-0.889576	-0.889576	0	0	0	0	0	0	0
C23H28O13	511.146	23	28	13	0	0	0	1.217	0.565	0.21	10	0	0	0	0	0	0	1	1	0	0	0	0	0	0	0	0	0.982418	-0.977775	0.985611	-0.98895	0.978022	0.956044	0	0	0.587459	0	0	-0.904312	-0.895264	-0.94886	-0.94886	0	0	0	0	0	0	0
C22H28N2O12	511.157	22	28	12	2	0	0	1.273	0.545	0.14	10	0	0	0	0	0	0	1	1	0	0	0	0	0	0	0	0	0.602237	0	0	0	0.602237	0.602237	0	0	0	0	0	0	0	-0.562828	-0.562828	0	0	0	0	0	0	0
C24H32O12	511.182	24	32	12	0	0	0	1.333	0.5	0.17	9	0	0	0	0	0	0	1	0	1	0	0	0	0	0	0	0	0.947253	-0.903599	0.934323	-0.940058	0.942857	0.92967	0	0	0	0	0	-0.926586	-0.939366	-0.926586	-0.926586	0	0	0	0	0	0	0
C25H36O11	511.218	25	36	11	0	0	0	1.44	0.44	0.13	8	0	0	0	0	0	0	1	0	1	0	0	0	0	0	0	0	0	0	0	0	0	0	0	-0.55399	0	0	0	0	0	0	0	-0.786325	0	0	0	0	0	0
C26H40O10	511.255	26	40	10	0	0	0	1.538	0.385	0.1	7	0	0	0	0	0	0	0	0	0	1	0	1	0	0	0	0	-0.602237	0.619614	-0.614688	0.608966	-0.602237	-0.548144	0	0	0	0	-0.602237	0.613994	0.60785	0.613994	0.613994	0.624661	-0.558433	-0.609449	0.710266	0.64392	0	0.609449
C23H39Fe1NO6S	512.177	23	39	6	1	1	0	1.696	0.261	0	5	0	1	0	0	0	0	0	0	0	1	0	1	1	0	0	0	0.688233	-0.660236	0.691298	-0.688963	0.688233	0.688233	0	0	0	0	0	-0.637508	-0.638034	-0.768636	-0.768636	0	0	0	0	0	0	0
C22H26O14	513.125	22	26	14	0	0	0	1.182	0.636	0.2	10	0	0	0	0	0	0	1	1	0	0	0	0	0	0	0	0	0.977775	-0.965517	0.966964	-0.965971	0.977775	0.959793	-0.546205	0	0.57831	0	0	-0.879308	-0.877275	-0.924868	-0.924868	0	0	0	0	0	0	0
C23H30O13	513.161	23	30	13	0	0	0	1.304	0.565	0.15	9	0	0	0	0	0	0	1	1	0	0	0	0	0	0	0	0	0.995604	-0.977775	0.985611	-0.98895	0.991209	0.969231	0	0	0.59186	0	0	-0.893176	-0.895264	-0.959997	-0.959997	0	0	0	0	0	0	0
C24H34O12	513.198	24	34	12	0	0	0	1.417	0.5	0.11	8	0	0	0	0	0	0	1	0	1	0	0	0	0	0	0	0	0.850549	-0.811441	0.845128	-0.862275	0.841758	0.854945	0	0	0	0	0	-0.873129	-0.879828	-0.890948	-0.890948	0	0	0	0	0	0	0
C21H24O15	515.104	21	24	15	0	0	0	1.143	0.714	0.19	10	0	0	0	0	0	0	1	1	0	0	0	0	0	0	0	0	0.792844	-0.788342	0.782074	-0.779433	0.792844	0.792844	0	0	0.666943	0	0	-0.623558	-0.610413	-0.782586	-0.782586	0	0	0	0	0	0	0
C30H28O6S	515.153	30	28	6	0	1	0	0.933	0.2	0.5	17	0	0	0	0	0	0	1	0	1	0	0	0	0	0	0	0	-0.609449	0.619614	-0.614688	0.616259	-0.609449	-0.562569	0	0	0	0	-0.609449	0.613994	0.60785	0.613994	0.613994	0.624661	-0.558433	-0.602237	0.70186	0.651631	0	0.602237
C26H28O11	515.156	26	28	11	0	0	0	1.077	0.423	0.37	13	0	0	0	0	0	0	1	0	1	0	0	0	0	0	0	0	0.884808	-0.890518	0.873914	-0.870963	0.884808	0.819093	-0.72052	0	0.646128	0	0	-0.796813	-0.810033	-0.806327	-0.806327	0	0	0	0	0	0	0
C23H32O13	515.177	23	32	13	0	0	0	1.391	0.565	0.09	8	0	0	0	0	0	0	1	1	0	0	0	0	0	0	0	0	0.968097	-0.950723	0.969953	-0.970015	0.963697	0.954896	0	0	0.638767	0	0	-0.867401	-0.866448	-0.934295	-0.934295	0	0	0	0	0	0	0
C27H32O10	515.192	27	32	10	0	0	0	1.185	0.37	0.32	12	0	0	0	0	0	0	1	0	1	0	0	0	0	0	0	0	-0.67033	0.710292	-0.702415	0.702266	-0.665934	-0.657143	0.657143	0	0	0	0	0.663756	0.637269	0.641483	0.641483	0	0	0	0	0	0	0
C24H36O12	515.213	24	36	12	0	0	0	1.5	0.5	0.06	7	0	0	0	0	0	0	0	0	0	1	0	1	0	0	0	0	0	0	0	0	0	0	0	-0.544577	0	0	0	0	0	0	0	-0.603437	0	0	0	0	0	0
C28H36O9	515.229	28	36	9	0	0	0	1.286	0.321	0.28	11	0	0	0	0	0	0	1	0	1	0	0	0	0	0	0	0	-0.880114	0.907321	-0.895345	0.889948	-0.861339	-0.776848	0.697051	0	0	0	0	0.849141	0.847709	0.849141	0.849141	0	0	0	0	0	0	0
C18H31O15P	517.133	18	31	15	0	0	1	1.722	0.833	0	4	0	0	0	0	0	0	0	0	0	1	1	0	0	0	0	0	-0.876213	0.899864	-0.900118	0.886004	-0.881081	-0.832403	0	0.575319	0	0	0	0.768368	0.76068	0.768368	0.768368	0	0	0	0	0	0	0
C17H30Fe1N6O9	517.135	17	30	9	6	0	0	1.765	0.529	0	6	0	1	0	0	0	0	0	0	0	1	1	0	1	0	0	0	0.898119	-0.871237	0.891475	-0.888465	0.898119	0.854308	-0.53303	0	0.648137	0	0	-0.831268	-0.84737	-0.855935	-0.855935	0	0	0	0	0	0	0
C22H30O14	517.156	22	30	14	0	0	0	1.364	0.636	0.07	8	0	0	0	0	0	0	1	1	0	0	0	0	0	0	0	0	0.84269	-0.788496	0.81861	-0.815846	0.84269	0.84269	0	0	0	0	0	-0.804706	-0.817213	-0.830665	-0.830665	0	0	0	0	0	0	0
C26H30O11	517.172	26	30	11	0	0	0	1.154	0.423	0.32	12	0	0	0	0	0	0	1	0	1	0	0	0	0	0	0	0	0.947253	-0.917086	0.943243	-0.94228	0.96044	0.947253	0	0	0.642465	0	0	-0.908767	-0.91952	-0.886493	-0.886493	0	0	0	0	0	0	0
C23H34O13	517.193	23	34	13	0	0	0	1.478	0.565	0.03	7	0	0	0	0	0	0	1	1	0	0	0	0	0	0	0	0	0	0	0	0	0	0	0	0	0	0	0	0	0	0	0	0	0	0	0	0	0	0
C27H34O10	517.208	27	34	10	0	0	0	1.259	0.37	0.27	11	0	0	0	0	0	0	1	0	1	0	0	0	0	0	0	0	-0.652747	0.710292	-0.675656	0.664485	-0.648352	-0.621978	0.687912	0	0	0	0	0.561297	0	0.659302	0.659302	0	0	0	0	0	0	0
C28H38O9	517.244	28	38	9	0	0	0	1.357	0.321	0.23	10	0	0	0	0	0	0	1	0	1	0	0	0	0	0	0	0	-0.894505	0.93282	-0.916484	0.91339	-0.876923	-0.806593	0.657143	0	0	0	0	0.828582	0.807061	0.886493	0.886493	0	0	0	0	0	0	0
C16H28Fe1N6O10	519.114	16	28	10	6	0	0	1.75	0.625	0	6	0	1	0	0	0	0	0	0	0	1	1	0	1	0	0	0	0.898119	-0.871237	0.891475	-0.888465	0.898119	0.854308	0	0	0.657883	0	0	-0.818935	-0.840044	-0.868268	-0.868268	0	0	0	0	0	0	0
C25H28O12	519.151	25	28	12	0	0	0	1.12	0.48	0.32	12	0	0	0	0	0	0	1	0	1	0	0	0	0	0	0	0	0.991209	-0.966536	0.976691	-0.98006	0.982418	0.956044	0	0	0.633664	0	0	-0.913222	-0.921725	-0.957769	-0.957769	0	0	0	0	0	0	0
C26H32O11	519.187	26	32	11	0	0	0	1.231	0.423	0.27	11	0	0	0	0	0	0	1	0	1	0	0	0	0	0	0	0	0.837363	-0.815936	0.838438	-0.846719	0.841758	0.89011	0	0	0	0	0	-0.857538	-0.840137	-0.830809	-0.830809	0	0	0	0	-0.545181	0	0
C27H36O10	519.224	27	36	10	0	0	0	1.333	0.37	0.23	10	0	0	0	0	0	0	1	0	1	0	0	0	0	0	0	0	-0.784615	0.797954	-0.784921	0.797827	-0.771429	-0.714286	0.714286	0	0	0	0	0.786262	0.782805	0.853083	0.853083	0	0	0	0	0	0	0
C24H27NO12	520.146	24	27	12	1	0	0	1.125	0.5	0.29	12	0	0	0	0	0	0	1	0	1	0	0	0	0	0	0	0	0.609449	0	0	0	0.609449	0.609449	0	0	0	0	0	0	0	-0.562828	-0.562828	0	0	0	0	0	0	0
C23H27N3O11	520.157	23	27	11	3	0	0	1.174	0.478	0.24	12	0	0	0	0	0	0	1	0	1	0	0	0	0	0	0	0	0.765315	-0.788342	0.782074	-0.779433	0.765315	0.765315	0	0	0.661431	0	0	-0.623558	-0.593841	-0.782586	-0.782586	0	0	0	0	0	0	0
C23H26N2O12	521.141	23	26	12	2	0	0	1.13	0.522	0.27	12	0	0	0	0	0	0	1	1	0	0	0	0	0	0	0	0	0.781832	-0.788342	0.782074	-0.779433	0.781832	0.781832	0	0	0.655919	0	0	-0.623558	-0.602127	-0.782586	-0.782586	0	0	0	0	0	0	0
C25H30O12	521.166	25	30	12	0	0	0	1.2	0.48	0.26	11	0	0	0	0	0	0	1	0	1	0	0	0	0	0	0	0	0.96044	-0.977775	0.985611	-0.98895	0.956044	0.934066	0	0	0.618262	0	0	-0.904312	-0.888649	-0.94886	-0.94886	0	0	0	0	0	0	0
C26H34O11	521.203	26	34	11	0	0	0	1.308	0.423	0.22	10	0	0	0	0	0	0	1	0	1	0	0	0	0	0	0	0	0.643956	-0.636116	0.646668	-0.660041	0.648352	0.652747	0	0	0	0	0	-0.677121	-0.681371	-0.619209	-0.619209	-0.584645	0	0	-0.555817	-0.58043	0	0
C28H42O9	521.276	28	42	9	0	0	0	1.5	0.321	0.15	8	0	0	0	0	0	0	0	0	0	1	0	1	0	0	0	0	-0.602237	0.619614	-0.614688	0.608966	-0.602237	-0.548144	0	0	0	0	-0.602237	0.613994	0.60785	0.613994	0.613994	0.624661	-0.558433	-0.609449	0.710266	0.64392	0	0.609449
C24H29NO12	522.162	24	29	12	1	0	0	1.208	0.5	0.24	11	0	0	0	0	0	0	1	0	1	0	0	0	0	0	0	0	0.917666	-0.924123	0.926301	-0.923173	0.917666	0.870727	-0.650111	0	0.575641	0	0	-0.853898	-0.852419	-0.901469	-0.901469	0	0	0	0	0	0	0
C23H24O14	523.109	23	24	14	0	0	0	1.043	0.609	0.31	12	0	0	0	0	0	0	1	1	0	0	0	0	0	0	0	0	0.898119	-0.871237	0.891475	-0.888465	0.898119	0.854308	-0.53303	0	0.648137	0	0	-0.831268	-0.84737	-0.855935	-0.855935	0	0	0	0	0	0	0
C24H28O13	523.146	24	28	13	0	0	0	1.167	0.542	0.26	11	0	0	0	0	0	0	1	1	0	0	0	0	0	0	0	0	0.982418	-0.977775	0.985611	-0.984505	0.978022	0.951648	0	0	0.59846	0	0	-0.893176	-0.888649	-0.959997	-0.959997	0	0	0	0	0	0	0
C23H28N2O12	523.157	23	28	12	2	0	0	1.217	0.522	0.2	11	0	0	0	0	0	0	1	1	0	0	0	0	0	0	0	0	0.84269	-0.82517	0.844598	-0.841746	0.84269	0.84269	0	0	0.535915	0	0	-0.804706	-0.791515	-0.830665	-0.830665	0	0	0	0	0	0	0
C25H32O12	523.182	25	32	12	0	0	0	1.28	0.48	0.21	10	0	0	0	0	0	0	1	0	1	0	0	0	0	0	0	0	0.907692	-0.903599	0.934323	-0.935613	0.903297	0.885714	0	0	0	0	0	-0.937723	-0.93275	-0.915449	-0.915449	0	0	0	0	0	0	0
C26H36O11	523.219	26	36	11	0	0	0	1.385	0.423	0.17	9	0	0	0	0	0	0	1	0	1	0	0	0	0	0	0	0	0	0	0	0	0	0	0	0	0	0	0	0	0	0	0	-0.874701	0	0	-0.560939	0	0	0
C27H40O10	523.255	27	40	10	0	0	0	1.481	0.37	0.14	8	0	0	0	0	0	0	1	0	1	0	0	0	0	0	0	0	-0.894505	0.887865	-0.891955	0.91339	-0.872527	-0.859341	0.582418	0	0	0	0	0.846401	0.833522	0.890948	0.890948	0	0	0	0	0	0	0
C23H35Fe1NO7S	524.141	23	35	7	1	1	0	1.522	0.304	0.09	7	0	1	0	0	0	0	0	0	0	1	0	1	1	0	0	0	0.84269	-0.82517	0.844598	-0.841746	0.84269	0.84269	0	0	0	0	0	-0.778748	-0.768386	-0.856623	-0.856623	0	0	0	0	0	0	0
C24H31NO12	524.177	24	31	12	1	0	0	1.292	0.5	0.18	10	0	0	0	0	0	0	1	0	1	0	0	0	0	0	0	0	0.928743	-0.929968	0.9365	-0.943747	0.928743	0.919593	0	0	0.587401	0	0	-0.88328	-0.872147	-0.95283	-0.95283	0	0	0	0	0	0	0
C23H26O14	525.125	23	26	14	0	0	0	1.13	0.609	0.25	11	0	0	0	0	0	0	1	1	0	0	0	0	0	0	0	0	0.959793	-0.965517	0.966964	-0.965971	0.959793	0.941811	-0.555196	0	0.560308	0	0	-0.879308	-0.863744	-0.924868	-0.924868	0	0	0	0	0	0	0
C24H30O13	525.161	24	30	13	0	0	0	1.25	0.542	0.2	10	0	0	0	0	0	0	1	1	0	0	0	0	0	0	0	0	0.991209	-0.977775	0.985611	-0.984505	0.986813	0.96044	0	0	0.607261	0	0	-0.893176	-0.895264	-0.959997	-0.959997	0	0	0	0	0	0	0
C25H34O12	525.198	25	34	12	0	0	0	1.36	0.48	0.16	9	0	0	0	0	0	0	1	0	1	0	0	0	0	0	0	0	0.920879	-0.89236	0.918714	-0.926724	0.916484	0.92967	0	-0.569564	0	0	0	-0.937723	-0.926135	-0.915449	-0.915449	0	0	0	0	0	0	0
C26H38O11	525.234	26	38	11	0	0	0	1.462	0.423	0.12	8	0	0	0	0	0	0	1	0	1	0	0	0	0	0	0	0	0	0	0	0	0	0	0	0	0	0	0	0	0	0	0	-0.781793	0	0	-0.663394	0	0	0
C22H24O15	527.104	22	24	15	0	0	0	1.091	0.682	0.24	11	0	0	0	0	0	0	1	1	0	0	0	0	0	0	0	0	0.792844	-0.788342	0.782074	-0.779433	0.792844	0.792844	0	0	0.68899	0	0	-0.651457	-0.635272	-0.754686	-0.754686	0	0	0	0	0	0	0
C23H28O14	527.141	23	28	14	0	0	0	1.217	0.609	0.19	10	0	0	0	0	0	0	1	1	0	0	0	0	0	0	0	0	0.995595	-0.970813	0.983253	-0.984397	0.99118	0.973519	0	0	0.632048	0	0	-0.890416	-0.897011	-0.93516	-0.93516	0	0	0	0	0	0	0
C24H32O13	527.177	24	32	13	0	0	0	1.333	0.542	0.14	9	0	0	0	0	0	0	1	1	0	0	0	0	0	0	0	0	0.969231	-0.930572	0.952162	-0.955615	0.964835	0.942857	0	0	0	0	0	-0.915449	-0.92834	-0.937723	-0.937723	0	0	0	0	0	0	0
C25H36O12	527.213	25	36	12	0	0	0	1.44	0.48	0.11	8	0	0	0	0	0	0	1	0	1	0	0	0	0	0	0	0	0.70989	-0.687814	0.720254	-0.735601	0.714286	0.723077	0	0	0	0	0	-0.784034	-0.791625	-0.748396	-0.748396	0	0	0	0	0	0	0
C22H26O15	529.12	22	26	15	0	0	0	1.182	0.682	0.17	10	0	0	0	0	0	0	1	1	0	0	0	0	0	0	0	0	0.858058	-0.82517	0.844598	-0.841746	0.858058	0.858058	0	0	0.541043	0	0	-0.791727	-0.791515	-0.843644	-0.843644	0	0	0	0	0	0	0
C27H30O11	529.172	27	30	11	0	0	0	1.111	0.407	0.35	13	0	0	0	0	0	0	1	0	1	0	0	0	0	0	0	0	0	0	0	0	0	0	0	0	0	0	0	0	0	0	0	0	0	0	0	0	0	0
C24H34O13	529.193	24	34	13	0	0	0	1.417	0.542	0.09	8	0	0	0	0	0	0	1	1	0	0	0	0	0	0	0	0	0.846154	-0.806945	0.845128	-0.851164	0.837363	0.806593	0	0	0	0	0	-0.841946	-0.873213	-0.850855	-0.850855	0	0	0	0	0	0	0
C28H34O10	529.208	28	34	10	0	0	0	1.214	0.357	0.3	12	0	0	0	0	0	0	1	0	1	0	0	0	0	0	0	0	-0.753846	0.775477	-0.769312	0.74449	-0.762637	-0.665934	0.643956	0	0	0	0	0.706076	0.718857	0.772898	0.772898	0	0	0	0	0	0	0
C25H38O12	529.229	25	38	12	0	0	0	1.52	0.48	0.05	7	0	0	0	0	0	0	0	0	0	1	0	1	0	0	0	0	0	0	0	0	0	0	0	0	0	0	0	0	0	0	0	0	0	0	0	0	0	0
C29H38O9	529.244	29	38	9	0	0	0	1.31	0.31	0.27	11	0	0	0	0	0	0	1	0	1	0	0	0	0	0	0	0	-0.700319	0.678705	-0.716749	0.708144	-0.700319	-0.694203	0	0.578917	-0.535767	0	0	0.607464	0.622864	0.607464	0.607464	0.573873	0	0	0	0	0	0
C24H50O10S	529.305	24	50	10	0	1	0	2.083	0.417	0	0	0	0	0	0	0	0	0	0	0	0	0	0	0	1	0	1	0	0	-0.54334	0	0	0	0	0	-0.548747	0	0	0	0	0	0	0	0	0	0	0	0	0
C22H28O15	531.136	22	28	15	0	0	0	1.273	0.682	0.1	9	0	0	0	0	0	0	1	1	0	0	0	0	0	0	0	0	0.776326	-0.788342	0.782074	-0.779433	0.776326	0.776326	0	0	0.661431	0	0	-0.637508	-0.610413	-0.768636	-0.768636	0	0	0	0	0	0	0
C26H28O12	531.151	26	28	12	0	0	0	1.077	0.462	0.35	13	0	0	0	0	0	0	1	0	1	0	0	0	0	0	0	0	0.894196	-0.924123	0.926301	-0.923173	0.894196	0.847257	-0.584396	0	0.608535	0	0	-0.853898	-0.845354	-0.901469	-0.901469	0	0	0	0	0	0	0
C23H32O14	531.172	23	32	14	0	0	0	1.391	0.609	0.06	8	0	0	0	0	0	0	1	1	0	0	0	0	0	0	0	0	0.92236	-0.924123	0.926301	-0.923173	0.92236	0.87542	-0.621948	0	0.570942	0	0	-0.842006	-0.845354	-0.913362	-0.913362	0	0	0	0	0	0	0
C27H32O11	531.187	27	32	11	0	0	0	1.185	0.407	0.3	12	0	0	0	0	0	0	1	0	1	0	0	0	0	0	0	0	0.556044	0	0	0	0	0	0	0	0	0	0	-0.536796	-0.573322	-0.585798	-0.585798	0	0	0.692308	-0.648026	0	0	-0.692308
C28H36O10	531.224	28	36	10	0	0	0	1.286	0.357	0.26	11	0	0	0	0	0	0	1	0	1	0	0	0	0	0	0	0	-0.753846	0.764238	-0.780461	0.766714	-0.745055	-0.718681	0	0	-0.547855	0	0	0.648165	0.643884	0.714986	0.714986	0	0	0	0	0	0	0
C29H40O9	531.26	29	40	9	0	0	0	1.379	0.31	0.22	10	0	0	0	0	0	0	1	0	1	0	0	0	0	0	0	0	-0.84944	0.831409	-0.84579	0.858931	-0.817799	-0.759385	0	0	0	0	0	0.810301	0.829056	0.810301	0.810301	0	0	0	0	0	0	0
C25H26O13	533.13	25	26	13	0	0	0	1.04	0.52	0.35	13	0	0	0	0	0	0	1	1	0	0	0	0	0	0	0	0	0.851874	-0.871237	0.86925	-0.866315	0.851874	0.851874	-0.574407	0	0	0	0	-0.806601	-0.777774	-0.880601	-0.880601	0	0	0	0	0	0	0
C26H30O12	533.166	26	30	12	0	0	0	1.154	0.462	0.3	12	0	0	0	0	0	0	1	0	1	0	0	0	0	0	0	0	0.978022	-0.977775	0.985611	-0.984505	0.973626	0.947253	0	0	0.655666	0	0	-0.926586	-0.921725	-0.926586	-0.926586	0	0	0	0	0	0	0
C27H34O11	533.203	27	34	11	0	0	0	1.259	0.407	0.26	11	0	0	0	0	0	0	1	0	1	0	0	0	0	0	0	0	0.679121	-0.638363	0.662277	-0.666708	0.674725	0.727473	0	0	0	0	0	-0.703849	-0.685781	-0.592481	-0.592481	0	0	0	0	0	0	0
C28H38O10	533.239	28	38	10	0	0	0	1.357	0.357	0.22	10	0	0	0	0	0	0	1	0	1	0	0	0	0	0	0	0	-0.832967	0.865387	-0.869657	0.846719	-0.828571	-0.767033	0.578022	0	-0.567657	0	0	0.748396	0.743113	0.815218	0.815218	0	0	0	0	0	0	0
C29H42O9	533.276	29	42	9	0	0	0	1.448	0.31	0.18	9	0	0	0	0	0	0	1	0	1	0	0	0	0	0	0	0	0	0	0	0	0	0	0	0	0	0	0	0	0	0	0	0	0	0	0	0	0	0
C16H28Fe1N6O11	535.109	16	28	11	6	0	0	1.75	0.688	0	6	0	1	0	0	0	0	0	0	0	1	1	0	1	0	0	0	0.792844	-0.788342	0.782074	-0.779433	0.792844	0.792844	0	0	0.68899	0	0	-0.651457	-0.635272	-0.754686	-0.754686	0	0	0	0	0	0	0
C25H28O13	535.146	25	28	13	0	0	0	1.12	0.52	0.3	12	0	0	0	0	0	0	1	1	0	0	0	0	0	0	0	0	0.977934	-0.959524	0.974294	-0.979933	0.969104	0.951444	0	0	0.623208	0	0	-0.888179	-0.890366	-0.955296	-0.955296	0	0	0	0	0	0	0
C24H28N2O12	535.157	24	28	12	2	0	0	1.167	0.5	0.25	12	0	0	0	0	0	0	1	0	1	0	0	0	0	0	0	0	0	0	0	0	0	0	0	0	0	0	0	0	0	0	0	0	0	0	0	0	0	0
C26H32O12	535.182	26	32	12	0	0	0	1.231	0.462	0.25	11	0	0	0	0	0	0	1	0	1	0	0	0	0	0	0	0	0.995604	-0.977775	0.985611	-0.98895	0.991209	0.969231	0	0	0.618262	0	0	-0.904312	-0.908494	-0.94886	-0.94886	0	0	0	0	0	0	0
C27H36O11	535.219	27	36	11	0	0	0	1.333	0.407	0.21	10	0	0	0	0	0	0	1	0	1	0	0	0	0	0	0	0	0	0	0	0	0	0	0	0	0	0	0	0	0	0	0	-0.652627	0	0	0	0	0	0
C25H31NO12	536.177	25	31	12	1	0	0	1.24	0.48	0.22	11	0	0	0	0	0	0	1	0	1	0	0	0	0	0	0	0	0.837567	-0.806833	0.831604	-0.828796	0.837567	0.837567	0	0	0	0	0	-0.778748	-0.781235	-0.856623	-0.856623	0	0	0	0	0	0	0
C24H26O14	537.125	24	26	14	0	0	0	1.083	0.583	0.29	12	0	0	0	0	0	0	1	1	0	0	0	0	0	0	0	0	0.92236	-0.924123	0.926301	-0.923173	0.92236	0.87542	-0.673581	0	0.589738	0	0	-0.865791	-0.866547	-0.889576	-0.889576	0	0	0	0	0	0	0
C25H30O13	537.161	25	30	13	0	0	0	1.2	0.52	0.24	11	0	0	0	0	0	0	1	1	0	0	0	0	0	0	0	0	0.986813	-0.977775	0.985611	-0.98895	0.982418	0.96044	0	0	0.583059	0	0	-0.893176	-0.888649	-0.959997	-0.959997	0	0	0	0	0	0	0
C24H30N2O12	537.173	24	30	12	2	0	0	1.25	0.5	0.19	11	0	0	0	0	0	0	1	0	1	0	0	0	0	0	0	0	0	0	0	0	0	0	0	0	0	0	0	0	0	0	0	0	0	0	0	0	0	0
C26H34O12	537.198	26	34	12	0	0	0	1.308	0.462	0.2	10	0	0	0	0	0	0	1	0	1	0	0	0	0	0	0	0	0.982418	-0.950802	0.967772	-0.973393	0.978022	0.964835	0	0	0.550055	0	0	-0.893176	-0.899674	-0.959997	-0.959997	0	0	0	0	0	0	0
C27H38O11	537.234	27	38	11	0	0	0	1.407	0.407	0.16	9	0	0	0	0	0	0	1	0	1	0	0	0	0	0	0	0	0	0	0	0	0	0	0	0	0	0	0	0	0	0	0	-0.831646	0	0	-0.683885	-0.613329	0	0
C24H29NO13	538.157	24	29	13	1	0	0	1.208	0.542	0.21	11	0	0	0	0	0	0	1	1	0	0	0	0	0	0	0	0	0.84269	-0.82517	0.844598	-0.841746	0.84269	0.84269	0	0	0.535915	0	0	-0.804706	-0.791515	-0.830665	-0.830665	0	0	0	0	0	0	0
C23H24O15	539.104	23	24	15	0	0	0	1.043	0.652	0.29	12	0	0	0	0	0	0	1	1	0	0	0	0	0	0	0	0	0.792844	-0.788342	0.782074	-0.779433	0.792844	0.792844	0	0	0.68899	0	0	-0.651457	-0.635272	-0.754686	-0.754686	0	0	0	0	0	0	0
C24H28O14	539.141	24	28	14	0	0	0	1.167	0.583	0.24	11	0	0	0	0	0	0	1	1	0	0	0	0	0	0	0	0	0.98006	-0.954607	0.963929	-0.973034	0.964504	0.946725	-0.55559	0	0.617384	0	0	-0.912164	-0.914186	-0.934687	-0.934687	0	0	0	0	0	0	0
C25H32O13	539.177	25	32	13	0	0	0	1.28	0.52	0.19	10	0	0	0	0	0	0	1	1	0	0	0	0	0	0	0	0	0.986813	-0.977775	0.985611	-0.98006	0.991209	0.964835	0	0	0.629263	0	0	-0.90654	-0.906289	-0.928813	-0.928813	0	0	0	0	0	0	0
C26H36O12	539.213	26	36	12	0	0	0	1.385	0.462	0.15	9	0	0	0	0	0	0	1	0	1	0	0	0	0	0	0	0	0.731868	-0.667584	0.684576	-0.708933	0.723077	0.745055	0	-0.574014	0	0	0	-0.743942	-0.760754	-0.735032	-0.735032	0	0	0	0	0	0	0
C27H40O11	539.25	27	40	11	0	0	0	1.481	0.407	0.12	8	0	0	0	0	0	0	1	0	1	0	0	0	0	0	0	0	0	0	0	0	0	0	0	0	0	0	0	0	0	0	0	-0.643563	0	0	0	0	0	0
C23H26O15	541.12	23	26	15	0	0	0	1.13	0.652	0.23	11	0	0	0	0	0	0	1	1	0	0	0	0	0	0	0	0	0.858058	-0.82517	0.844598	-0.841746	0.858058	0.858058	0	0	0.541043	0	0	-0.791727	-0.791515	-0.843644	-0.843644	0	0	0	0	0	0	0
C24H30O14	541.156	24	30	14	0	0	0	1.25	0.583	0.18	10	0	0	0	0	0	0	1	1	0	0	0	0	0	0	0	0	0.995595	-0.970813	0.983253	-0.984397	0.99118	0.973519	0	0	0.632048	0	0	-0.890416	-0.897011	-0.93516	-0.93516	0	0	0	0	0	0	0
C25H34O13	541.193	25	34	13	0	0	0	1.36	0.52	0.14	9	0	0	0	0	0	0	1	1	0	0	0	0	0	0	0	0	0.969231	-0.919333	0.945473	-0.95117	0.964835	0.951648	0	0	0	0	0	-0.926586	-0.941571	-0.926586	-0.926586	0	0	0	0	0	0	0
C26H38O12	541.229	26	38	12	0	0	0	1.462	0.462	0.1	8	0	0	0	0	0	0	1	0	1	0	0	0	0	0	0	0	0.648352	-0.550701	0.59984	-0.624483	0.630769	0.718681	0	0	0	0	0	-0.683803	-0.683576	-0.665984	-0.665984	0	0	0	0	0	0	0
C23H28O15	543.136	23	28	15	0	0	0	1.217	0.652	0.16	10	0	0	0	0	0	0	1	1	0	0	0	0	0	0	0	0	0.888383	-0.871237	0.891475	-0.888465	0.888383	0.844572	0	0	0.618898	0	0	-0.806601	-0.818067	-0.880601	-0.880601	0	0	0	0	0	0	0
C24H32O14	543.172	24	32	14	0	0	0	1.333	0.583	0.12	9	0	0	0	0	0	0	1	1	0	0	0	0	0	0	0	0	0.977934	-0.959524	0.974294	-0.979933	0.969104	0.951444	0	0	0.623208	0	0	-0.888179	-0.890366	-0.955296	-0.955296	0	0	0	0	0	0	0
C25H36O13	543.208	25	36	13	0	0	0	1.44	0.52	0.08	8	0	0	0	0	0	0	1	1	0	0	0	0	0	0	0	0	0.823408	-0.799227	0.835429	-0.841537	0.827823	0.836653	0	0	0	0	0	-0.827774	-0.834995	-0.836723	-0.836723	0	0	0	0	0	0	0
C29H36O10	543.224	29	36	10	0	0	0	1.241	0.345	0.29	12	0	0	0	0	0	0	1	0	1	0	0	0	0	0	0	0	0	0	0	0	0	0	0	0	0	0	0	0	0	0	0	0	0	0	0	0	0	0
C23H30O15	545.151	23	30	15	0	0	0	1.304	0.652	0.1	9	0	0	0	0	0	0	1	1	0	0	0	0	0	0	0	0	0.84269	-0.82517	0.844598	-0.841746	0.84269	0.84269	0	0	0	0	0	-0.778748	-0.768386	-0.856623	-0.856623	0	0	0	0	0	0	0
C19H34Fe1N6O9	545.166	19	34	9	6	0	0	1.789	0.474	0	6	0	1	0	0	0	0	0	0	0	1	0	1	1	0	0	0	0.887567	-0.877328	0.890081	-0.897485	0.86698	0.807503	-0.601624	0	0.696179	0	0	-0.840391	-0.852639	-0.854301	-0.854301	0	0	0	0	0	0	0
C24H34O14	545.188	24	34	14	0	0	0	1.417	0.583	0.06	8	0	0	0	0	0	0	1	1	0	0	0	0	0	0	0	0	0.859176	-0.818963	0.854433	-0.851548	0.859176	0.815365	-0.547633	0	0	0	0	-0.855935	-0.876674	-0.831268	-0.831268	0	0	0	0	0	0	0
C28H34O11	545.203	28	34	11	0	0	0	1.214	0.393	0.29	12	0	0	0	0	0	0	1	0	1	0	0	0	0	0	0	0	0	0	0	0	0	0	0	0	0	0	0	0	0	0	0	-0.879233	0	0	-0.668517	-0.763723	0	0
C29H38O10	545.239	29	38	10	0	0	0	1.31	0.345	0.25	11	0	0	0	0	0	0	1	0	1	0	0	0	0	0	0	0	-0.837363	0.865387	-0.880806	0.855608	-0.846154	-0.789011	0	0	-0.653466	0	0	0.761761	0.762959	0.806308	0.806308	0	0	0	0	0	0	0
C27H32O12	547.182	27	32	12	0	0	0	1.185	0.444	0.29	12	0	0	0	0	0	0	1	0	1	0	0	0	0	0	0	0	0.969231	-0.966536	0.974461	-0.971171	0.973626	0.942857	0	0	0.686469	0	0	-0.844173	-0.848957	-0.879811	-0.879811	0	0	0	0	0	0	0
C28H36O11	547.219	28	36	11	0	0	0	1.286	0.393	0.24	11	0	0	0	0	0	0	1	0	1	0	0	0	0	0	0	0	0	0	0	0	0	0	0	0	0	0	0	0	0	0	0	-0.920023	0	0	-0.601921	-0.676776	0.568924	0
C29H40O10	547.255	29	40	10	0	0	0	1.379	0.345	0.21	10	0	0	0	0	0	0	1	0	1	0	0	0	0	0	0	0	-0.916484	0.93282	-0.938783	0.931169	-0.907692	-0.850549	0.542857	0	-0.567657	0	0	0.839719	0.835727	0.90654	0.90654	0	0	0	0	0	0	0
C26H30O13	549.161	26	30	13	0	0	0	1.154	0.5	0.28	12	0	0	0	0	0	0	1	0	1	0	0	0	0	0	0	0	0.9945	-0.978851	0.986696	-0.987814	0.9901	0.965897	0	0	0.60022	0	0	-0.894159	-0.896249	-0.961053	-0.961053	0	0	0	0	0	0	0
C27H34O12	549.198	27	34	12	0	0	0	1.259	0.444	0.24	11	0	0	0	0	0	0	1	0	1	0	0	0	0	0	0	0	0.96044	-0.908094	0.936553	-0.946725	0.951648	0.938462	0	0	0	0	0	-0.924359	-0.941571	-0.946632	-0.946632	0	0	0	0	0	0	0
C28H38O11	549.234	28	38	11	0	0	0	1.357	0.393	0.2	10	0	0	0	0	0	0	1	0	1	0	0	0	0	0	0	0	0	0	0	0	0	0	0	0	0	0	0	0	0	0	0	0	0	0	0	0	0	0
C29H42O10	549.271	29	42	10	0	0	0	1.448	0.345	0.17	9	0	0	0	0	0	0	1	0	1	0	0	0	0	0	0	0	-0.908278	0.919322	-0.926301	0.918427	-0.89889	-0.837869	0.560926	0	-0.538048	0	0	0.842006	0.850064	0.842006	0.842006	0	0	0	0	0	0	0
C25H28O14	551.141	25	28	14	0	0	0	1.12	0.56	0.28	12	0	0	0	0	0	0	1	1	0	0	0	0	0	0	0	0	0.964288	-0.931034	0.939597	-0.952334	0.950802	0.93282	-0.559692	0	0.618814	0	0	-0.906644	-0.917869	-0.952204	-0.952204	0	0	0	0	0	0	0
C26H32O13	551.177	26	32	13	0	0	0	1.231	0.5	0.23	11	0	0	0	0	0	0	1	0	1	0	0	0	0	0	0	0	0.982418	-0.977775	0.985611	-0.984505	0.986813	0.964835	0	-0.540641	0.587459	0	0	-0.884266	-0.879828	-0.951087	-0.951087	0	0	0	0	0	0	0
C27H36O12	551.213	27	36	12	0	0	0	1.333	0.444	0.19	10	0	0	0	0	0	0	1	0	1	0	0	0	0	0	0	0	0.863736	-0.815936	0.838438	-0.855608	0.859341	0.898901	0	0	0	0	0	-0.839719	-0.840137	-0.870902	-0.870902	0	0	0	0	0	0	0
C28H40O11	551.25	28	40	11	0	0	0	1.429	0.393	0.16	9	0	0	0	0	0	0	1	0	1	0	0	0	0	0	0	0	-0.621978	0.65185	-0.653357	0.637817	-0.617582	-0.569231	0.569231	0	0	0	0	0.545706	0.535835	0.603617	0.603617	-0.55292	0	0	0	0	0	0
C24H26O15	553.12	24	26	15	0	0	0	1.083	0.625	0.27	12	0	0	0	0	0	0	1	1	0	0	0	0	0	0	0	0	0.852935	-0.82517	0.844598	-0.841746	0.852935	0.852935	0	0	0.546172	0	0	-0.804706	-0.799224	-0.830665	-0.830665	0	0	0	0	0	0	0
C25H30O14	553.156	25	30	14	0	0	0	1.2	0.56	0.22	11	0	0	0	0	0	0	1	1	0	0	0	0	0	0	0	0	0.99118	-0.970813	0.983253	-0.984397	0.986765	0.969104	0	0	0.618788	0	0	-0.87923	-0.883721	-0.946347	-0.946347	0	0	0	0	0	0	0
C26H34O13	553.193	26	34	13	0	0	0	1.308	0.5	0.18	10	0	0	0	0	0	0	1	0	1	0	0	0	0	0	0	0	0.978022	-0.935068	0.956622	-0.962282	0.973626	0.96044	0	0	0	0	0	-0.904312	-0.917315	-0.94886	-0.94886	0	0	0	0	0	0	0
C27H38O12	553.229	27	38	12	0	0	0	1.407	0.444	0.14	9	0	0	0	0	0	0	1	0	1	0	0	0	0	0	0	0	0.692308	-0.642859	0.682346	-0.695598	0.683516	0.723077	0	0	0	0	0	-0.726123	-0.723267	-0.623664	-0.623664	0	0	0	0	0	0	0
C28H42O11	553.265	28	42	11	0	0	0	1.5	0.393	0.11	8	0	0	0	0	0	0	0	0	0	1	0	1	0	0	0	0	0	0	0	0	0	0	0	0	0	0	0	0	0	0	0	0	0	0	0	0	0	0
C24H28O15	555.136	24	28	15	0	0	0	1.167	0.625	0.21	11	0	0	0	0	0	0	1	1	0	0	0	0	0	0	0	0	0.931748	-0.924123	0.926301	-0.923173	0.931748	0.884808	-0.617254	0	0.58034	0	0	-0.842006	-0.852419	-0.913362	-0.913362	0	0	0	0	0	0	0
C25H32O14	555.172	25	32	14	0	0	0	1.28	0.56	0.17	10	0	0	0	0	0	0	1	1	0	0	0	0	0	0	0	0	0.986765	-0.959524	0.976533	-0.979933	0.98235	0.973519	0	0	0.629838	0	0	-0.87923	-0.883721	-0.946347	-0.946347	0	0	0	0	0	0	0
C26H36O13	555.208	26	36	13	0	0	0	1.385	0.5	0.13	9	0	0	0	0	0	0	1	0	1	0	0	0	0	0	0	0	0.920879	-0.869883	0.900875	-0.908945	0.925275	0.938462	0	0	0	0	0	-0.937723	-0.948186	-0.915449	-0.915449	0	0	0	0	0	0	0
C27H40O12	555.245	27	40	12	0	0	0	1.481	0.444	0.1	8	0	0	0	0	0	0	1	0	1	0	0	0	0	0	0	0	0	0	0	0	0	0	0	0	0	0	0	0	0	0	0	-0.669171	0	0	0	0	0	0
C24H30O15	557.151	24	30	15	0	0	0	1.25	0.625	0.15	10	0	0	0	0	0	0	1	1	0	0	0	0	0	0	0	0	0.931748	-0.924123	0.926301	-0.923173	0.931748	0.884808	-0.668887	0	0.599137	0	0	-0.865791	-0.873611	-0.889576	-0.889576	0	0	0	0	0	0	0
C25H34O14	557.188	25	34	14	0	0	0	1.36	0.56	0.11	9	0	0	0	0	0	0	1	1	0	0	0	0	0	0	0	0	0.962282	-0.943243	0.95491	-0.964045	0.95117	0.960059	0	0	0.563988	0	0	-0.880633	-0.867362	-0.948201	-0.948201	0	0	0	0	0	0	0
C26H38O13	557.224	26	38	13	0	0	0	1.462	0.5	0.08	8	0	0	0	0	0	0	1	0	1	0	0	0	0	0	0	0	0.777765	-0.768539	0.794923	-0.8119	0.777765	0.814366	0	0	0	0	0	-0.876325	-0.856081	-0.848505	-0.848505	0	0	0	0	0	0	0
C24H32O15	559.167	24	32	15	0	0	0	1.333	0.625	0.09	9	0	0	0	0	0	0	1	1	0	0	0	0	0	0	0	0	0.84269	-0.82517	0.844598	-0.841746	0.84269	0.84269	0	0	0.566685	0	0	-0.817685	-0.806934	-0.817685	-0.817685	0	0	0	0	0	0	0
C29H36O11	559.218	29	36	11	0	0	0	1.241	0.379	0.28	12	0	0	0	0	0	0	1	0	1	0	0	0	0	0	0	0	0	0	0	0	0	0	0	0	0	0	0	0	0	0.541251	0.541251	-0.582379	0	0	0	0	0	0
C30H40O10	559.255	30	40	10	0	0	0	1.333	0.333	0.24	11	0	0	0	0	0	0	1	0	1	0	0	0	0	0	0	0	0	0	0	0	0	0	0	0	0	0	0	0	0	0	0	0	0	0	0	0	0	0
C28H34O12	561.198	28	34	12	0	0	0	1.214	0.429	0.27	12	0	0	0	0	0	0	1	0	1	0	0	0	0	0	0	0	0.964835	-0.919333	0.941013	-0.937836	0.96044	0.92967	0	0	0.556656	0	0	-0.884266	-0.9107	-0.89763	-0.89763	0	0	0	0	0	0	0
C29H38O11	561.234	29	38	11	0	0	0	1.31	0.379	0.23	11	0	0	0	0	0	0	1	0	1	0	0	0	0	0	0	0	0	0	0	0	0	0	0.573626	0	0	0	0	0	0	0	0	0	0	0	0	0	0	0
C30H42O10	561.271	30	42	10	0	0	0	1.4	0.333	0.2	10	0	0	0	0	0	0	1	0	1	0	0	0	0	0	0	0	0	0	0	0	0	0	0.56576	0	0	0	0	0.619861	0.61059	0.619861	0.619861	0	0	0	0	0	0	0
C27H32O13	563.177	27	32	13	0	0	0	1.185	0.481	0.27	12	0	0	0	0	0	0	1	0	1	0	0	0	0	0	0	0	0.985699	-0.978851	0.982231	-0.974465	0.9901	0.965897	0	0	0.575991	0	0	-0.87632	-0.874174	-0.920917	-0.920917	0	0	0	0	0	0	0
C28H36O12	563.213	28	36	12	0	0	0	1.286	0.429	0.23	11	0	0	0	0	0	0	1	0	1	0	0	0	0	0	0	0	0.885714	-0.829423	0.854047	-0.86672	0.876923	0.916484	0	0	0	0	0	-0.824127	-0.815881	-0.819672	-0.819672	0	0	0	0	0	0	0
C29H40O11	563.25	29	40	11	0	0	0	1.379	0.379	0.19	10	0	0	0	0	0	0	1	0	1	0	0	0	0	0	0	0	0	0	0	0	0	0	0	0	0	0	0	0	0	0	0	0	0	0	0	0	0	0
C17H30Fe1N6O12	565.12	17	30	12	6	0	0	1.765	0.706	0	6	0	1	0	0	0	0	0	0	0	1	1	0	1	0	0	0	0.718668	-0.656811	0.65159	-0.64939	0.718668	0.718668	0	0	0.596998	0	0	-0.548577	-0.570703	-0.62296	-0.62296	0	0	0	0	0	0	0
C26H30O14	565.156	26	30	14	0	0	0	1.154	0.538	0.26	12	0	0	0	0	0	0	1	1	0	0	0	0	0	0	0	0	0.973279	-0.965517	0.966964	-0.965971	0.973279	0.955297	-0.573178	0	0.58281	0	0	-0.890698	-0.884041	-0.913478	-0.913478	0	0	0	0	0	0	0
C27H34O13	565.193	27	34	13	0	0	0	1.259	0.481	0.22	11	0	0	0	0	0	0	1	0	1	0	0	0	0	0	0	0	0.995604	-0.977775	0.985611	-0.98895	0.991209	0.969231	0	0	0.609461	0	0	-0.915449	-0.91511	-0.937723	-0.937723	0	0	0	0	0	0	0
C28H38O12	565.229	28	38	12	0	0	0	1.357	0.429	0.18	10	0	0	0	0	0	0	1	0	1	0	0	0	0	0	0	0	0.789011	-0.766486	0.79384	-0.813384	0.784615	0.828571	0	0	0	0	0	-0.879811	-0.859983	-0.81299	-0.81299	0	0	0	0	0	0	0
C29H42O11	565.265	29	42	11	0	0	0	1.448	0.379	0.15	9	0	0	0	0	0	0	1	0	1	0	0	0	0	0	0	0	-0.588925	0.631859	-0.614434	0.620225	-0.537811	0	0.55559	0	0	0	0	0.542794	0	0.563064	0.563064	0	0	0	0	0	0	0
C25H28O15	567.136	25	28	15	0	0	0	1.12	0.6	0.26	12	0	0	0	0	0	0	1	1	0	0	0	0	0	0	0	0	0.902986	-0.871237	0.891475	-0.888465	0.902986	0.859176	0	0	0.643264	0	0	-0.818935	-0.840044	-0.868268	-0.868268	0	0	0	0	0	0	0
C27H36O13	567.208	27	36	13	0	0	0	1.333	0.481	0.17	10	0	0	0	0	0	0	1	0	1	0	0	0	0	0	0	0	0.973626	-0.944059	0.958852	-0.966726	0.964835	0.964835	0	0	0.607261	0	0	-0.902085	-0.901879	-0.968906	-0.968906	0	0	0	0	0	0	0
C28H40O12	567.245	28	40	12	0	0	0	1.429	0.429	0.14	9	0	0	0	0	0	0	1	0	1	0	0	0	0	0	0	0	0	0	0	0	0	0.534066	0	0	0	0	0	0	0	0	0	0	0	0	0	0	0	0
C26H34O14	569.188	26	34	14	0	0	0	1.308	0.538	0.16	10	0	0	0	0	0	0	1	1	0	0	0	0	0	0	0	0	0.969104	-0.959524	0.976533	-0.975468	0.973519	0.964689	0	0	0.629838	0	0	-0.881467	-0.874862	-0.926212	-0.926212	0	0	0	0	0	0	0
C27H38O13	569.224	27	38	13	0	0	0	1.407	0.481	0.12	9	0	0	0	0	0	0	1	0	1	0	0	0	0	0	0	0	0.951648	-0.950802	0.967772	-0.973393	0.947253	0.934066	0	0	0.554456	0	0	-0.915449	-0.899674	-0.937723	-0.937723	0	0	0	0	0	0	0
C24H28O16	571.13	24	28	16	0	0	0	1.167	0.667	0.19	11	0	0	0	0	0	0	1	1	0	0	0	0	0	0	0	0	0.792844	-0.788342	0.782074	-0.779433	0.792844	0.792844	0	0	0.68899	0	0	-0.651457	-0.635272	-0.754686	-0.754686	0	0	0	0	0	0	0
C25H32O15	571.167	25	32	15	0	0	0	1.28	0.6	0.14	10	0	0	0	0	0	0	1	1	0	0	0	0	0	0	0	0	0.936442	-0.924123	0.926301	-0.923173	0.936442	0.889502	-0.640723	0	0.594437	0	0	-0.853898	-0.866547	-0.901469	-0.901469	0	0	0	0	0	0	0
C26H36O14	571.203	26	36	14	0	0	0	1.385	0.538	0.11	9	0	0	0	0	0	0	1	1	0	0	0	0	0	0	0	0	0.960274	-0.936947	0.958615	-0.962075	0.964689	0.955859	0	0	0.656357	0	0	-0.87923	-0.885936	-0.946347	-0.946347	0	0	0	0	0	0	0
C25H34O15	573.182	25	34	15	0	0	0	1.36	0.6	0.09	9	0	0	0	0	0	0	1	1	0	0	0	0	0	0	0	0	0.822199	-0.82517	0.844598	-0.841746	0.822199	0.822199	0	0	0	0	0	-0.791727	-0.768386	-0.843644	-0.843644	0	0	0	0	0	0	0
C30H38O11	573.234	30	38	11	0	0	0	1.267	0.367	0.27	12	0	0	0	0	0	0	1	0	1	0	0	0	0	0	0	0	0	0	0	0	0	0	0	0	0	0	0	0	0	0	0	0	0	0	0	0	0	0
C29H36O12	575.213	29	36	12	0	0	0	1.241	0.414	0.26	12	0	0	0	0	0	0	1	0	1	0	0	0	0	0	0	0	0.696703	-0.669832	0.639978	-0.662263	0.692308	0.736264	0	0	0	0	0	-0.743942	-0.716652	-0.743942	-0.743942	0	0	0	0	-0.58278	0	0
C30H40O11	575.25	30	40	11	0	0	0	1.333	0.367	0.22	11	0	0	0	0	0	0	1	0	1	0	0	0	0	0	0	0	-0.859341	0.887865	-0.880806	0.873387	-0.850549	-0.775824	0.582418	0	-0.589659	0	0	0.732805	0.732088	0.826354	0.826354	0	0	0	0	0	0	0
C28H34O13	577.193	28	34	13	0	0	0	1.214	0.464	0.26	12	0	0	0	0	0	0	1	0	1	0	0	0	0	0	0	0	0.954896	-0.951848	0.968837	-0.97224	0.950496	0.935094	0	0	0.567181	0	0	-0.894159	-0.887419	-0.961053	-0.961053	0	0	0	0	0	0	0
C29H38O12	577.229	29	38	12	0	0	0	1.31	0.414	0.22	11	0	0	0	0	0	0	1	0	1	0	0	0	0	0	0	0	0.692308	-0.699053	0.700185	-0.722267	0.687912	0.736264	0	-0.767577	0	0	0	-0.706076	-0.670345	-0.719441	-0.719441	0	0	0	0	0	0	0
C26H28O15	579.136	26	28	15	0	0	0	1.077	0.577	0.3	13	0	0	0	0	0	0	1	1	0	0	0	0	0	0	0	0	0.858058	-0.82517	0.844598	-0.841746	0.858058	0.858058	0	0	0.541043	0	0	-0.791727	-0.791515	-0.843644	-0.843644	0	0	0	0	0	0	0
C28H36O13	579.208	28	36	13	0	0	0	1.286	0.464	0.21	11	0	0	0	0	0	0	1	0	1	0	0	0	0	0	0	0	0.942857	-0.89236	0.923174	-0.931169	0.938462	0.942857	0	0	0	0	0	-0.937723	-0.945981	-0.915449	-0.915449	0	0	0	0	0	0	0
C29H40O12	579.245	29	40	12	0	0	0	1.379	0.414	0.17	10	0	0	0	0	0	0	1	0	1	0	0	0	0	0	0	0	0.564835	-0.54171	0.573081	-0.586703	0.573626	0.582418	0	0	0	0	0	-0.688257	-0.705627	-0.563525	-0.563525	-0.595975	0	0.534066	-0.714622	-0.672077	0	-0.573626
C27H34O14	581.188	27	34	14	0	0	0	1.259	0.519	0.2	11	0	0	0	0	0	0	1	1	0	0	0	0	0	0	0	0	0.9901	-0.978851	0.986696	-0.983364	0.9945	0.970298	0	0	0.631057	0	0	-0.896388	-0.900664	-0.940985	-0.940985	0	0	0	0	0	0	0
C28H38O13	581.224	28	38	13	0	0	0	1.357	0.464	0.16	10	0	0	0	0	0	0	1	0	1	0	0	0	0	0	0	0	0.832967	-0.800202	0.829519	-0.848941	0.824176	0.846154	0	0	0	0	0	-0.882039	-0.884239	-0.846401	-0.846401	0	0	0	0	0	0	0
C29H42O12	581.26	29	42	12	0	0	0	1.448	0.414	0.13	9	0	0	0	0	0	0	1	0	1	0	0	0	0	0	0	0	-0.687912	0.74176	-0.735863	0.700043	-0.705495	-0.63956	0	0	0	0	0	0.583571	0.557886	0.663756	0.663756	0	0	0	0	0	0	0
C25H28O16	583.13	25	28	16	0	0	0	1.12	0.64	0.24	12	0	0	0	0	0	0	1	1	0	0	0	0	0	0	0	0	0.639156	-0.656811	0.65159	-0.64939	0.639156	0.639156	0	0	0	0	0	-0.564073	0	-0.607464	-0.607464	0	0	0	0	0	0	0
C26H32O15	583.167	26	32	15	0	0	0	1.231	0.577	0.19	11	0	0	0	0	0	0	1	1	0	0	0	0	0	0	0	0	0.92236	-0.924123	0.926301	-0.923173	0.92236	0.87542	-0.621948	0	0.570942	0	0	-0.842006	-0.845354	-0.913362	-0.913362	0	0	0	0	0	0	0
C27H36O14	583.203	27	36	14	0	0	0	1.333	0.519	0.15	10	0	0	0	0	0	0	1	1	0	0	0	0	0	0	0	0	0.972498	-0.978851	0.986696	-0.983364	0.976898	0.952696	0	0	0.622247	0	0	-0.885239	-0.880797	-0.952134	-0.952134	0	0	0	0	0	0	0
C28H40O13	583.24	28	40	13	0	0	0	1.429	0.464	0.12	9	0	0	0	0	0	0	1	0	1	0	0	0	0	0	0	0	0.567334	0	0	-0.542423	0.536429	0.536429	0	0	0	0	0	-0.566018	-0.604652	-0.570493	-0.570493	0	0	0.611485	-0.614876	0	0	-0.629145
C25H30O16	585.146	25	30	16	0	0	0	1.2	0.64	0.18	11	0	0	0	0	0	0	1	1	0	0	0	0	0	0	0	0	0.781832	-0.788342	0.782074	-0.779433	0.781832	0.781832	0	0	0.655919	0	0	-0.623558	-0.602127	-0.782586	-0.782586	0	0	0	0	0	0	0
C26H36O15	587.198	26	36	15	0	0	0	1.385	0.577	0.08	9	0	0	0	0	0	0	1	1	0	0	0	0	0	0	0	0	0	0	0	0	0	0	0	0	0	0	0	0	0	0	0	0	0	0	0	0	0	0
C30H38O12	589.229	30	38	12	0	0	0	1.267	0.4	0.25	12	0	0	0	0	0	0	1	0	1	0	0	0	0	0	0	0	0	0	0	0	0	0	0	0	0	0	0	0	0	0	0	-0.76593	0	0	-0.545571	-0.688526	0	0
C29H36O13	591.208	29	36	13	0	0	0	1.241	0.448	0.24	12	0	0	0	0	0	0	1	0	1	0	0	0	0	0	0	0	0.968097	-0.933847	0.955443	-0.965566	0.954896	0.939495	0	0	0.655286	0	0	-0.891929	-0.902872	-0.958823	-0.958823	0	0	0	0	0	0	0
C30H40O12	591.245	30	40	12	0	0	0	1.333	0.4	0.21	11	0	0	0	0	0	0	1	0	1	0	0	0	0	0	0	0	0	0	0	0	0	0	0	-0.627411	0	0	0	0	0	0	0	-0.716077	0	0	0	0	0	0
C28H34O14	593.188	28	34	14	0	0	0	1.214	0.5	0.24	12	0	0	0	0	0	0	1	0	1	0	0	0	0	0	0	0	0.968949	-0.954607	0.966184	-0.961798	0.98006	0.971171	0	0	0.608484	0	0	-0.85811	-0.858443	-0.925678	-0.925678	0	0	0	0	0	0	0
C29H38O13	593.224	29	38	13	0	0	0	1.31	0.448	0.2	11	0	0	0	0	0	0	1	0	1	0	0	0	0	0	0	0	0.973626	-0.939563	0.952162	-0.960059	0.969231	0.982418	0	0	0	0	0	-0.926586	-0.91952	-0.926586	-0.926586	0	0	0	0	0	0	0
C30H42O12	593.26	30	42	12	0	0	0	1.4	0.4	0.17	10	0	0	0	0	0	0	1	0	1	0	0	0	0	0	0	0	0	0	0	0	0	0	0	0	0	0	0	0	0	0	0	-0.566516	0	0	0	-0.542831	0	0
C27H32O15	595.167	27	32	15	0	0	0	1.185	0.556	0.23	12	0	0	0	0	0	0	1	1	0	0	0	0	0	0	0	0	0.92236	-0.924123	0.926301	-0.923173	0.92236	0.87542	-0.621948	0	0.570942	0	0	-0.842006	-0.845354	-0.913362	-0.913362	0	0	0	0	0	0	0
C28H36O14	595.203	28	36	14	0	0	0	1.286	0.5	0.19	11	0	0	0	0	0	0	1	0	1	0	0	0	0	0	0	0	0.963697	-0.951848	0.968837	-0.97224	0.959297	0.943895	0	0	0.55837	0	0	-0.916457	-0.907287	-0.938755	-0.938755	0	0	0	0	0	0	0
C29H40O13	595.24	29	40	13	0	0	0	1.379	0.448	0.16	10	0	0	0	0	0	0	1	0	1	0	0	0	0	0	0	0	0.721673	-0.666069	0.694259	-0.698589	0.717272	0.772278	0	-0.553486	0	0	0	-0.720233	-0.706403	-0.648878	-0.648878	0	0	0	0	0	0	0
C26H30O16	597.146	26	30	16	0	0	0	1.154	0.615	0.22	12	0	0	0	0	0	0	1	1	0	0	0	0	0	0	0	0	0.84269	-0.82517	0.844598	-0.841746	0.84269	0.84269	0	0	0.535915	0	0	-0.804706	-0.791515	-0.830665	-0.830665	0	0	0	0	0	0	0
C27H34O15	597.182	27	34	15	0	0	0	1.259	0.556	0.18	11	0	0	0	0	0	0	1	1	0	0	0	0	0	0	0	0	0.951619	-0.929968	0.9365	-0.943747	0.951619	0.942469	0	0	0.591981	0	0	-0.88328	-0.885918	-0.95283	-0.95283	0	0	0	0	0	0	0
C28H38O14	597.219	28	38	14	0	0	0	1.357	0.5	0.14	10	0	0	0	0	0	0	1	0	1	0	0	0	0	0	0	0	0.920539	-0.896309	0.929498	-0.935289	0.911709	0.894048	0	0	0	0	0	-0.921737	-0.928018	-0.921737	-0.921737	0	0	0	0	0	0	0
C29H42O13	597.255	29	42	13	0	0	0	1.448	0.448	0.11	9	0	0	0	0	0	0	1	0	1	0	0	0	0	0	0	0	0	0	0	0	0	0	0.547833	0	0	0	0	0	0	0	0	0	0	0	0	0	0	0
C26H32O16	599.162	26	32	16	0	0	0	1.231	0.615	0.17	11	0	0	0	0	0	0	1	1	0	0	0	0	0	0	0	0	0.852935	-0.82517	0.844598	-0.841746	0.852935	0.852935	0	0	0	0	0	-0.778748	-0.776096	-0.856623	-0.856623	0	0	0	0	0	0	0
C27H36O15	599.198	27	36	15	0	0	0	1.333	0.556	0.13	10	0	0	0	0	0	0	1	1	0	0	0	0	0	0	0	0	0.92236	-0.907321	0.914395	-0.911307	0.92236	0.87542	-0.603172	0	0	0	0	-0.842006	-0.857128	-0.913362	-0.913362	0	0	0	0	0	0	0
C28H40O14	599.234	28	40	14	0	0	0	1.429	0.5	0.1	9	0	0	0	0	0	0	1	0	1	0	0	0	0	0	0	0	0	0	0	0	0	0	0	0	0	0	0	0	0	0	0	0	0	0	0	0	0	0
C31H40O12	603.245	31	40	12	0	0	0	1.29	0.387	0.24	12	0	0	0	0	0	0	1	0	1	0	0	0	0	0	0	0	0	0	0	0	0	0	0	0	0	0	0	0	0	0	0	0	0	0	0	0	0	0
C30H38O13	605.224	30	38	13	0	0	0	1.267	0.433	0.23	12	0	0	0	0	0	0	1	0	1	0	0	0	0	0	0	0	0.900056	-0.877329	0.896285	-0.905618	0.884499	0.920057	0	0	0	0	0	-0.905408	-0.88297	-0.860363	-0.860363	0	0	0	0	0	0	0
C31H42O12	605.26	31	42	12	0	0	0	1.355	0.387	0.2	11	0	0	0	0	0	0	1	0	1	0	0	0	0	0	0	0	0	0	0	0	0	0	0	0	0	0	0	0	0	0	0	-0.715286	0	0	0	0	0	0
C28H48Fe2O3S2	607.167	28	48	3	0	2	0	1.714	0.107	0.06	5	0	0	2	0	0	0	0	0	0	1	0	1	0	0	0	0	0.84269	-0.82517	0.844598	-0.841746	0.84269	0.84269	0	0	0	0	0	-0.778748	-0.768386	-0.856623	-0.856623	0	0	0	0	0	0	0
C29H36O14	607.203	29	36	14	0	0	0	1.241	0.483	0.23	12	0	0	0	0	0	0	1	0	1	0	0	0	0	0	0	0	0.919333	-0.901149	0.921352	-0.920514	0.919333	0.901351	-0.577674	0	0	0	0	-0.924868	-0.922379	-0.879308	-0.879308	0	0	0	0	0	0	0
C30H40O13	607.24	30	40	13	0	0	0	1.333	0.433	0.19	11	0	0	0	0	0	0	1	0	1	0	0	0	0	0	0	0	0.813384	-0.763686	0.783545	-0.793258	0.82894	0.891166	0	0	0	0	0	-0.801804	-0.796011	-0.801804	-0.801804	0	0	0	0	0	0	0
C28H34O15	609.183	28	34	15	0	0	0	1.214	0.536	0.22	12	0	0	0	0	0	0	1	1	0	0	0	0	0	0	0	0	0.908278	-0.924123	0.926301	-0.923173	0.908278	0.861339	-0.603172	0	0.575641	0	0	-0.842006	-0.83829	-0.913362	-0.913362	0	0	0	0	0	0	0
C29H38O14	609.219	29	38	14	0	0	0	1.31	0.483	0.18	11	0	0	0	0	0	0	1	0	1	0	0	0	0	0	0	0	0.907294	-0.873732	0.91158	-0.921896	0.898464	0.907294	0	0	0	0	0	-0.944109	-0.947952	-0.899365	-0.899365	0	0	0	0	0	0	0
C30H42O13	609.255	30	42	13	0	0	0	1.4	0.433	0.15	10	0	0	0	0	0	0	1	0	1	0	0	0	0	0	0	0	0.574407	-0.587463	0.609957	-0.631278	0.574407	0.623085	0	0	0	0	0	-0.666001	-0.639801	-0.646268	-0.646268	0	0	0	0	0	0	0
C27H32O16	611.162	27	32	16	0	0	0	1.185	0.593	0.21	12	0	0	0	0	0	0	1	1	0	0	0	0	0	0	0	0	0.781832	-0.788342	0.782074	-0.779433	0.781832	0.781832	0	0	0.655919	0	0	-0.623558	-0.602127	-0.782586	-0.782586	0	0	0	0	0	0	0
C28H36O15	611.198	28	36	15	0	0	0	1.286	0.536	0.17	11	0	0	0	0	0	0	1	1	0	0	0	0	0	0	0	0	0.917666	-0.890518	0.902488	-0.899441	0.917666	0.870727	-0.61256	0	0	0	0	-0.853898	-0.875966	-0.901469	-0.901469	0	0	0	0	0	0	0
C27H34O16	613.177	27	34	16	0	0	0	1.259	0.593	0.16	11	0	0	0	0	0	0	1	1	0	0	0	0	0	0	0	0	0.817076	-0.806833	0.831604	-0.828796	0.817076	0.817076	0	0	0	0	0	-0.778748	-0.765816	-0.856623	-0.856623	0	0	0	0	0	0	0
C28H38O15	613.214	28	38	15	0	0	0	1.357	0.536	0.12	10	0	0	0	0	0	0	1	1	0	0	0	0	0	0	0	0	0.800762	-0.766689	0.807513	-0.804787	0.800762	0.73748	0	0	0	0	0	-0.851001	-0.886442	-0.757268	-0.757268	0	0	0	0	0	0	0
C31H40O13	619.24	31	40	13	0	0	0	1.29	0.419	0.22	12	0	0	0	0	0	0	1	0	1	0	0	0	0	0	0	0	0.718515	-0.620819	0.663366	-0.661127	0.718515	0.718515	0	0	0	0	0	-0.742131	-0.781661	-0.664012	-0.664012	0	0	0	0	0	0	0
C29H50Fe2O3S2	621.182	29	50	3	0	2	0	1.724	0.103	0.06	5	0	0	2	0	0	0	0	0	0	1	0	1	0	0	0	0	0.827322	-0.82517	0.844598	-0.841746	0.827322	0.827322	0	0	0	0	0	-0.778748	-0.760677	-0.856623	-0.856623	0	0	0	0	0	0	0
C30H38O14	621.219	30	38	14	0	0	0	1.267	0.467	0.22	12	0	0	0	0	0	0	1	0	1	0	0	0	0	0	0	0	0.933318	-0.91827	0.924895	-0.934494	0.933318	0.942469	0	0	0.575951	0	0	-0.906463	-0.892803	-0.929647	-0.929647	0	0	0	0	0	0	0
C31H42O13	621.255	31	42	13	0	0	0	1.355	0.419	0.18	11	0	0	0	0	0	0	1	0	1	0	0	0	0	0	0	0	0	0	0	0	0	0	0	0	0	0	0	0	0	0	0	-0.595945	0	0	0	0	0	0
C29H36O15	623.198	29	36	15	0	0	0	1.241	0.517	0.21	12	0	0	0	0	0	0	1	1	0	0	0	0	0	0	0	0	0.893251	-0.853813	0.879128	-0.876159	0.893251	0.84944	-0.542765	0	0.604278	0	0	-0.843601	-0.866906	-0.843601	-0.843601	0	0	0	0	0	0	0
C30H40O14	623.235	30	40	14	0	0	0	1.333	0.467	0.17	11	0	0	0	0	0	0	1	0	1	0	0	0	0	0	0	0	0.951619	-0.941665	0.938821	-0.943747	0.951619	0.942469	-0.583324	0	0.54389	0	0	-0.88328	-0.879032	-0.95283	-0.95283	0	0	0	0	0	0	0
C28H34O16	625.177	28	34	16	0	0	0	1.214	0.571	0.2	12	0	0	0	0	0	0	1	1	0	0	0	0	0	0	0	0	0.781832	-0.788342	0.782074	-0.779433	0.781832	0.781832	0	0	0.655919	0	0	-0.623558	-0.602127	-0.782586	-0.782586	0	0	0	0	0	0	0
C29H38O15	625.214	29	38	15	0	0	0	1.31	0.517	0.16	11	0	0	0	0	0	0	1	1	0	0	0	0	0	0	0	0	0.92236	-0.924123	0.926301	-0.923173	0.92236	0.87542	-0.673581	0	0.589738	0	0	-0.865791	-0.866547	-0.889576	-0.889576	0	0	0	0	0	0	0
C28H36O16	627.193	28	36	16	0	0	0	1.286	0.571	0.15	11	0	0	0	0	0	0	1	1	0	0	0	0	0	0	0	0	0.852935	-0.82517	0.844598	-0.841746	0.852935	0.852935	0	0	0	0	0	-0.778748	-0.776096	-0.856623	-0.856623	0	0	0	0	0	0	0
C30H52Fe2O3S2	635.198	30	52	3	0	2	0	1.733	0.1	0.06	5	0	0	2	0	0	0	0	0	0	1	0	1	0	0	0	0	0.801708	-0.788496	0.81861	-0.815846	0.801708	0.801708	0	0	0	0	0	-0.791727	-0.786375	-0.843644	-0.843644	0	0	0	0	0	0	0
C31H40O14	635.235	31	40	14	0	0	0	1.29	0.452	0.21	12	0	0	0	0	0	0	1	0	1	0	0	0	0	0	0	0	0.791463	-0.751822	0.792622	-0.789946	0.791463	0.791463	0	0	0	0	0	-0.843644	-0.850622	-0.791727	-0.791727	0	0	0	0	0	0	0
C29H50Fe2O4S2	637.177	29	50	4	0	2	0	1.724	0.138	0.04	5	0	0	2	0	0	0	0	0	0	1	0	1	0	0	0	0	0.562569	0	0	0	0.562569	0.562569	0	0	0	0	0	0	0	0	0	0	0	0	0	0	0	0
C30H38O15	637.214	30	38	15	0	0	0	1.267	0.5	0.2	12	0	0	0	0	0	0	1	0	1	0	0	0	0	0	0	0	0.852935	-0.82517	0.844598	-0.841746	0.852935	0.852935	0	0	0	0	0	-0.778748	-0.776096	-0.856623	-0.856623	0	0	0	0	0	0	0
C31H42O14	637.25	31	42	14	0	0	0	1.355	0.452	0.17	11	0	0	0	0	0	0	1	0	1	0	0	0	0	0	0	0	0	0	0	0	0	0	0	0	0	0	0	0	-0.540914	0	0	0	0	0	0	0	0	0
C29H36O16	639.193	29	36	16	0	0	0	1.241	0.552	0.19	12	0	0	0	0	0	0	1	1	0	0	0	0	0	0	0	0	0.811954	-0.82517	0.844598	-0.841746	0.811954	0.811954	0	0	0.546172	0	0	-0.804706	-0.776096	-0.830665	-0.830665	0	0	0	0	0	0	0
C30H40O15	639.229	30	40	15	0	0	0	1.333	0.5	0.16	11	0	0	0	0	0	0	1	0	1	0	0	0	0	0	0	0	0.847006	-0.818963	0.832208	-0.829398	0.847006	0.847006	-0.598746	0	0	0	0	-0.831268	-0.829056	-0.855935	-0.855935	0	0	0	0	0	0	0
C29H38O16	641.209	29	38	16	0	0	0	1.31	0.552	0.14	11	0	0	0	0	0	0	1	1	0	0	0	0	0	0	0	0	0	0	0	0	0	0	0	0	0	0	0	0	0	0	0	0	0	0	0	0	0	0
C31H40O15	651.229	31	40	15	0	0	0	1.29	0.484	0.19	12	0	0	0	0	0	0	1	0	1	0	0	0	0	0	0	0	0	0	0	0	0	0	0	0	0	0	0	0	-0.540914	0	0	0	0	0	0	0	0	0
C30H38O16	653.209	30	38	16	0	0	0	1.267	0.533	0.18	12	0	0	0	0	0	0	1	1	0	0	0	0	0	0	0	0	0	0	0	0	0	0	0	0	0	0	0	0	0	0	0	0	0	0	0	0	0	0
[truncated: 1 more columns]

## Sheet: Tabelle1
Acro+	mz	C	H	O	N	S	P	H.C	O.C	AI.mod	DBE	Cl	Fe.ii	Fe.iii	Aromatic	Aromatic.O_rich	Aromatic.O_poor	Highly.unsaturated	Highly.unsaturated.O_rich	Highly.unsaturated.O_poor	Unsaturated	Unsaturated.O_rich	Unsaturated.O_poor	Unsaturated.with.N	Saturated	Saturated.O_rich	Saturated.O_poor	cMean_m.z	cH.C	cO.C	cAI.mod	cDBE	No.Comp	DOC	SPE.DOC	TDN	SPE.TDN	No.Sequ	Fe	logFe	L1	logL1	logK	Acrob.	Sulf.	Sphing.	Massil.	Oleisp.	SUP05
C13H15NO7	296.078	13	15	7	1	0	0	1.154	0.538	0.29	7	0	0	0	0	0	0	1	1	0	0	0	0	0	0	0	0	0.729908	-0.780104	0.745327	-0.730944	0.729908	0.645417	-0.54215	0	0.599137	0	0	0	0	-0.616044	-0.616044	0	0.646633	0	0	0	0	0
C14H22O8	317.124	14	22	8	0	0	0	1.571	0.571	0	4	0	0	0	0	0	0	0	0	0	1	1	0	0	0	0	0	0	0	0	0	0	0	0	0	0	0	0	0	0	0	0	0	0.609	0	0	0	0.668086	0
C14H20N2O7	327.12	14	20	7	2	0	0	1.429	0.5	0.06	6	0	0	0	0	0	0	1	0	1	0	0	0	0	0	0	0	0	0	0	0	0	0	0	0	0	0	0	0	0	0	0	0	0.54526	0	0	0	0	0
C16H21NO8	354.119	16	21	8	1	0	0	1.312	0.5	0.18	7	0	0	0	0	0	0	1	0	1	0	0	0	0	0	0	0	0.828571	-0.883369	0.865197	-0.860053	0.832967	0.767033	0	-0.605162	0	0	0	-0.723895	-0.710037	-0.786262	-0.786262	0	0.561335	0	0	0	0	0
C17H26O9	373.15	17	26	9	0	0	0	1.529	0.529	0.04	5	0	0	0	0	0	0	0	0	0	1	1	0	0	0	0	0	0	0	0	0	0	0	0	0	0	0	0	0	0	0	0	-0.876967	0.548075	0	0	0	0	0
C19H26O9	397.15	19	26	9	0	0	0	1.368	0.474	0.17	7	0	0	0	0	0	0	1	0	1	0	0	0	0	0	0	0	0.534066	0	0	0	0	0	0	-0.607387	0	0	0	0	0	0	0	-0.650361	0.596694	0	0	0	0.584481	0
C20H28O9	411.166	20	28	9	0	0	0	1.4	0.45	0.16	7	0	0	0	0	0	0	1	0	1	0	0	0	0	0	0	0	0	0	0	0	0	0	0	0	0	0	0	0	0	0	0	-0.856573	0.545865	0	0	0	0	0
C21H27NO9	436.161	21	27	9	1	0	0	1.286	0.429	0.23	9	0	0	0	0	0	0	1	0	1	0	0	0	0	0	0	0	0.617582	-0.588913	0.613219	-0.606704	0.621978	0.643956	0	-0.585138	0	0	0	0	0	0	0	0	0.552495	0	0	0	0	0
C24H30O10	477.177	24	30	10	0	0	0	1.25	0.417	0.26	10	0	0	0	0	0	0	1	0	1	0	0	0	0	0	0	0	0	0	0	0	0	0	0	0	0	0	0	0	0	0	0	-0.675287	0.585644	0	0	0	0	0
	376.583	17.5556	23.8889	8.44444	0.555556	0	0	1.36656	0.489778	0.154444	6.88889	0	0	0	0	0	0	0.777778	0.111111	0.666667	0.222222	0.222222	0	0	0	0	0
Acro-
C7H8O	107.05	7	8	1	0	0	0	1.143	0.143	0.54	4	0	0	0	1	0	1	0	0	0	0	0	0	0	0	0	0	-0.745055	0.797954	-0.776001	0.757825	-0.758242	-0.665934	0	0.55844	0	0	0	0.621436	0.628449	0.701622	0.701622	0	-0.572384	0	0	0	-0.544478	0
C13H22O2	209.155	13	22	2	0	0	0	1.692	0.154	0.17	3	0	0	0	0	0	0	0	0	0	1	0	1	0	0	0	0	-0.602237	0.619614	-0.614688	0.608966	-0.602237	-0.548144	0	0	0	0	-0.602237	0.613994	0.60785	0.613994	0.613994	0.624661	-0.558433	-0.609449	0.710266	0.64392	0	0.609449
C12H13NO4	234.077	12	13	4	1	0	0	1.083	0.333	0.44	7	0	0	0	0	0	0	1	0	1	0	0	0	0	0	0	0	-0.609449	0.619614	-0.614688	0.616259	-0.609449	-0.562569	0	0	0	0	-0.609449	0.613994	0.60785	0.613994	0.613994	0.624661	-0.558433	-0.602237	0.70186	0.651631	0	0.602237
C16H16O2	239.108	16	16	2	0	0	0	1	0.125	0.53	9	0	0	0	1	0	1	0	0	0	0	0	0	0	0	0	0	-0.602237	0.619614	-0.614688	0.608966	-0.602237	-0.548144	0	0	0	0	-0.602237	0.613994	0.60785	0.613994	0.613994	0.624661	-0.558433	-0.609449	0.710266	0.64392	0	0.609449
C14H12O4	243.066	14	12	4	0	0	0	0.857	0.286	0.58	9	0	0	0	1	0	1	0	0	0	0	0	0	0	0	0	0	-0.602237	0.619614	-0.614688	0.608966	-0.602237	-0.548144	0	0	0	0	-0.602237	0.613994	0.60785	0.613994	0.613994	0.624661	-0.558433	-0.609449	0.710266	0.64392	0	0.609449
C13H22O5	257.139	13	22	5	0	0	0	1.692	0.385	0.05	3	0	0	0	0	0	0	0	0	0	1	0	1	0	0	0	0	-0.602237	0.619614	-0.614688	0.608966	-0.602237	-0.548144	0	0	0	0	-0.602237	0.613994	0.60785	0.613994	0.613994	0.624661	-0.558433	-0.609449	0.710266	0.64392	0	0.609449
C14H15NO4	260.093	14	15	4	1	0	0	1.071	0.286	0.45	8	0	0	0	0	0	0	1	0	1	0	0	0	0	0	0	0	-0.609449	0.619614	-0.614688	0.616259	-0.609449	-0.562569	0	0	0	0	-0.609449	0.613994	0.60785	0.613994	0.613994	0.624661	-0.558433	-0.602237	0.70186	0.651631	0	0.602237
C15H24O4	267.16	15	24	4	0	0	0	1.6	0.267	0.15	4	0	0	0	0	0	0	0	0	0	1	0	1	0	0	0	0	-0.602237	0.619614	-0.614688	0.608966	-0.602237	-0.548144	0	0	0	0	-0.602237	0.613994	0.60785	0.613994	0.613994	0.624661	-0.558433	-0.609449	0.710266	0.64392	0	0.609449
C15H15NO4	272.093	15	15	4	1	0	0	1	0.267	0.5	9	0	0	0	0	0	0	1	0	1	0	0	0	0	0	0	0	-0.609449	0.619614	-0.614688	0.616259	-0.609449	-0.562569	0	0	0	0	-0.609449	0.613994	0.60785	0.613994	0.613994	0.624661	-0.558433	-0.602237	0.70186	0.651631	0	0.602237
C15H16N2O4	287.104	15	16	4	2	0	0	1.067	0.267	0.45	9	0	0	0	0	0	0	1	0	1	0	0	0	0	0	0	0	-0.609449	0.619614	-0.614688	0.616259	-0.609449	-0.562569	0	0	0	0	-0.609449	0.613994	0.60785	0.613994	0.613994	0.624661	-0.558433	-0.602237	0.70186	0.651631	0	0.602237
C19H24N2O	295.182	19	24	1	2	0	0	1.263	0.053	0.39	9	0	0	0	0	0	0	1	0	1	0	0	0	0	0	0	0	-0.602237	0.619614	-0.614688	0.608966	-0.602237	-0.548144	0	0	0	0	-0.602237	0.613994	0.60785	0.613994	0.613994	0.624661	-0.558433	-0.609449	0.710266	0.64392	0	0.609449
C18H18O4	297.113	18	18	4	0	0	0	1	0.222	0.5	10	0	0	0	0	0	0	1	0	1	0	0	0	0	0	0	0	-0.609449	0.619614	-0.614688	0.616259	-0.609449	-0.562569	0	0	0	0	-0.609449	0.613994	0.60785	0.613994	0.613994	0.624661	-0.558433	-0.602237	0.70186	0.651631	0	0.602237
C19H24O3	299.165	19	24	3	0	0	0	1.263	0.158	0.37	8	0	0	0	0	0	0	1	0	1	0	0	0	0	0	0	0	-0.602237	0.619614	-0.614688	0.608966	-0.602237	-0.548144	0	0	0	0	-0.602237	0.613994	0.60785	0.613994	0.613994	0.624661	-0.558433	-0.609449	0.710266	0.64392	0	0.609449
C19H20O4	311.129	19	20	4	0	0	0	1.053	0.211	0.47	10	0	0	0	0	0	0	1	0	1	0	0	0	0	0	0	0	-0.602237	0.619614	-0.614688	0.608966	-0.602237	-0.548144	0	0	0	0	-0.602237	0.613994	0.60785	0.613994	0.613994	0.624661	-0.558433	-0.609449	0.710266	0.64392	0	0.609449
C20H26O3	313.181	20	26	3	0	0	0	1.3	0.15	0.35	8	0	0	0	0	0	0	1	0	1	0	0	0	0	0	0	0	-0.602237	0.619614	-0.614688	0.608966	-0.602237	-0.548144	0	0	0	0	-0.602237	0.613994	0.60785	0.613994	0.613994	0.624661	-0.558433	-0.609449	0.710266	0.64392	0	0.609449
C17H16O6	315.087	17	16	6	0	0	0	0.941	0.353	0.5	10	0	0	0	0	0	0	1	0	1	0	0	0	0	0	0	0	-0.609449	0.619614	-0.614688	0.616259	-0.609449	-0.562569	0	0	0	0	-0.609449	0.613994	0.60785	0.613994	0.613994	0.624661	-0.558433	-0.602237	0.70186	0.651631	0	0.602237
C17H20N2O4	315.135	17	20	4	2	0	0	1.176	0.235	0.38	9	0	0	0	0	0	0	1	0	1	0	0	0	0	0	0	0	-0.602237	0.619614	-0.614688	0.608966	-0.602237	-0.548144	0	0	0	0	-0.602237	0.613994	0.60785	0.613994	0.613994	0.624661	-0.558433	-0.609449	0.710266	0.64392	0	0.609449
C17H19NO5	316.119	17	19	5	1	0	0	1.118	0.294	0.41	9	0	0	0	0	0	0	1	0	1	0	0	0	0	0	0	0	-0.609449	0.619614	-0.614688	0.616259	-0.609449	-0.562569	0	0	0	0	-0.609449	0.613994	0.60785	0.613994	0.613994	0.624661	-0.558433	-0.602237	0.70186	0.651631	0	0.602237
C20H30O4	333.207	20	30	4	0	0	0	1.5	0.2	0.22	6	0	0	0	0	0	0	0	0	0	1	0	1	0	0	0	0	-0.609449	0.619614	-0.614688	0.616259	-0.609449	-0.562569	0	0	0	0	-0.609449	0.613994	0.60785	0.613994	0.613994	0.624661	-0.558433	-0.602237	0.70186	0.651631	0	0.602237
C17H24N2O5	335.161	17	24	5	2	0	0	1.412	0.294	0.2	7	0	0	0	0	0	0	1	0	1	0	0	0	0	0	0	0	-0.721268	0.77708	-0.737384	0.729327	-0.726774	-0.679974	0	0	0	0	0	0.730971	0.690513	0.730971	0.730971	0	-0.556405	0	0	0.563674	-0.672261	0
C21H25NO3	338.176	21	25	3	1	0	0	1.19	0.143	0.41	10	0	0	0	0	0	0	1	0	1	0	0	0	0	0	0	0	-0.602237	0.619614	-0.614688	0.608966	-0.602237	-0.548144	0	0	0	0	-0.602237	0.613994	0.60785	0.613994	0.613994	0.624661	-0.558433	-0.609449	0.710266	0.64392	0	0.609449
C19H25NO5	346.166	19	25	5	1	0	0	1.316	0.263	0.29	8	0	0	0	0	0	0	1	0	1	0	0	0	0	0	0	0	-0.602237	0.619614	-0.614688	0.608966	-0.602237	-0.548144	0	0	0	0	-0.602237	0.613994	0.60785	0.613994	0.613994	0.624661	-0.558433	-0.609449	0.710266	0.64392	0	0.609449
C21H24O5	355.155	21	24	5	0	0	0	1.143	0.238	0.41	10	0	0	0	0	0	0	1	0	1	0	0	0	0	0	0	0	-0.602237	0.619614	-0.614688	0.608966	-0.602237	-0.548144	0	0	0	0	-0.602237	0.613994	0.60785	0.613994	0.613994	0.624661	-0.558433	-0.609449	0.710266	0.64392	0	0.609449
C22H26O5	369.171	22	26	5	0	0	0	1.182	0.227	0.38	10	0	0	0	0	0	0	1	0	1	0	0	0	0	0	0	0	-0.609449	0.619614	-0.614688	0.616259	-0.609449	-0.562569	0	0	0	0	-0.609449	0.613994	0.60785	0.613994	0.613994	0.624661	-0.558433	-0.602237	0.70186	0.651631	0	0.602237
C23H34O6	405.228	23	34	6	0	0	0	1.478	0.261	0.2	7	0	0	0	0	0	0	1	0	1	0	0	0	0	0	0	0	-0.609449	0.619614	-0.614688	0.616259	-0.609449	-0.562569	0	0	0	0	-0.609449	0.613994	0.60785	0.613994	0.613994	0.624661	-0.558433	-0.602237	0.70186	0.651631	0	0.602237
C23H24O8	427.14	23	24	8	0	0	0	1.043	0.348	0.42	12	0	0	0	0	0	0	1	0	1	0	0	0	0	0	0	0	-0.602237	0.619614	-0.614688	0.608966	-0.602237	-0.548144	0	0	0	0	-0.602237	0.613994	0.60785	0.613994	0.613994	0.624661	-0.558433	-0.609449	0.710266	0.64392	0	0.609449
C26H40O10	511.255	26	40	10	0	0	0	1.538	0.385	0.1	7	0	0	0	0	0	0	0	0	0	1	0	1	0	0	0	0	-0.602237	0.619614	-0.614688	0.608966	-0.602237	-0.548144	0	0	0	0	-0.602237	0.613994	0.60785	0.613994	0.613994	0.624661	-0.558433	-0.609449	0.710266	0.64392	0	0.609449
C30H28O6S	515.153	30	28	6	0	1	0	0.933	0.2	0.5	17	0	0	0	0	0	0	1	0	1	0	0	0	0	0	0	0	-0.609449	0.619614	-0.614688	0.616259	-0.609449	-0.562569	0	0	0	0	-0.609449	0.613994	0.60785	0.613994	0.613994	0.624661	-0.558433	-0.602237	0.70186	0.651631	0	0.602237
C28H42O9	521.276	28	42	9	0	0	0	1.5	0.321	0.15	8	0	0	0	0	0	0	0	0	0	1	0	1	0	0	0	0	-0.602237	0.619614	-0.614688	0.608966	-0.602237	-0.548144	0	0	0	0	-0.602237	0.613994	0.60785	0.613994	0.613994	0.624661	-0.558433	-0.609449	0.710266	0.64392	0	0.609449
	320.526	18.2759	22.4828	4.48276	0.482759	0.0344828	0	1.226	0.243759	0.362414	8.27586	0	0	0	0.103448	0	0.103448	0.689655	0	0.689655	0.206897	0	0.206897	0	0	0	0	-0.614002	0.631194	-0.624482	0.621016	-0.614647	-0.562223
Sulf+	mz	C	H	O	N	S	P	H.C	O.C	AI.mod	DBE	Cl	Fe.ii	Fe.iii	Aromatic	Aromatic.O_rich	Aromatic.O_poor	Highly.unsaturated	Highly.unsaturated.O_rich	Highly.unsaturated.O_poor	Unsaturated	Unsaturated.O_rich	Unsaturated.O_poor	Unsaturated.with.N	Saturated	Saturated.O_rich	Saturated.O_poor	cMean_m.z	cH.C	cO.C	cAI.mod	cDBE	No.Comp	DOC	SPE.DOC	TDN	SPE.TDN	No.Sequ	Fe	logFe	L1	logL1	logK	Acrob.	Sulf.	Sphing.	Massil.	Oleisp.	SUP05
C21H20O9	415.103	21	20	9	0	0	0	0.952	0.429	0.45	12	0	0	0	0	0	0	1	0	1	0	0	0	0	0	0	0	0	0	0	0	0	0	0	0	0.6029	0	0	0	0	0	0	0	0	0.602237	0	0	0	-0.602237
C24H21Cl1Fe1O4S	495.013	24	21	4	0	1	0	0.875	0.167	0.55	14	1	1	0	1	0	1	0	0	0	0	0	0	0	0	0	0	0	0	0	0	0	0	0	0	0.61012	0	0	0	0	0	0	0	0	0.609449	0	0	0	-0.609449
C27H32O11	531.187	27	32	11	0	0	0	1.185	0.407	0.3	12	0	0	0	0	0	0	1	0	1	0	0	0	0	0	0	0	0.556044	0	0	0	0	0	0	0	0	0	0	-0.536796	-0.573322	-0.585798	-0.585798	0	0	0.692308	-0.648026	0	0	-0.692308
C29H40O12	579.245	29	40	12	0	0	0	1.379	0.414	0.17	10	0	0	0	0	0	0	1	0	1	0	0	0	0	0	0	0	0.564835	-0.54171	0.573081	-0.586703	0.573626	0.582418	0	0	0	0	0	-0.688257	-0.705627	-0.563525	-0.563525	-0.595975	0	0.534066	-0.714622	-0.672077	0	-0.573626
C28H40O13	583.24	28	40	13	0	0	0	1.429	0.464	0.12	9	0	0	0	0	0	0	1	0	1	0	0	0	0	0	0	0	0.567334	0	0	-0.542423	0.536429	0.536429	0	0	0	0	0	-0.566018	-0.604652	-0.570493	-0.570493	0	0	0.611485	-0.614876	0	0	-0.629145
	520.758	25.8	30.6	9.8	0	0.2	0	1.164	0.3762	0.318	11.4
Sulf-	mz	C	H	O	N	S	P	H.C	O.C	AI.mod	DBE	Cl	Fe.ii	Fe.iii	Aromatic	Aromatic.O_rich	Aromatic.O_poor	Highly.unsaturated	Highly.unsaturated.O_rich	Highly.unsaturated.O_poor	Unsaturated	Unsaturated.O_rich	Unsaturated.O_poor	Unsaturated.with.N	Saturated	Saturated.O_rich	Saturated.O_poor	cMean_m.z	cH.C	cO.C	cAI.mod	cDBE	No.Comp	DOC	SPE.DOC	TDN	SPE.TDN	No.Sequ	Fe	logFe	L1	logL1	logK	Acrob.	Sulf.	Sphing.	Massil.	Oleisp.	SUP05
C10H9NO2	174.056	10	9	2	1	0	0	0.9	0.2	0.62	7	0	0	0	1	0	1	0	0	0	0	0	0	0	0	0	0	-0.712552	0.694344	-0.726057	0.720513	-0.712552	-0.700319	0	0.585108	0	0	0	0.632258	0.644342	0.632258	0.632258	0.605404	0	-0.535178	0.538171	0	0	0.535178
C13H22O2	209.155	13	22	2	0	0	0	1.692	0.154	0.17	3	0	0	0	0	0	0	0	0	0	1	0	1	0	0	0	0	-0.602237	0.619614	-0.614688	0.608966	-0.602237	-0.548144	0	0	0	0	-0.602237	0.613994	0.60785	0.613994	0.613994	0.624661	-0.558433	-0.609449	0.710266	0.64392	0	0.609449
C11H13NO4	222.077	11	13	4	1	0	0	1.182	0.364	0.38	6	0	0	0	0	0	0	1	0	1	0	0	0	0	0	0	0	-0.827322	0.798974	-0.813412	0.836566	-0.796585	-0.78634	0	0	0	0	0	0.830665	0.837772	0.830665	0.830665	0	0	-0.576308	0	0	0	0.576308
C13H13NO3	230.082	13	13	3	1	0	0	1	0.231	0.52	8	0	0	0	1	0	1	0	0	0	0	0	0	0	0	0	0	-0.712552	0.694344	-0.726057	0.720513	-0.712552	-0.700319	0	0.585108	0	0	0	0.632258	0.644342	0.632258	0.632258	0.605404	0	-0.535178	0.538171	0	0	0.535178
C12H13NO4	234.077	12	13	4	1	0	0	1.083	0.333	0.44	7	0	0	0	0	0	0	1	0	1	0	0	0	0	0	0	0	-0.609449	0.619614	-0.614688	0.616259	-0.609449	-0.562569	0	0	0	0	-0.609449	0.613994	0.60785	0.613994	0.613994	0.624661	-0.558433	-0.602237	0.70186	0.651631	0	0.602237
C16H16O2	239.108	16	16	2	0	0	0	1	0.125	0.53	9	0	0	0	1	0	1	0	0	0	0	0	0	0	0	0	0	-0.602237	0.619614	-0.614688	0.608966	-0.602237	-0.548144	0	0	0	0	-0.602237	0.613994	0.60785	0.613994	0.613994	0.624661	-0.558433	-0.609449	0.710266	0.64392	0	0.609449
C14H12O4	243.066	14	12	4	0	0	0	0.857	0.286	0.58	9	0	0	0	1	0	1	0	0	0	0	0	0	0	0	0	0	-0.602237	0.619614	-0.614688	0.608966	-0.602237	-0.548144	0	0	0	0	-0.602237	0.613994	0.60785	0.613994	0.613994	0.624661	-0.558433	-0.609449	0.710266	0.64392	0	0.609449
C13H22O5	257.139	13	22	5	0	0	0	1.692	0.385	0.05	3	0	0	0	0	0	0	0	0	0	1	0	1	0	0	0	0	-0.602237	0.619614	-0.614688	0.608966	-0.602237	-0.548144	0	0	0	0	-0.602237	0.613994	0.60785	0.613994	0.613994	0.624661	-0.558433	-0.609449	0.710266	0.64392	0	0.609449
C14H15NO4	260.093	14	15	4	1	0	0	1.071	0.286	0.45	8	0	0	0	0	0	0	1	0	1	0	0	0	0	0	0	0	-0.609449	0.619614	-0.614688	0.616259	-0.609449	-0.562569	0	0	0	0	-0.609449	0.613994	0.60785	0.613994	0.613994	0.624661	-0.558433	-0.602237	0.70186	0.651631	0	0.602237
C13H15NO5	264.088	13	15	5	1	0	0	1.154	0.385	0.37	7	0	0	0	0	0	0	1	0	1	0	0	0	0	0	0	0	-0.876923	0.923829	-0.920944	0.917834	-0.885714	-0.885714	0	0	-0.561056	0	0	0.890948	0.855572	0.873129	0.873129	0	0	-0.534066	0	0	0	0.542857
C15H24O4	267.16	15	24	4	0	0	0	1.6	0.267	0.15	4	0	0	0	0	0	0	0	0	0	1	0	1	0	0	0	0	-0.602237	0.619614	-0.614688	0.608966	-0.602237	-0.548144	0	0	0	0	-0.602237	0.613994	0.60785	0.613994	0.613994	0.624661	-0.558433	-0.609449	0.710266	0.64392	0	0.609449
C15H15NO4	272.093	15	15	4	1	0	0	1	0.267	0.5	9	0	0	0	0	0	0	1	0	1	0	0	0	0	0	0	0	-0.609449	0.619614	-0.614688	0.616259	-0.609449	-0.562569	0	0	0	0	-0.609449	0.613994	0.60785	0.613994	0.613994	0.624661	-0.558433	-0.602237	0.70186	0.651631	0	0.602237
C15H16N2O4	287.104	15	16	4	2	0	0	1.067	0.267	0.45	9	0	0	0	0	0	0	1	0	1	0	0	0	0	0	0	0	-0.609449	0.619614	-0.614688	0.616259	-0.609449	-0.562569	0	0	0	0	-0.609449	0.613994	0.60785	0.613994	0.613994	0.624661	-0.558433	-0.602237	0.70186	0.651631	0	0.602237
C16H21NO4	290.14	16	21	4	1	0	0	1.312	0.25	0.31	7	0	0	0	0	0	0	1	0	1	0	0	0	0	0	0	0	-0.712552	0.694344	-0.726057	0.720513	-0.712552	-0.700319	0	0.585108	0	0	0	0.632258	0.644342	0.632258	0.632258	0.605404	0	-0.535178	0.538171	0	0	0.535178
C19H24N2O	295.182	19	24	1	2	0	0	1.263	0.053	0.39	9	0	0	0	0	0	0	1	0	1	0	0	0	0	0	0	0	-0.602237	0.619614	-0.614688	0.608966	-0.602237	-0.548144	0	0	0	0	-0.602237	0.613994	0.60785	0.613994	0.613994	0.624661	-0.558433	-0.609449	0.710266	0.64392	0	0.609449
C18H18O4	297.113	18	18	4	0	0	0	1	0.222	0.5	10	0	0	0	0	0	0	1	0	1	0	0	0	0	0	0	0	-0.609449	0.619614	-0.614688	0.616259	-0.609449	-0.562569	0	0	0	0	-0.609449	0.613994	0.60785	0.613994	0.613994	0.624661	-0.558433	-0.602237	0.70186	0.651631	0	0.602237
C19H24O3	299.165	19	24	3	0	0	0	1.263	0.158	0.37	8	0	0	0	0	0	0	1	0	1	0	0	0	0	0	0	0	-0.602237	0.619614	-0.614688	0.608966	-0.602237	-0.548144	0	0	0	0	-0.602237	0.613994	0.60785	0.613994	0.613994	0.624661	-0.558433	-0.609449	0.710266	0.64392	0	0.609449
C15H17NO6	306.098	15	17	6	1	0	0	1.133	0.4	0.36	8	0	0	0	0	0	0	1	0	1	0	0	0	0	0	0	0	-0.850549	0.885617	-0.849588	0.857831	-0.846154	-0.806593	0.758242	0	0	0	-0.569231	0.877584	0.855572	0.86422	0.86422	0	0	-0.630769	0	0	0	0.648352
C15H16O7	307.082	15	16	7	0	0	0	1.067	0.467	0.39	8	0	0	0	0	0	0	1	0	1	0	0	0	0	0	0	0	0	0	0	0	0	0	0	0	0	0	0	0	0	0	0	0	0	-0.542857	0	0.690876	0	0.591209
C19H20O4	311.129	19	20	4	0	0	0	1.053	0.211	0.47	10	0	0	0	0	0	0	1	0	1	0	0	0	0	0	0	0	-0.602237	0.619614	-0.614688	0.608966	-0.602237	-0.548144	0	0	0	0	-0.602237	0.613994	0.60785	0.613994	0.613994	0.624661	-0.558433	-0.609449	0.710266	0.64392	0	0.609449
C20H26O3	313.181	20	26	3	0	0	0	1.3	0.15	0.35	8	0	0	0	0	0	0	1	0	1	0	0	0	0	0	0	0	-0.602237	0.619614	-0.614688	0.608966	-0.602237	-0.548144	0	0	0	0	-0.602237	0.613994	0.60785	0.613994	0.613994	0.624661	-0.558433	-0.609449	0.710266	0.64392	0	0.609449
C17H16O6	315.087	17	16	6	0	0	0	0.941	0.353	0.5	10	0	0	0	0	0	0	1	0	1	0	0	0	0	0	0	0	-0.609449	0.619614	-0.614688	0.616259	-0.609449	-0.562569	0	0	0	0	-0.609449	0.613994	0.60785	0.613994	0.613994	0.624661	-0.558433	-0.602237	0.70186	0.651631	0	0.602237
C17H20N2O4	315.135	17	20	4	2	0	0	1.176	0.235	0.38	9	0	0	0	0	0	0	1	0	1	0	0	0	0	0	0	0	-0.602237	0.619614	-0.614688	0.608966	-0.602237	-0.548144	0	0	0	0	-0.602237	0.613994	0.60785	0.613994	0.613994	0.624661	-0.558433	-0.609449	0.710266	0.64392	0	0.609449
C17H19NO5	316.119	17	19	5	1	0	0	1.118	0.294	0.41	9	0	0	0	0	0	0	1	0	1	0	0	0	0	0	0	0	-0.609449	0.619614	-0.614688	0.616259	-0.609449	-0.562569	0	0	0	0	-0.609449	0.613994	0.60785	0.613994	0.613994	0.624661	-0.558433	-0.602237	0.70186	0.651631	0	0.602237
C18H21NO5	330.135	18	21	5	1	0	0	1.167	0.278	0.38	9	0	0	0	0	0	0	1	0	1	0	0	0	0	0	0	0	-0.712552	0.694344	-0.726057	0.720513	-0.712552	-0.700319	0	0.585108	0	0	0	0.632258	0.644342	0.632258	0.632258	0.605404	0	-0.535178	0.538171	0	0	0.535178
C20H30O4	333.207	20	30	4	0	0	0	1.5	0.2	0.22	6	0	0	0	0	0	0	0	0	0	1	0	1	0	0	0	0	-0.609449	0.619614	-0.614688	0.616259	-0.609449	-0.562569	0	0	0	0	-0.609449	0.613994	0.60785	0.613994	0.613994	0.624661	-0.558433	-0.602237	0.70186	0.651631	0	0.602237
C16H21N3O5	334.141	16	21	5	3	0	0	1.312	0.312	0.24	8	0	0	0	0	0	0	1	0	1	0	0	0	0	0	0	0	-0.817076	0.785876	-0.805616	0.826206	-0.78634	-0.781217	0	0	0	0	0	0.809898	0.819783	0.809898	0.809898	0	0	-0.545571	0	0	0	0.545571
C21H25NO3	338.176	21	25	3	1	0	0	1.19	0.143	0.41	10	0	0	0	0	0	0	1	0	1	0	0	0	0	0	0	0	-0.602237	0.619614	-0.614688	0.608966	-0.602237	-0.548144	0	0	0	0	-0.602237	0.613994	0.60785	0.613994	0.613994	0.624661	-0.558433	-0.609449	0.710266	0.64392	0	0.609449
C19H25NO5	346.166	19	25	5	1	0	0	1.316	0.263	0.29	8	0	0	0	0	0	0	1	0	1	0	0	0	0	0	0	0	-0.602237	0.619614	-0.614688	0.608966	-0.602237	-0.548144	0	0	0	0	-0.602237	0.613994	0.60785	0.613994	0.613994	0.624661	-0.558433	-0.609449	0.710266	0.64392	0	0.609449
C21H24O5	355.155	21	24	5	0	0	0	1.143	0.238	0.41	10	0	0	0	0	0	0	1	0	1	0	0	0	0	0	0	0	-0.602237	0.619614	-0.614688	0.608966	-0.602237	-0.548144	0	0	0	0	-0.602237	0.613994	0.60785	0.613994	0.613994	0.624661	-0.558433	-0.609449	0.710266	0.64392	0	0.609449
C22H26O5	369.171	22	26	5	0	0	0	1.182	0.227	0.38	10	0	0	0	0	0	0	1	0	1	0	0	0	0	0	0	0	-0.609449	0.619614	-0.614688	0.616259	-0.609449	-0.562569	0	0	0	0	-0.609449	0.613994	0.60785	0.613994	0.613994	0.624661	-0.558433	-0.602237	0.70186	0.651631	0	0.602237
C18H23N3O7	392.146	18	23	7	3	0	0	1.278	0.389	0.22	9	0	0	0	0	0	0	1	0	1	0	0	0	0	0	0	0	-0.661538	0.663089	-0.677886	0.691154	-0.630769	-0.652747	0	0	0	0	0	0.72835	0.705627	0.634801	0.634801	0	0	-0.573626	0	0	0	0.542857
C23H34O6	405.228	23	34	6	0	0	0	1.478	0.261	0.2	7	0	0	0	0	0	0	1	0	1	0	0	0	0	0	0	0	-0.609449	0.619614	-0.614688	0.616259	-0.609449	-0.562569	0	0	0	0	-0.609449	0.613994	0.60785	0.613994	0.613994	0.624661	-0.558433	-0.602237	0.70186	0.651631	0	0.602237
C24H32O6	415.213	24	32	6	0	0	0	1.333	0.25	0.29	9	0	0	0	0	0	0	1	0	1	0	0	0	0	0	0	0	-0.712552	0.694344	-0.726057	0.720513	-0.712552	-0.700319	0	0.585108	0	0	0	0.632258	0.644342	0.632258	0.632258	0.605404	0	-0.535178	0.538171	0	0	0.535178
C21H27NO8	420.166	21	27	8	1	0	0	1.286	0.381	0.25	9	0	0	0	0	0	0	1	0	1	0	0	0	0	0	0	0	-0.802198	0.831671	-0.80722	0.802272	-0.810989	-0.753846	0.696703	0	0	0	-0.674725	0.846401	0.831317	0.859765	0.859765	0	0	-0.534066	0	0	0	0
C23H24O8	427.14	23	24	8	0	0	0	1.043	0.348	0.42	12	0	0	0	0	0	0	1	0	1	0	0	0	0	0	0	0	-0.602237	0.619614	-0.614688	0.608966	-0.602237	-0.548144	0	0	0	0	-0.602237	0.613994	0.60785	0.613994	0.613994	0.624661	-0.558433	-0.609449	0.710266	0.64392	0	0.609449
C26H40O10	511.255	26	40	10	0	0	0	1.538	0.385	0.1	7	0	0	0	0	0	0	0	0	0	1	0	1	0	0	0	0	-0.602237	0.619614	-0.614688	0.608966	-0.602237	-0.548144	0	0	0	0	-0.602237	0.613994	0.60785	0.613994	0.613994	0.624661	-0.558433	-0.609449	0.710266	0.64392	0	0.609449
C30H28O6S	515.153	30	28	6	0	1	0	0.933	0.2	0.5	17	0	0	0	0	0	0	1	0	1	0	0	0	0	0	0	0	-0.609449	0.619614	-0.614688	0.616259	-0.609449	-0.562569	0	0	0	0	-0.609449	0.613994	0.60785	0.613994	0.613994	0.624661	-0.558433	-0.602237	0.70186	0.651631	0	0.602237
C28H42O9	521.276	28	42	9	0	0	0	1.5	0.321	0.15	8	0	0	0	0	0	0	0	0	0	1	0	1	0	0	0	0	-0.602237	0.619614	-0.614688	0.608966	-0.602237	-0.548144	0	0	0	0	-0.602237	0.613994	0.60785	0.613994	0.613994	0.624661	-0.558433	-0.609449	0.710266	0.64392	0	0.609449
	321.499	17.8462	21.7436	4.76923	0.666667	0.025641	0	1.20828	0.270231	0.361538	8.30769
Sphing+	mz	C	H	O	N	S	P	H.C	O.C	AI.mod	DBE	Cl	Fe.ii	Fe.iii	Aromatic	Aromatic.O_rich	Aromatic.O_poor	Highly.unsaturated	Highly.unsaturated.O_rich	Highly.unsaturated.O_poor	Unsaturated	Unsaturated.O_rich	Unsaturated.O_poor	Unsaturated.with.N	Saturated	Saturated.O_rich	Saturated.O_poor	cMean_m.z	cH.C	cO.C	cAI.mod	cDBE	No.Comp	DOC	SPE.DOC	TDN	SPE.TDN	No.Sequ	Fe	logFe	L1	logL1	logK	Acrob.	Sulf.	Sphing.	Massil.	Oleisp.	SUP05
C10H9NO2	174.056	10	9	2	1	0	0	0.9	0.2	0.62	7	0	0	0	1	0	1	0	0	0	0	0	0	0	0	0	0	-0.712552	0.694344	-0.726057	0.720513	-0.712552	-0.700319	0	0.585108	0	0	0	0.632258	0.644342	0.632258	0.632258	0.605404	0	-0.535178	0.538171	0	0	0.535178
C13H22O2	209.155	13	22	2	0	0	0	1.692	0.154	0.17	3	0	0	0	0	0	0	0	0	0	1	0	1	0	0	0	0	-0.602237	0.619614	-0.614688	0.608966	-0.602237	-0.548144	0	0	0	0	-0.602237	0.613994	0.60785	0.613994	0.613994	0.624661	-0.558433	-0.609449	0.710266	0.64392	0	0.609449
C15H14O2	225.092	15	14	2	0	0	0	0.933	0.133	0.57	9	0	0	0	1	0	1	0	0	0	0	0	0	0	0	0	0	-0.675854	0.694344	-0.670207	0.683405	-0.639156	-0.590225	0	0	0	0	0	0.706641	0.681161	0.706641	0.706641	0	0	0	0.538171	0	0	0
C13H13NO3	230.082	13	13	3	1	0	0	1	0.231	0.52	8	0	0	0	1	0	1	0	0	0	0	0	0	0	0	0	0	-0.712552	0.694344	-0.726057	0.720513	-0.712552	-0.700319	0	0.585108	0	0	0	0.632258	0.644342	0.632258	0.632258	0.605404	0	-0.535178	0.538171	0	0	0.535178
C12H13NO4	234.077	12	13	4	1	0	0	1.083	0.333	0.44	7	0	0	0	0	0	0	1	0	1	0	0	0	0	0	0	0	-0.609449	0.619614	-0.614688	0.616259	-0.609449	-0.562569	0	0	0	0	-0.609449	0.613994	0.60785	0.613994	0.613994	0.624661	-0.558433	-0.602237	0.70186	0.651631	0	0.602237
C16H16O2	239.108	16	16	2	0	0	0	1	0.125	0.53	9	0	0	0	1	0	1	0	0	0	0	0	0	0	0	0	0	-0.602237	0.619614	-0.614688	0.608966	-0.602237	-0.548144	0	0	0	0	-0.602237	0.613994	0.60785	0.613994	0.613994	0.624661	-0.558433	-0.609449	0.710266	0.64392	0	0.609449
C14H12O4	243.066	14	12	4	0	0	0	0.857	0.286	0.58	9	0	0	0	1	0	1	0	0	0	0	0	0	0	0	0	0	-0.602237	0.619614	-0.614688	0.608966	-0.602237	-0.548144	0	0	0	0	-0.602237	0.613994	0.60785	0.613994	0.613994	0.624661	-0.558433	-0.609449	0.710266	0.64392	0	0.609449
C13H22O5	257.139	13	22	5	0	0	0	1.692	0.385	0.05	3	0	0	0	0	0	0	0	0	0	1	0	1	0	0	0	0	-0.602237	0.619614	-0.614688	0.608966	-0.602237	-0.548144	0	0	0	0	-0.602237	0.613994	0.60785	0.613994	0.613994	0.624661	-0.558433	-0.609449	0.710266	0.64392	0	0.609449
C14H15NO4	260.093	14	15	4	1	0	0	1.071	0.286	0.45	8	0	0	0	0	0	0	1	0	1	0	0	0	0	0	0	0	-0.609449	0.619614	-0.614688	0.616259	-0.609449	-0.562569	0	0	0	0	-0.609449	0.613994	0.60785	0.613994	0.613994	0.624661	-0.558433	-0.602237	0.70186	0.651631	0	0.602237
C15H24O4	267.16	15	24	4	0	0	0	1.6	0.267	0.15	4	0	0	0	0	0	0	0	0	0	1	0	1	0	0	0	0	-0.602237	0.619614	-0.614688	0.608966	-0.602237	-0.548144	0	0	0	0	-0.602237	0.613994	0.60785	0.613994	0.613994	0.624661	-0.558433	-0.609449	0.710266	0.64392	0	0.609449
C12H16O7	271.082	12	16	7	0	0	0	1.333	0.583	0.18	5	0	0	0	0	0	0	1	1	0	0	0	0	0	0	0	0	0	0	0	0	0	0	0	0	0	0	-0.935613	0	0	0	0	0	0	0	0.598287	0.767505	-0.617978	0
C15H15NO4	272.093	15	15	4	1	0	0	1	0.267	0.5	9	0	0	0	0	0	0	1	0	1	0	0	0	0	0	0	0	-0.609449	0.619614	-0.614688	0.616259	-0.609449	-0.562569	0	0	0	0	-0.609449	0.613994	0.60785	0.613994	0.613994	0.624661	-0.558433	-0.602237	0.70186	0.651631	0	0.602237
C13H18O7	285.098	13	18	7	0	0	0	1.385	0.538	0.16	5	0	0	0	0	0	0	1	1	0	0	0	0	0	0	0	0	-0.613187	0.618134	-0.631058	0.64004	-0.630769	-0.630769	0	0	0	0	0	0.712759	0.714447	0.672666	0.672666	0	0	0	0.58143	0.620378	0	0
C15H16N2O4	287.104	15	16	4	2	0	0	1.067	0.267	0.45	9	0	0	0	0	0	0	1	0	1	0	0	0	0	0	0	0	-0.609449	0.619614	-0.614688	0.616259	-0.609449	-0.562569	0	0	0	0	-0.609449	0.613994	0.60785	0.613994	0.613994	0.624661	-0.558433	-0.602237	0.70186	0.651631	0	0.602237
C16H21NO4	290.14	16	21	4	1	0	0	1.312	0.25	0.31	7	0	0	0	0	0	0	1	0	1	0	0	0	0	0	0	0	-0.712552	0.694344	-0.726057	0.720513	-0.712552	-0.700319	0	0.585108	0	0	0	0.632258	0.644342	0.632258	0.632258	0.605404	0	-0.535178	0.538171	0	0	0.535178
C14H14O7	293.067	14	14	7	0	0	0	1	0.5	0.43	8	0	0	0	0	0	0	1	0	1	0	0	0	0	0	0	0	0	0	0	0	0	0	0	0	0	0	0	0	0	0	0	0.759967	0	0	0.576942	0	0	0
C14H16O7	295.082	14	16	7	0	0	0	1.143	0.5	0.33	7	0	0	0	0	0	0	1	0	1	0	0	0	0	0	0	0	0	0	0	0	0	0	0	0	0	0	0	0	0	0	0	0.550654	0	0	0.740235	0.646228	-0.533366	0
C13H16N2O6	295.094	13	16	6	2	0	0	1.231	0.462	0.25	7	0	0	0	0	0	0	1	0	1	0	0	0	0	0	0	0	0	0	0	0	0	0	0	0	0	0	0	0	0	0	0	0	0	0	0.653149	0.601579	0	0
C19H24N2O	295.182	19	24	1	2	0	0	1.263	0.053	0.39	9	0	0	0	0	0	0	1	0	1	0	0	0	0	0	0	0	-0.602237	0.619614	-0.614688	0.608966	-0.602237	-0.548144	0	0	0	0	-0.602237	0.613994	0.60785	0.613994	0.613994	0.624661	-0.558433	-0.609449	0.710266	0.64392	0	0.609449
C14H18O7	297.098	14	18	7	0	0	0	1.286	0.5	0.24	6	0	0	0	0	0	0	1	0	1	0	0	0	0	0	0	0	-0.582418	0	-0.553012	0.588925	-0.564835	-0.573626	0	0	0	0	0	0.748396	0.782805	0.614754	0.614754	0	0	0	0.648026	0	0	0
C18H18O4	297.113	18	18	4	0	0	0	1	0.222	0.5	10	0	0	0	0	0	0	1	0	1	0	0	0	0	0	0	0	-0.609449	0.619614	-0.614688	0.616259	-0.609449	-0.562569	0	0	0	0	-0.609449	0.613994	0.60785	0.613994	0.613994	0.624661	-0.558433	-0.602237	0.70186	0.651631	0	0.602237
C14H21NO6	298.13	14	21	6	1	0	0	1.5	0.429	0.1	5	0	0	0	0	0	0	0	0	0	1	0	1	1	0	0	0	-0.675854	0.694344	-0.670207	0.683405	-0.639156	-0.590225	0	0	0	0	0	0.706641	0.681161	0.706641	0.706641	0	0	0	0.538171	0	0	0
C19H24O3	299.165	19	24	3	0	0	0	1.263	0.158	0.37	8	0	0	0	0	0	0	1	0	1	0	0	0	0	0	0	0	-0.602237	0.619614	-0.614688	0.608966	-0.602237	-0.548144	0	0	0	0	-0.602237	0.613994	0.60785	0.613994	0.613994	0.624661	-0.558433	-0.609449	0.710266	0.64392	0	0.609449
C19H20O4	311.129	19	20	4	0	0	0	1.053	0.211	0.47	10	0	0	0	0	0	0	1	0	1	0	0	0	0	0	0	0	-0.602237	0.619614	-0.614688	0.608966	-0.602237	-0.548144	0	0	0	0	-0.602237	0.613994	0.60785	0.613994	0.613994	0.624661	-0.558433	-0.609449	0.710266	0.64392	0	0.609449
C20H26O3	313.181	20	26	3	0	0	0	1.3	0.15	0.35	8	0	0	0	0	0	0	1	0	1	0	0	0	0	0	0	0	-0.602237	0.619614	-0.614688	0.608966	-0.602237	-0.548144	0	0	0	0	-0.602237	0.613994	0.60785	0.613994	0.613994	0.624661	-0.558433	-0.609449	0.710266	0.64392	0	0.609449
C17H16O6	315.087	17	16	6	0	0	0	0.941	0.353	0.5	10	0	0	0	0	0	0	1	0	1	0	0	0	0	0	0	0	-0.609449	0.619614	-0.614688	0.616259	-0.609449	-0.562569	0	0	0	0	-0.609449	0.613994	0.60785	0.613994	0.613994	0.624661	-0.558433	-0.602237	0.70186	0.651631	0	0.602237
C17H20N2O4	315.135	17	20	4	2	0	0	1.176	0.235	0.38	9	0	0	0	0	0	0	1	0	1	0	0	0	0	0	0	0	-0.602237	0.619614	-0.614688	0.608966	-0.602237	-0.548144	0	0	0	0	-0.602237	0.613994	0.60785	0.613994	0.613994	0.624661	-0.558433	-0.609449	0.710266	0.64392	0	0.609449
C17H19NO5	316.119	17	19	5	1	0	0	1.118	0.294	0.41	9	0	0	0	0	0	0	1	0	1	0	0	0	0	0	0	0	-0.609449	0.619614	-0.614688	0.616259	-0.609449	-0.562569	0	0	0	0	-0.609449	0.613994	0.60785	0.613994	0.613994	0.624661	-0.558433	-0.602237	0.70186	0.651631	0	0.602237
C18H21NO5	330.135	18	21	5	1	0	0	1.167	0.278	0.38	9	0	0	0	0	0	0	1	0	1	0	0	0	0	0	0	0	-0.712552	0.694344	-0.726057	0.720513	-0.712552	-0.700319	0	0.585108	0	0	0	0.632258	0.644342	0.632258	0.632258	0.605404	0	-0.535178	0.538171	0	0	0.535178
C20H30O4	333.207	20	30	4	0	0	0	1.5	0.2	0.22	6	0	0	0	0	0	0	0	0	0	1	0	1	0	0	0	0	-0.609449	0.619614	-0.614688	0.616259	-0.609449	-0.562569	0	0	0	0	-0.609449	0.613994	0.60785	0.613994	0.613994	0.624661	-0.558433	-0.602237	0.70186	0.651631	0	0.602237
C21H25NO3	338.176	21	25	3	1	0	0	1.19	0.143	0.41	10	0	0	0	0	0	0	1	0	1	0	0	0	0	0	0	0	-0.602237	0.619614	-0.614688	0.608966	-0.602237	-0.548144	0	0	0	0	-0.602237	0.613994	0.60785	0.613994	0.613994	0.624661	-0.558433	-0.609449	0.710266	0.64392	0	0.609449
C19H25NO5	346.166	19	25	5	1	0	0	1.316	0.263	0.29	8	0	0	0	0	0	0	1	0	1	0	0	0	0	0	0	0	-0.602237	0.619614	-0.614688	0.608966	-0.602237	-0.548144	0	0	0	0	-0.602237	0.613994	0.60785	0.613994	0.613994	0.624661	-0.558433	-0.609449	0.710266	0.64392	0	0.609449
C21H24O5	355.155	21	24	5	0	0	0	1.143	0.238	0.41	10	0	0	0	0	0	0	1	0	1	0	0	0	0	0	0	0	-0.602237	0.619614	-0.614688	0.608966	-0.602237	-0.548144	0	0	0	0	-0.602237	0.613994	0.60785	0.613994	0.613994	0.624661	-0.558433	-0.609449	0.710266	0.64392	0	0.609449
C17H18N2O7	361.104	17	18	7	2	0	0	1.059	0.412	0.39	10	0	0	0	0	0	0	1	0	1	0	0	0	0	0	0	0	0	0	0	0	0	0	0	0	0	0.623978	0	0	0	0	0	0.532525	0	0	0.560939	0	0	0
C22H26O5	369.171	22	26	5	0	0	0	1.182	0.227	0.38	10	0	0	0	0	0	0	1	0	1	0	0	0	0	0	0	0	-0.609449	0.619614	-0.614688	0.616259	-0.609449	-0.562569	0	0	0	0	-0.609449	0.613994	0.60785	0.613994	0.613994	0.624661	-0.558433	-0.602237	0.70186	0.651631	0	0.602237
C21H25NO7	402.156	21	25	7	1	0	0	1.19	0.333	0.33	10	0	0	0	0	0	0	1	0	1	0	0	0	0	0	0	0	-0.637781	0.641799	-0.647092	0.644907	-0.668517	-0.622412	0	0	0	0	-0.709499	0.724236	0.732408	0.724236	0.724236	0	0	0	0.59403	0.616196	0	0
C23H34O6	405.228	23	34	6	0	0	0	1.478	0.261	0.2	7	0	0	0	0	0	0	1	0	1	0	0	0	0	0	0	0	-0.609449	0.619614	-0.614688	0.616259	-0.609449	-0.562569	0	0	0	0	-0.609449	0.613994	0.60785	0.613994	0.613994	0.624661	-0.558433	-0.602237	0.70186	0.651631	0	0.602237
C24H32O6	415.213	24	32	6	0	0	0	1.333	0.25	0.29	9	0	0	0	0	0	0	1	0	1	0	0	0	0	0	0	0	-0.712552	0.694344	-0.726057	0.720513	-0.712552	-0.700319	0	0.585108	0	0	0	0.632258	0.644342	0.632258	0.632258	0.605404	0	-0.535178	0.538171	0	0	0.535178
C23H24O8	427.14	23	24	8	0	0	0	1.043	0.348	0.42	12	0	0	0	0	0	0	1	0	1	0	0	0	0	0	0	0	-0.602237	0.619614	-0.614688	0.608966	-0.602237	-0.548144	0	0	0	0	-0.602237	0.613994	0.60785	0.613994	0.613994	0.624661	-0.558433	-0.609449	0.710266	0.64392	0	0.609449
C26H40O10	511.255	26	40	10	0	0	0	1.538	0.385	0.1	7	0	0	0	0	0	0	0	0	0	1	0	1	0	0	0	0	-0.602237	0.619614	-0.614688	0.608966	-0.602237	-0.548144	0	0	0	0	-0.602237	0.613994	0.60785	0.613994	0.613994	0.624661	-0.558433	-0.609449	0.710266	0.64392	0	0.609449
C30H28O6S	515.153	30	28	6	0	1	0	0.933	0.2	0.5	17	0	0	0	0	0	0	1	0	1	0	0	0	0	0	0	0	-0.609449	0.619614	-0.614688	0.616259	-0.609449	-0.562569	0	0	0	0	-0.609449	0.613994	0.60785	0.613994	0.613994	0.624661	-0.558433	-0.602237	0.70186	0.651631	0	0.602237
C28H42O9	521.276	28	42	9	0	0	0	1.5	0.321	0.15	8	0	0	0	0	0	0	0	0	0	1	0	1	0	0	0	0	-0.602237	0.619614	-0.614688	0.608966	-0.602237	-0.548144	0	0	0	0	-0.602237	0.613994	0.60785	0.613994	0.613994	0.624661	-0.558433	-0.609449	0.710266	0.64392	0	0.609449
	317.04	17.4762	21.2381	4.92857	0.52381	0.0238095	0	1.20883	0.291214	0.354048	8.11905
Sphing-	mz	C	H	O	N	S	P	H.C	O.C	AI.mod	DBE	Cl	Fe.ii	Fe.iii	Aromatic	Aromatic.O_rich	Aromatic.O_poor	Highly.unsaturated	Highly.unsaturated.O_rich	Highly.unsaturated.O_poor	Unsaturated	Unsaturated.O_rich	Unsaturated.O_poor	Unsaturated.with.N	Saturated	Saturated.O_rich	Saturated.O_poor	cMean_m.z	cH.C	cO.C	cAI.mod	cDBE	No.Comp	DOC	SPE.DOC	TDN	SPE.TDN	No.Sequ	Fe	logFe	L1	logL1	logK	Acrob.	Sulf.	Sphing.	Massil.	Oleisp.	SUP05
C8H6O4	165.019	8	6	4	0	0	0	0.75	0.5	0.67	6	0	0	0	1	0	1	0	0	0	0	0	0	0	0	0	0	0	0	0	0	0	0	0	0.582678	0	0	0	0	0	0	0	0	0	0	-0.637137	0	0	0
C17H24O8	355.14	17	24	8	0	0	0	1.412	0.471	0.15	6	0	0	0	0	0	0	1	0	1	0	0	0	0	0	0	0	0	0	0	0	0	0	0	0	0	0	0	0	0	0	0	-0.90416	0	0	-0.586553	0	0.595592	0
C16H24O9	359.135	16	24	9	0	0	0	1.5	0.562	0.04	5	0	0	0	0	0	0	0	0	0	1	1	0	0	0	0	0	0	0	0	0	0	0	0	0	0	0	0	0	0	0	0	-0.600507	0	0	-0.591676	0	0.620038	0
C18H24O8	367.14	18	24	8	0	0	0	1.333	0.444	0.21	7	0	0	0	0	0	0	1	0	1	0	0	0	0	0	0	0	0	0	0	0	0	0	0	0	0	0	0	0	0	0	0	-0.872435	0	0	-0.560939	0	0	0
C20H20O8	387.109	20	20	8	0	0	0	1	0.4	0.44	11	0	0	0	0	0	0	1	0	1	0	0	0	0	0	0	0	0	0	0	0	0	0	0	0	0	0	0	0	0	0	0	-0.707012	0	0	-0.586553	0	0	0
C19H28O9	399.166	19	28	9	0	0	0	1.474	0.474	0.1	6	0	0	0	0	0	0	1	0	1	0	0	0	0	0	0	0	0	0	0	0	0	0	0	0	0	0	0	0	0	0	0	-0.872435	0	0	-0.622412	0	0.544478	0
C18H28O10	403.161	18	28	10	0	0	0	1.556	0.556	0	5	0	0	0	0	0	0	0	0	0	1	1	0	0	0	0	0	0	0	0	0	0	0	0	0	0	0	0	0	0	0	0	-0.76593	0	0	-0.560939	0	0	0
C19H28O10	415.161	19	28	10	0	0	0	1.474	0.526	0.07	6	0	0	0	0	0	0	1	1	0	0	0	0	0	0	0	0	0.692308	-0.681071	0.686806	-0.691154	0.687912	0.643956	0	0	0	0	0	-0.732805	-0.751934	-0.616982	-0.616982	-0.584645	0	0	-0.58143	-0.540481	0.620038	0
C21H28O9	423.166	21	28	9	0	0	0	1.333	0.429	0.21	8	0	0	0	0	0	0	1	0	1	0	0	0	0	0	0	0	0	0	0	0	0	0	0	0	0	0	0	0	0	0	0	-0.890564	0	0	-0.555817	0	0	0
C20H30O10	429.177	20	30	10	0	0	0	1.5	0.5	0.07	6	0	0	0	0	0	0	0	0	0	1	0	1	0	0	0	0	0	0	0	0	0	0	0	0	0	0	0	0	0	0	0	-0.874701	0	0	-0.58143	0	0	0
C22H24O9	431.135	22	24	9	0	0	0	1.091	0.409	0.37	11	0	0	0	0	0	0	1	0	1	0	0	0	0	0	0	0	0	0	0	0	0	0	0	0	0	0	0	0	0	0	0	-0.716077	0	0	-0.632658	0	0	-0.573626
C23H24O9	443.135	23	24	9	0	0	0	1.043	0.391	0.41	12	0	0	0	0	0	0	1	0	1	0	0	0	0	0	0	0	0	0	0	0	0	0	0	0	0	0	0	0	0	0	0	-0.686618	0	0	-0.586553	0	0	0
C21H32O11	459.187	21	32	11	0	0	0	1.524	0.524	0.03	6	0	0	0	0	0	0	0	0	0	1	1	0	0	0	0	0	0	0	0	0	0	0	0	0	0	0	0	0	0	0	0	-0.89283	0	0	-0.61729	-0.589829	0	0
C22H32O11	471.187	22	32	11	0	0	0	1.455	0.5	0.09	7	0	0	0	0	0	0	1	0	1	0	0	0	0	0	0	0	0.70989	-0.685566	0.704645	-0.711155	0.714286	0.696703	0	0	0	0	0	-0.781807	-0.796035	-0.661529	-0.661529	-0.557452	0	0	-0.550694	-0.545181	0	0
C24H32O10	479.192	24	32	10	0	0	0	1.333	0.417	0.21	9	0	0	0	0	0	0	1	0	1	0	0	0	0	0	0	0	0	0	0	0	0	0	0	0	0	0	0	0	0	0	0	-0.858839	0	0	-0.622412	-0.56163	0	0
C24H34O10	481.208	24	34	10	0	0	0	1.417	0.417	0.16	8	0	0	0	0	0	0	1	0	1	0	0	0	0	0	0	0	0	0	0	0	0	0	0	0	0	0	0	0	0	0	0	-0.770462	0	0	-0.591676	-0.56398	0	0
C25H30O10	489.177	25	30	10	0	0	0	1.2	0.4	0.3	11	0	0	0	0	0	0	1	0	1	0	0	0	0	0	0	0	0	0	0	0	0	0	0	0	0	0	0	0	0	0	0	-0.897362	0	0	-0.632658	-0.538131	0	0
C25H32O10	491.192	25	32	10	0	0	0	1.28	0.4	0.25	10	0	0	0	0	0	0	1	0	1	0	0	0	0	0	0	0	0	0	0	0	0	0	0	0	0	0	0	0	0	0	0	-0.838444	0	0	-0.637781	0	0	0
C25H34O10	493.208	25	34	10	0	0	0	1.36	0.4	0.2	9	0	0	0	0	0	0	1	0	1	0	0	0	0	0	0	0	0	0	0	0	0	0	0	0	0	0	0	0	0	0	0	-0.849774	0	0	-0.58143	0	0	0
C23H34O12	501.198	23	34	12	0	0	0	1.478	0.522	0.06	7	0	0	0	0	0	0	1	1	0	0	0	0	0	0	0	0	0.538462	0	0	-0.548923	0	0	0	0	0	0	0	-0.654847	-0.670345	-0.556843	-0.556843	0	0	0	-0.653149	0	0	0
C26H34O11	521.203	26	34	11	0	0	0	1.308	0.423	0.22	10	0	0	0	0	0	0	1	0	1	0	0	0	0	0	0	0	0.643956	-0.636116	0.646668	-0.660041	0.648352	0.652747	0	0	0	0	0	-0.677121	-0.681371	-0.619209	-0.619209	-0.584645	0	0	-0.555817	-0.58043	0	0
C26H36O11	523.219	26	36	11	0	0	0	1.385	0.423	0.17	9	0	0	0	0	0	0	1	0	1	0	0	0	0	0	0	0	0	0	0	0	0	0	0	0	0	0	0	0	0	0	0	-0.874701	0	0	-0.560939	0	0	0
C26H38O11	525.234	26	38	11	0	0	0	1.462	0.423	0.12	8	0	0	0	0	0	0	1	0	1	0	0	0	0	0	0	0	0	0	0	0	0	0	0	0	0	0	0	0	0	0	0	-0.781793	0	0	-0.663394	0	0	0
C27H32O11	531.187	27	32	11	0	0	0	1.185	0.407	0.3	12	0	0	0	0	0	0	1	0	1	0	0	0	0	0	0	0	0.556044	0	0	0	0	0	0	0	0	0	0	-0.536796	-0.573322	-0.585798	-0.585798	0	0	0.692308	-0.648026	0	0	-0.692308
C27H38O11	537.234	27	38	11	0	0	0	1.407	0.407	0.16	9	0	0	0	0	0	0	1	0	1	0	0	0	0	0	0	0	0	0	0	0	0	0	0	0	0	0	0	0	0	0	0	-0.831646	0	0	-0.683885	-0.613329	0	0
C28H34O11	545.203	28	34	11	0	0	0	1.214	0.393	0.29	12	0	0	0	0	0	0	1	0	1	0	0	0	0	0	0	0	0	0	0	0	0	0	0	0	0	0	0	0	0	0	0	-0.879233	0	0	-0.668517	-0.763723	0	0
C28H36O11	547.219	28	36	11	0	0	0	1.286	0.393	0.24	11	0	0	0	0	0	0	1	0	1	0	0	0	0	0	0	0	0	0	0	0	0	0	0	0	0	0	0	0	0	0	0	-0.920023	0	0	-0.601921	-0.676776	0.568924	0
C29H40O12	579.245	29	40	12	0	0	0	1.379	0.414	0.17	10	0	0	0	0	0	0	1	0	1	0	0	0	0	0	0	0	0.564835	-0.54171	0.573081	-0.586703	0.573626	0.582418	0	0	0	0	0	-0.688257	-0.705627	-0.563525	-0.563525	-0.595975	0	0.534066	-0.714622	-0.672077	0	-0.573626
C28H40O13	583.24	28	40	13	0	0	0	1.429	0.464	0.12	9	0	0	0	0	0	0	1	0	1	0	0	0	0	0	0	0	0.567334	0	0	-0.542423	0.536429	0.536429	0	0	0	0	0	-0.566018	-0.604652	-0.570493	-0.570493	0	0	0.611485	-0.614876	0	0	-0.629145
C30H38O12	589.229	30	38	12	0	0	0	1.267	0.4	0.25	12	0	0	0	0	0	0	1	0	1	0	0	0	0	0	0	0	0	0	0	0	0	0	0	0	0	0	0	0	0	0	0	-0.76593	0	0	-0.545571	-0.688526	0	0
	464.18	22.8333	30.4667	10.0333	0	0	0	1.32783	0.4463	0.202667	8.6
Massil+	mz	C	H	O	N	S	P	H.C	O.C	AI.mod	DBE	Cl	Fe.ii	Fe.iii	Aromatic	Aromatic.O_rich	Aromatic.O_poor	Highly.unsaturated	Highly.unsaturated.O_rich	Highly.unsaturated.O_poor	Unsaturated	Unsaturated.O_rich	Unsaturated.O_poor	Unsaturated.with.N	Saturated	Saturated.O_rich	Saturated.O_poor	cMean_m.z	cH.C	cO.C	cAI.mod	cDBE	No.Comp	DOC	SPE.DOC	TDN	SPE.TDN	No.Sequ	Fe	logFe	L1	logL1	logK	Acrob.	Sulf.	Sphing.	Massil.	Oleisp.	SUP05
C13H22O2	209.155	13	22	2	0	0	0	1.692	0.154	0.17	3	0	0	0	0	0	0	0	0	0	1	0	1	0	0	0	0	-0.602237	0.619614	-0.614688	0.608966	-0.602237	-0.548144	0	0	0	0	-0.602237	0.613994	0.60785	0.613994	0.613994	0.624661	-0.558433	-0.609449	0.710266	0.64392	0	0.609449
C12H14N2O3	233.093	12	14	3	2	0	0	1.167	0.25	0.41	7	0	0	0	0	0	0	1	0	1	0	0	0	0	0	0	0	-0.757056	0.77708	-0.783471	0.765515	-0.792844	-0.781832	0	0.632609	0	0	-0.556092	0.669592	0.66013	0.669592	0.669592	0.613102	0	0	0	0.569561	0	0
C12H13NO4	234.077	12	13	4	1	0	0	1.083	0.333	0.44	7	0	0	0	0	0	0	1	0	1	0	0	0	0	0	0	0	-0.609449	0.619614	-0.614688	0.616259	-0.609449	-0.562569	0	0	0	0	-0.609449	0.613994	0.60785	0.613994	0.613994	0.624661	-0.558433	-0.602237	0.70186	0.651631	0	0.602237
C14H22O3	237.15	14	22	3	0	0	0	1.571	0.214	0.2	4	0	0	0	0	0	0	0	0	0	1	0	1	0	0	0	0	-0.801708	0.798974	-0.813412	0.810666	-0.832444	-0.827322	0	0.570438	0	0	-0.566062	0.768365	0.776096	0.768365	0.768365	0	0	0	0	0.5669	0	0
C16H16O2	239.108	16	16	2	0	0	0	1	0.125	0.53	9	0	0	0	1	0	1	0	0	0	0	0	0	0	0	0	0	-0.602237	0.619614	-0.614688	0.608966	-0.602237	-0.548144	0	0	0	0	-0.602237	0.613994	0.60785	0.613994	0.613994	0.624661	-0.558433	-0.609449	0.710266	0.64392	0	0.609449
C14H12O4	243.066	14	12	4	0	0	0	0.857	0.286	0.58	9	0	0	0	1	0	1	0	0	0	0	0	0	0	0	0	0	-0.602237	0.619614	-0.614688	0.608966	-0.602237	-0.548144	0	0	0	0	-0.602237	0.613994	0.60785	0.613994	0.613994	0.624661	-0.558433	-0.609449	0.710266	0.64392	0	0.609449
C13H22O5	257.139	13	22	5	0	0	0	1.692	0.385	0.05	3	0	0	0	0	0	0	0	0	0	1	0	1	0	0	0	0	-0.602237	0.619614	-0.614688	0.608966	-0.602237	-0.548144	0	0	0	0	-0.602237	0.613994	0.60785	0.613994	0.613994	0.624661	-0.558433	-0.609449	0.710266	0.64392	0	0.609449
C14H15NO4	260.093	14	15	4	1	0	0	1.071	0.286	0.45	8	0	0	0	0	0	0	1	0	1	0	0	0	0	0	0	0	-0.609449	0.619614	-0.614688	0.616259	-0.609449	-0.562569	0	0	0	0	-0.609449	0.613994	0.60785	0.613994	0.613994	0.624661	-0.558433	-0.602237	0.70186	0.651631	0	0.602237
C15H24O4	267.16	15	24	4	0	0	0	1.6	0.267	0.15	4	0	0	0	0	0	0	0	0	0	1	0	1	0	0	0	0	-0.602237	0.619614	-0.614688	0.608966	-0.602237	-0.548144	0	0	0	0	-0.602237	0.613994	0.60785	0.613994	0.613994	0.624661	-0.558433	-0.609449	0.710266	0.64392	0	0.609449
C12H16O7	271.082	12	16	7	0	0	0	1.333	0.583	0.18	5	0	0	0	0	0	0	1	1	0	0	0	0	0	0	0	0	0	0	0	0	0	0	0	0	0	0	-0.935613	0	0	0	0	0	0	0	0.598287	0.767505	-0.617978	0
C15H15NO4	272.093	15	15	4	1	0	0	1	0.267	0.5	9	0	0	0	0	0	0	1	0	1	0	0	0	0	0	0	0	-0.609449	0.619614	-0.614688	0.616259	-0.609449	-0.562569	0	0	0	0	-0.609449	0.613994	0.60785	0.613994	0.613994	0.624661	-0.558433	-0.602237	0.70186	0.651631	0	0.602237
C13H18O7	285.098	13	18	7	0	0	0	1.385	0.538	0.16	5	0	0	0	0	0	0	1	1	0	0	0	0	0	0	0	0	-0.613187	0.618134	-0.631058	0.64004	-0.630769	-0.630769	0	0	0	0	0	0.712759	0.714447	0.672666	0.672666	0	0	0	0.58143	0.620378	0	0
C15H16N2O4	287.104	15	16	4	2	0	0	1.067	0.267	0.45	9	0	0	0	0	0	0	1	0	1	0	0	0	0	0	0	0	-0.609449	0.619614	-0.614688	0.616259	-0.609449	-0.562569	0	0	0	0	-0.609449	0.613994	0.60785	0.613994	0.613994	0.624661	-0.558433	-0.602237	0.70186	0.651631	0	0.602237
C14H16O7	295.082	14	16	7	0	0	0	1.143	0.5	0.33	7	0	0	0	0	0	0	1	0	1	0	0	0	0	0	0	0	0	0	0	0	0	0	0	0	0	0	0	0	0	0	0	0.550654	0	0	0.740235	0.646228	-0.533366	0
C13H16N2O6	295.094	13	16	6	2	0	0	1.231	0.462	0.25	7	0	0	0	0	0	0	1	0	1	0	0	0	0	0	0	0	0	0	0	0	0	0	0	0	0	0	0	0	0	0	0	0	0	0	0.653149	0.601579	0	0
C19H24N2O	295.182	19	24	1	2	0	0	1.263	0.053	0.39	9	0	0	0	0	0	0	1	0	1	0	0	0	0	0	0	0	-0.602237	0.619614	-0.614688	0.608966	-0.602237	-0.548144	0	0	0	0	-0.602237	0.613994	0.60785	0.613994	0.613994	0.624661	-0.558433	-0.609449	0.710266	0.64392	0	0.609449
C18H18O4	297.113	18	18	4	0	0	0	1	0.222	0.5	10	0	0	0	0	0	0	1	0	1	0	0	0	0	0	0	0	-0.609449	0.619614	-0.614688	0.616259	-0.609449	-0.562569	0	0	0	0	-0.609449	0.613994	0.60785	0.613994	0.613994	0.624661	-0.558433	-0.602237	0.70186	0.651631	0	0.602237
C19H24O3	299.165	19	24	3	0	0	0	1.263	0.158	0.37	8	0	0	0	0	0	0	1	0	1	0	0	0	0	0	0	0	-0.602237	0.619614	-0.614688	0.608966	-0.602237	-0.548144	0	0	0	0	-0.602237	0.613994	0.60785	0.613994	0.613994	0.624661	-0.558433	-0.609449	0.710266	0.64392	0	0.609449
C15H16O7	307.082	15	16	7	0	0	0	1.067	0.467	0.39	8	0	0	0	0	0	0	1	0	1	0	0	0	0	0	0	0	0	0	0	0	0	0	0	0	0	0	0	0	0	0	0	0	0	-0.542857	0	0.690876	0	0.591209
C19H20O4	311.129	19	20	4	0	0	0	1.053	0.211	0.47	10	0	0	0	0	0	0	1	0	1	0	0	0	0	0	0	0	-0.602237	0.619614	-0.614688	0.608966	-0.602237	-0.548144	0	0	0	0	-0.602237	0.613994	0.60785	0.613994	0.613994	0.624661	-0.558433	-0.609449	0.710266	0.64392	0	0.609449
C20H26O3	313.181	20	26	3	0	0	0	1.3	0.15	0.35	8	0	0	0	0	0	0	1	0	1	0	0	0	0	0	0	0	-0.602237	0.619614	-0.614688	0.608966	-0.602237	-0.548144	0	0	0	0	-0.602237	0.613994	0.60785	0.613994	0.613994	0.624661	-0.558433	-0.609449	0.710266	0.64392	0	0.609449
C17H16O6	315.087	17	16	6	0	0	0	0.941	0.353	0.5	10	0	0	0	0	0	0	1	0	1	0	0	0	0	0	0	0	-0.609449	0.619614	-0.614688	0.616259	-0.609449	-0.562569	0	0	0	0	-0.609449	0.613994	0.60785	0.613994	0.613994	0.624661	-0.558433	-0.602237	0.70186	0.651631	0	0.602237
C17H20N2O4	315.135	17	20	4	2	0	0	1.176	0.235	0.38	9	0	0	0	0	0	0	1	0	1	0	0	0	0	0	0	0	-0.602237	0.619614	-0.614688	0.608966	-0.602237	-0.548144	0	0	0	0	-0.602237	0.613994	0.60785	0.613994	0.613994	0.624661	-0.558433	-0.609449	0.710266	0.64392	0	0.609449
C17H19NO5	316.119	17	19	5	1	0	0	1.118	0.294	0.41	9	0	0	0	0	0	0	1	0	1	0	0	0	0	0	0	0	-0.609449	0.619614	-0.614688	0.616259	-0.609449	-0.562569	0	0	0	0	-0.609449	0.613994	0.60785	0.613994	0.613994	0.624661	-0.558433	-0.602237	0.70186	0.651631	0	0.602237
C20H30O4	333.207	20	30	4	0	0	0	1.5	0.2	0.22	6	0	0	0	0	0	0	0	0	0	1	0	1	0	0	0	0	-0.609449	0.619614	-0.614688	0.616259	-0.609449	-0.562569	0	0	0	0	-0.609449	0.613994	0.60785	0.613994	0.613994	0.624661	-0.558433	-0.602237	0.70186	0.651631	0	0.602237
C17H24N2O5	335.161	17	24	5	2	0	0	1.412	0.294	0.2	7	0	0	0	0	0	0	1	0	1	0	0	0	0	0	0	0	-0.721268	0.77708	-0.737384	0.729327	-0.726774	-0.679974	0	0	0	0	0	0.730971	0.690513	0.730971	0.730971	0	-0.556405	0	0	0.563674	-0.672261	0
C21H25NO3	338.176	21	25	3	1	0	0	1.19	0.143	0.41	10	0	0	0	0	0	0	1	0	1	0	0	0	0	0	0	0	-0.602237	0.619614	-0.614688	0.608966	-0.602237	-0.548144	0	0	0	0	-0.602237	0.613994	0.60785	0.613994	0.613994	0.624661	-0.558433	-0.609449	0.710266	0.64392	0	0.609449
C19H25NO5	346.166	19	25	5	1	0	0	1.316	0.263	0.29	8	0	0	0	0	0	0	1	0	1	0	0	0	0	0	0	0	-0.602237	0.619614	-0.614688	0.608966	-0.602237	-0.548144	0	0	0	0	-0.602237	0.613994	0.60785	0.613994	0.613994	0.624661	-0.558433	-0.609449	0.710266	0.64392	0	0.609449
C21H24O5	355.155	21	24	5	0	0	0	1.143	0.238	0.41	10	0	0	0	0	0	0	1	0	1	0	0	0	0	0	0	0	-0.602237	0.619614	-0.614688	0.608966	-0.602237	-0.548144	0	0	0	0	-0.602237	0.613994	0.60785	0.613994	0.613994	0.624661	-0.558433	-0.609449	0.710266	0.64392	0	0.609449
C22H26O5	369.171	22	26	5	0	0	0	1.182	0.227	0.38	10	0	0	0	0	0	0	1	0	1	0	0	0	0	0	0	0	-0.609449	0.619614	-0.614688	0.616259	-0.609449	-0.562569	0	0	0	0	-0.609449	0.613994	0.60785	0.613994	0.613994	0.624661	-0.558433	-0.602237	0.70186	0.651631	0	0.602237
C21H25NO7	402.156	21	25	7	1	0	0	1.19	0.333	0.33	10	0	0	0	0	0	0	1	0	1	0	0	0	0	0	0	0	-0.637781	0.641799	-0.647092	0.644907	-0.668517	-0.622412	0	0	0	0	-0.709499	0.724236	0.732408	0.724236	0.724236	0	0	0	0.59403	0.616196	0	0
C23H34O6	405.228	23	34	6	0	0	0	1.478	0.261	0.2	7	0	0	0	0	0	0	1	0	1	0	0	0	0	0	0	0	-0.609449	0.619614	-0.614688	0.616259	-0.609449	-0.562569	0	0	0	0	-0.609449	0.613994	0.60785	0.613994	0.613994	0.624661	-0.558433	-0.602237	0.70186	0.651631	0	0.602237
C23H24O8	427.14	23	24	8	0	0	0	1.043	0.348	0.42	12	0	0	0	0	0	0	1	0	1	0	0	0	0	0	0	0	-0.602237	0.619614	-0.614688	0.608966	-0.602237	-0.548144	0	0	0	0	-0.602237	0.613994	0.60785	0.613994	0.613994	0.624661	-0.558433	-0.609449	0.710266	0.64392	0	0.609449
C26H40O10	511.255	26	40	10	0	0	0	1.538	0.385	0.1	7	0	0	0	0	0	0	0	0	0	1	0	1	0	0	0	0	-0.602237	0.619614	-0.614688	0.608966	-0.602237	-0.548144	0	0	0	0	-0.602237	0.613994	0.60785	0.613994	0.613994	0.624661	-0.558433	-0.609449	0.710266	0.64392	0	0.609449
C30H28O6S	515.153	30	28	6	0	1	0	0.933	0.2	0.5	17	0	0	0	0	0	0	1	0	1	0	0	0	0	0	0	0	-0.609449	0.619614	-0.614688	0.616259	-0.609449	-0.562569	0	0	0	0	-0.609449	0.613994	0.60785	0.613994	0.613994	0.624661	-0.558433	-0.602237	0.70186	0.651631	0	0.602237
C28H42O9	521.276	28	42	9	0	0	0	1.5	0.321	0.15	8	0	0	0	0	0	0	0	0	0	1	0	1	0	0	0	0	-0.602237	0.619614	-0.614688	0.608966	-0.602237	-0.548144	0	0	0	0	-0.602237	0.613994	0.60785	0.613994	0.613994	0.624661	-0.558433	-0.609449	0.710266	0.64392	0	0.609449
	319.834	17.6944	21.8611	4.88889	0.527778	0.0277778	0	1.23606	0.285361	0.339444	8.02778
Massil-	mz	C	H	O	N	S	P	H.C	O.C	AI.mod	DBE	Cl	Fe.ii	Fe.iii	Aromatic	Aromatic.O_rich	Aromatic.O_poor	Highly.unsaturated	Highly.unsaturated.O_rich	Highly.unsaturated.O_poor	Unsaturated	Unsaturated.O_rich	Unsaturated.O_poor	Unsaturated.with.N	Saturated	Saturated.O_rich	Saturated.O_poor	cMean_m.z	cH.C	cO.C	cAI.mod	cDBE	No.Comp	DOC	SPE.DOC	TDN	SPE.TDN	No.Sequ	Fe	logFe	L1	logL1	logK	Acrob.	Sulf.	Sphing.	Massil.	Oleisp.	SUP05
C19H28O10	415.161	19	28	10	0	0	0	1.474	0.526	0.07	6	0	0	0	0	0	0	1	1	0	0	0	0	0	0	0	0	0.692308	-0.681071	0.686806	-0.691154	0.687912	0.643956	0	0	0	0	0	-0.732805	-0.751934	-0.616982	-0.616982	-0.584645	0	0	-0.58143	-0.540481	0.620038	0
C21H32O11	459.187	21	32	11	0	0	0	1.524	0.524	0.03	6	0	0	0	0	0	0	0	0	0	1	1	0	0	0	0	0	0	0	0	0	0	0	0	0	0	0	0	0	0	0	0	-0.89283	0	0	-0.61729	-0.589829	0	0
C22H32O11	471.187	22	32	11	0	0	0	1.455	0.5	0.09	7	0	0	0	0	0	0	1	0	1	0	0	0	0	0	0	0	0.70989	-0.685566	0.704645	-0.711155	0.714286	0.696703	0	0	0	0	0	-0.781807	-0.796035	-0.661529	-0.661529	-0.557452	0	0	-0.550694	-0.545181	0	0
C24H32O10	479.192	24	32	10	0	0	0	1.333	0.417	0.21	9	0	0	0	0	0	0	1	0	1	0	0	0	0	0	0	0	0	0	0	0	0	0	0	0	0	0	0	0	0	0	0	-0.858839	0	0	-0.622412	-0.56163	0	0
C24H34O10	481.208	24	34	10	0	0	0	1.417	0.417	0.16	8	0	0	0	0	0	0	1	0	1	0	0	0	0	0	0	0	0	0	0	0	0	0	0	0	0	0	0	0	0	0	0	-0.770462	0	0	-0.591676	-0.56398	0	0
C23H34O11	485.203	23	34	11	0	0	0	1.478	0.478	0.09	7	0	0	0	0	0	0	1	0	1	0	0	0	0	0	0	0	0	0	0	0	0	0	0	-0.614062	0	0	0	0	0	0	0	-0.77726	0	0	0	-0.58513	0	0
C25H30O10	489.177	25	30	10	0	0	0	1.2	0.4	0.3	11	0	0	0	0	0	0	1	0	1	0	0	0	0	0	0	0	0	0	0	0	0	0	0	0	0	0	0	0	0	0	0	-0.897362	0	0	-0.632658	-0.538131	0	0
C26H32O11	519.187	26	32	11	0	0	0	1.231	0.423	0.27	11	0	0	0	0	0	0	1	0	1	0	0	0	0	0	0	0	0.837363	-0.815936	0.838438	-0.846719	0.841758	0.89011	0	0	0	0	0	-0.857538	-0.840137	-0.830809	-0.830809	0	0	0	0	-0.545181	0	0
C26H34O11	521.203	26	34	11	0	0	0	1.308	0.423	0.22	10	0	0	0	0	0	0	1	0	1	0	0	0	0	0	0	0	0.643956	-0.636116	0.646668	-0.660041	0.648352	0.652747	0	0	0	0	0	-0.677121	-0.681371	-0.619209	-0.619209	-0.584645	0	0	-0.555817	-0.58043	0	0
C27H38O11	537.234	27	38	11	0	0	0	1.407	0.407	0.16	9	0	0	0	0	0	0	1	0	1	0	0	0	0	0	0	0	0	0	0	0	0	0	0	0	0	0	0	0	0	0	0	-0.831646	0	0	-0.683885	-0.613329	0	0
C28H34O11	545.203	28	34	11	0	0	0	1.214	0.393	0.29	12	0	0	0	0	0	0	1	0	1	0	0	0	0	0	0	0	0	0	0	0	0	0	0	0	0	0	0	0	0	0	0	-0.879233	0	0	-0.668517	-0.763723	0	0
C28H36O11	547.219	28	36	11	0	0	0	1.286	0.393	0.24	11	0	0	0	0	0	0	1	0	1	0	0	0	0	0	0	0	0	0	0	0	0	0	0	0	0	0	0	0	0	0	0	-0.920023	0	0	-0.601921	-0.676776	0.568924	0
C29H36O12	575.213	29	36	12	0	0	0	1.241	0.414	0.26	12	0	0	0	0	0	0	1	0	1	0	0	0	0	0	0	0	0.696703	-0.669832	0.639978	-0.662263	0.692308	0.736264	0	0	0	0	0	-0.743942	-0.716652	-0.743942	-0.743942	0	0	0	0	-0.58278	0	0
C29H40O12	579.245	29	40	12	0	0	0	1.379	0.414	0.17	10	0	0	0	0	0	0	1	0	1	0	0	0	0	0	0	0	0.564835	-0.54171	0.573081	-0.586703	0.573626	0.582418	0	0	0	0	0	-0.688257	-0.705627	-0.563525	-0.563525	-0.595975	0	0.534066	-0.714622	-0.672077	0	-0.573626
C30H38O12	589.229	30	38	12	0	0	0	1.267	0.4	0.25	12	0	0	0	0	0	0	1	0	1	0	0	0	0	0	0	0	0	0	0	0	0	0	0	0	0	0	0	0	0	0	0	-0.76593	0	0	-0.545571	-0.688526	0	0
C30H42O12	593.26	30	42	12	0	0	0	1.4	0.4	0.17	10	0	0	0	0	0	0	1	0	1	0	0	0	0	0	0	0	0	0	0	0	0	0	0	0	0	0	0	0	0	0	0	-0.566516	0	0	0	-0.542831	0	0
	517.957	25.6875	34.5	11	0	0	0	1.35088	0.433062	0.18625	9.4375
Oleisp.+	mz	C	H	O	N	S	P	H.C	O.C	AI.mod	DBE	Cl	Fe.ii	Fe.iii	Aromatic	Aromatic.O_rich	Aromatic.O_poor	Highly.unsaturated	Highly.unsaturated.O_rich	Highly.unsaturated.O_poor	Unsaturated	Unsaturated.O_rich	Unsaturated.O_poor	Unsaturated.with.N	Saturated	Saturated.O_rich	Saturated.O_poor	cMean_m.z	cH.C	cO.C	cAI.mod	cDBE	No.Comp	DOC	SPE.DOC	TDN	SPE.TDN	No.Sequ	Fe	logFe	L1	logL1	logK	Acrob.	Sulf.	Sphing.	Massil.	Oleisp.	SUP05
C14H22O8	317.124	14	22	8	0	0	0	1.571	0.571	0	4	0	0	0	0	0	0	0	0	0	1	1	0	0	0	0	0	0	0	0	0	0	0	0	0	0	0	0	0	0	0	0	0	0.609	0	0	0	0.668086	0
C15H22O9	345.119	15	22	9	0	0	0	1.467	0.6	0.05	5	0	0	0	0	0	0	1	1	0	0	0	0	0	0	0	0	0.665934	-0.705796	0.686806	-0.671153	0.657143	0.56044	-0.665934	0	0	0	0	-0.65262	-0.652705	-0.545706	-0.545706	0	0	0	0	0	0.664485	0
C17H24O8	355.14	17	24	8	0	0	0	1.412	0.471	0.15	6	0	0	0	0	0	0	1	0	1	0	0	0	0	0	0	0	0	0	0	0	0	0	0	0	0	0	0	0	0	0	0	-0.90416	0	0	-0.586553	0	0.595592	0
C16H24O9	359.135	16	24	9	0	0	0	1.5	0.562	0.04	5	0	0	0	0	0	0	0	0	0	1	1	0	0	0	0	0	0	0	0	0	0	0	0	0	0	0	0	0	0	0	0	-0.600507	0	0	-0.591676	0	0.620038	0
C17H24O9	371.135	17	24	9	0	0	0	1.412	0.529	0.12	6	0	0	0	0	0	0	1	1	0	0	0	0	0	0	0	0	0.723077	-0.750751	0.758162	-0.755602	0.714286	0.630769	0	0	0	0	0	-0.741714	-0.751934	-0.65262	-0.65262	0	0	0	0	0	0.577813	0
C16H24O10	375.13	16	24	10	0	0	0	1.5	0.625	0	5	0	0	0	0	0	0	0	0	0	1	1	0	0	0	0	0	0.664485	-0.73982	0.705754	-0.701124	0.653374	0.540033	-0.757825	0	0	0	0	-0.694822	-0.68341	-0.672299	-0.672299	0	0	0	0	0	0.588764	0
C18H26O9	385.15	18	26	9	0	0	0	1.444	0.5	0.11	6	0	0	0	0	0	0	1	0	1	0	0	0	0	0	0	0	0	-0.550701	0.553012	-0.548923	0	0	0	0	0	0	0	0	0	0	0	-0.623168	0	0	0	0	0.571146	0
C19H26O9	397.15	19	26	9	0	0	0	1.368	0.474	0.17	7	0	0	0	0	0	0	1	0	1	0	0	0	0	0	0	0	0.534066	0	0	0	0	0	0	-0.607387	0	0	0	0	0	0	0	-0.650361	0.596694	0	0	0	0.584481	0
C19H28O9	399.166	19	28	9	0	0	0	1.474	0.474	0.1	6	0	0	0	0	0	0	1	0	1	0	0	0	0	0	0	0	0	0	0	0	0	0	0	0	0	0	0	0	0	0	0	-0.872435	0	0	-0.622412	0	0.544478	0
C20H24O9	407.135	20	24	9	0	0	0	1.2	0.45	0.29	9	0	0	0	0	0	0	1	0	1	0	0	0	0	0	0	0	0.683516	-0.708044	0.704645	-0.697821	0.679121	0.621978	0	0	0	0	0	-0.65262	-0.657115	-0.612527	-0.612527	0	0	0	0	0	0.613371	0
C19H28O10	415.161	19	28	10	0	0	0	1.474	0.526	0.07	6	0	0	0	0	0	0	1	1	0	0	0	0	0	0	0	0	0.692308	-0.681071	0.686806	-0.691154	0.687912	0.643956	0	0	0	0	0	-0.732805	-0.751934	-0.616982	-0.616982	-0.584645	0	0	-0.58143	-0.540481	0.620038	0
C17H30Fe1N6O8	501.14	17	30	8	6	0	0	1.765	0.471	0	6	0	1	0	0	0	0	0	0	0	1	0	1	1	0	0	0	0.671764	-0.670853	0.640825	-0.638661	0.671764	0.598746	-0.766687	0	0	0	0	-0.633934	-0.660558	-0.559934	-0.559934	0	0	0	0	0	0.54883	0
C28H36O11	547.219	28	36	11	0	0	0	1.286	0.393	0.24	11	0	0	0	0	0	0	1	0	1	0	0	0	0	0	0	0	0	0	0	0	0	0	0	0	0	0	0	0	0	0	0	-0.920023	0	0	-0.601921	-0.676776	0.568924	0
	398.07	18.0769	26	9.07692	0.461538	0	0	1.45177	0.511231	0.103077	6.30769
Oleisp.-	mz	C	H	O	N	S	P	H.C	O.C	AI.mod	DBE	Cl	Fe.ii	Fe.iii	Aromatic	Aromatic.O_rich	Aromatic.O_poor	Highly.unsaturated	Highly.unsaturated.O_rich	Highly.unsaturated.O_poor	Unsaturated	Unsaturated.O_rich	Unsaturated.O_poor	Unsaturated.with.N	Saturated	Saturated.O_rich	Saturated.O_poor	cMean_m.z	cH.C	cO.C	cAI.mod	cDBE	No.Comp	DOC	SPE.DOC	TDN	SPE.TDN	No.Sequ	Fe	logFe	L1	logL1	logK	Acrob.	Sulf.	Sphing.	Massil.	Oleisp.	SUP05
C7H8O	107.05	7	8	1	0	0	0	1.143	0.143	0.54	4	0	0	0	1	0	1	0	0	0	0	0	0	0	0	0	0	-0.745055	0.797954	-0.776001	0.757825	-0.758242	-0.665934	0	0.55844	0	0	0	0.621436	0.628449	0.701622	0.701622	0	-0.572384	0	0	0	-0.544478	0
C10H20O5S	251.096	10	20	5	0	1	0	2	0.5	0	1	0	0	0	0	0	0	0	0	0	1	0	1	0	0	0	0	0	0	0	0	0	0	0	0	0	0	0	0	0	0	0	0	0	0	0	0	-0.567207	0
C12H16O7	271.082	12	16	7	0	0	0	1.333	0.583	0.18	5	0	0	0	0	0	0	1	1	0	0	0	0	0	0	0	0	0	0	0	0	0	0	0	0	0	0	-0.935613	0	0	0	0	0	0	0	0.598287	0.767505	-0.617978	0
C15H14O5	273.077	15	14	5	0	0	0	0.933	0.333	0.52	9	0	0	0	1	0	1	0	0	0	0	0	0	0	0	0	0	-0.655198	0.685576	-0.664763	0.662518	-0.624915	0	0.567104	0	0	0	0	0.640298	0.636653	0.640298	0.640298	0	0	0	0	0	-0.581791	0
C14H16O7	295.082	14	16	7	0	0	0	1.143	0.5	0.33	7	0	0	0	0	0	0	1	0	1	0	0	0	0	0	0	0	0	0	0	0	0	0	0	0	0	0	0	0	0	0	0	0.550654	0	0	0.740235	0.646228	-0.533366	0
C15H16N2O5	303.099	15	16	5	2	0	0	1.067	0.333	0.43	9	0	0	0	0	0	0	1	0	1	0	0	0	0	0	0	0	-0.664462	0.694501	-0.692683	0.671886	-0.700971	-0.596312	0	0	0	0	-0.83727	0.688201	0.703293	0.688201	0.688201	0	0	0	0	0	-0.562366	0
C18H18O5	313.108	18	18	5	0	0	0	1	0.278	0.48	10	0	0	0	0	0	0	1	0	1	0	0	0	0	0	0	0	-0.571876	0.600513	-0.595739	0.578266	-0.571876	0	0	0	0	0	-0.68197	0.539279	0.552293	0.539279	0.539279	0	0	0	0	0	-0.55662	0
C17H24N2O5	335.161	17	24	5	2	0	0	1.412	0.294	0.2	7	0	0	0	0	0	0	1	0	1	0	0	0	0	0	0	0	-0.721268	0.77708	-0.737384	0.729327	-0.726774	-0.679974	0	0	0	0	0	0.730971	0.690513	0.730971	0.730971	0	-0.556405	0	0	0.563674	-0.672261	0
C18H27NO7	368.171	18	27	7	1	0	0	1.5	0.389	0.11	6	0	0	0	0	0	0	0	0	0	1	0	1	1	0	0	0	-0.655198	0.685576	-0.664763	0.662518	-0.624915	0	0.567104	0	0	0	0	0.640298	0.636653	0.640298	0.640298	0	0	0	0	0	-0.581791	0
C18H20N2O7	375.12	18	20	7	2	0	0	1.111	0.389	0.36	10	0	0	0	0	0	0	1	0	1	0	0	0	0	0	0	0	-0.802198	0.804698	-0.79384	0.795605	-0.793407	-0.745055	0.586813	0	0	0	0	0.795171	0.804856	0.790716	0.790716	0	0	0	0	0	-0.560035	0
C21H26N2O8	433.162	21	26	8	2	0	0	1.238	0.381	0.27	10	0	0	0	0	0	0	1	0	1	0	0	0	0	0	0	0	-0.595604	0.699053	-0.642208	0.622261	-0.608791	0	0.696703	0	0	0	0	0.599163	0.568912	0.590253	0.590253	0	0	0	0	0	-0.613371	0
C17H31O15P	505.133	17	31	15	0	0	1	1.824	0.882	0	3	0	0	0	0	0	0	0	0	0	1	1	0	0	0	0	0	-0.832403	0.874971	-0.858137	0.841704	-0.822667	-0.735046	0.606048	0	0	0	0	0.763435	0.750912	0.763435	0.763435	0	0	0	0	0	-0.5919	0
	319.195	15.1667	19.6667	6.41667	0.75	0.0833333	0.0833333	1.30867	0.417083	0.285	6.75
SUP05+	mz	C	H	O	N	S	P	H.C	O.C	AI.mod	DBE	Cl	Fe.ii	Fe.iii	Aromatic	Aromatic.O_rich	Aromatic.O_poor	Highly.unsaturated	Highly.unsaturated.O_rich	Highly.unsaturated.O_poor	Unsaturated	Unsaturated.O_rich	Unsaturated.O_poor	Unsaturated.with.N	Saturated	Saturated.O_rich	Saturated.O_poor	cMean_m.z	cH.C	cO.C	cAI.mod	cDBE	No.Comp	DOC	SPE.DOC	TDN	SPE.TDN	No.Sequ	Fe	logFe	L1	logL1	logK	Acrob.	Sulf.	Sphing.	Massil.	Oleisp.	SUP05
C10H9NO2	174.056	10	9	2	1	0	0	0.9	0.2	0.62	7	0	0	0	1	0	1	0	0	0	0	0	0	0	0	0	0	-0.712552	0.694344	-0.726057	0.720513	-0.712552	-0.700319	0	0.585108	0	0	0	0.632258	0.644342	0.632258	0.632258	0.605404	0	-0.535178	0.538171	0	0	0.535178
C13H22O2	209.155	13	22	2	0	0	0	1.692	0.154	0.17	3	0	0	0	0	0	0	0	0	0	1	0	1	0	0	0	0	-0.602237	0.619614	-0.614688	0.608966	-0.602237	-0.548144	0	0	0	0	-0.602237	0.613994	0.60785	0.613994	0.613994	0.624661	-0.558433	-0.609449	0.710266	0.64392	0	0.609449
C11H13NO4	222.077	11	13	4	1	0	0	1.182	0.364	0.38	6	0	0	0	0	0	0	1	0	1	0	0	0	0	0	0	0	-0.827322	0.798974	-0.813412	0.836566	-0.796585	-0.78634	0	0	0	0	0	0.830665	0.837772	0.830665	0.830665	0	0	-0.576308	0	0	0	0.576308
C13H13NO3	230.082	13	13	3	1	0	0	1	0.231	0.52	8	0	0	0	1	0	1	0	0	0	0	0	0	0	0	0	0	-0.712552	0.694344	-0.726057	0.720513	-0.712552	-0.700319	0	0.585108	0	0	0	0.632258	0.644342	0.632258	0.632258	0.605404	0	-0.535178	0.538171	0	0	0.535178
C12H13NO4	234.077	12	13	4	1	0	0	1.083	0.333	0.44	7	0	0	0	0	0	0	1	0	1	0	0	0	0	0	0	0	-0.609449	0.619614	-0.614688	0.616259	-0.609449	-0.562569	0	0	0	0	-0.609449	0.613994	0.60785	0.613994	0.613994	0.624661	-0.558433	-0.602237	0.70186	0.651631	0	0.602237
C16H16O2	239.108	16	16	2	0	0	0	1	0.125	0.53	9	0	0	0	1	0	1	0	0	0	0	0	0	0	0	0	0	-0.602237	0.619614	-0.614688	0.608966	-0.602237	-0.548144	0	0	0	0	-0.602237	0.613994	0.60785	0.613994	0.613994	0.624661	-0.558433	-0.609449	0.710266	0.64392	0	0.609449
C14H12O4	243.066	14	12	4	0	0	0	0.857	0.286	0.58	9	0	0	0	1	0	1	0	0	0	0	0	0	0	0	0	0	-0.602237	0.619614	-0.614688	0.608966	-0.602237	-0.548144	0	0	0	0	-0.602237	0.613994	0.60785	0.613994	0.613994	0.624661	-0.558433	-0.609449	0.710266	0.64392	0	0.609449
C13H22O5	257.139	13	22	5	0	0	0	1.692	0.385	0.05	3	0	0	0	0	0	0	0	0	0	1	0	1	0	0	0	0	-0.602237	0.619614	-0.614688	0.608966	-0.602237	-0.548144	0	0	0	0	-0.602237	0.613994	0.60785	0.613994	0.613994	0.624661	-0.558433	-0.609449	0.710266	0.64392	0	0.609449
C14H15NO4	260.093	14	15	4	1	0	0	1.071	0.286	0.45	8	0	0	0	0	0	0	1	0	1	0	0	0	0	0	0	0	-0.609449	0.619614	-0.614688	0.616259	-0.609449	-0.562569	0	0	0	0	-0.609449	0.613994	0.60785	0.613994	0.613994	0.624661	-0.558433	-0.602237	0.70186	0.651631	0	0.602237
C13H15NO5	264.088	13	15	5	1	0	0	1.154	0.385	0.37	7	0	0	0	0	0	0	1	0	1	0	0	0	0	0	0	0	-0.876923	0.923829	-0.920944	0.917834	-0.885714	-0.885714	0	0	-0.561056	0	0	0.890948	0.855572	0.873129	0.873129	0	0	-0.534066	0	0	0	0.542857
C15H24O4	267.16	15	24	4	0	0	0	1.6	0.267	0.15	4	0	0	0	0	0	0	0	0	0	1	0	1	0	0	0	0	-0.602237	0.619614	-0.614688	0.608966	-0.602237	-0.548144	0	0	0	0	-0.602237	0.613994	0.60785	0.613994	0.613994	0.624661	-0.558433	-0.609449	0.710266	0.64392	0	0.609449
C15H15NO4	272.093	15	15	4	1	0	0	1	0.267	0.5	9	0	0	0	0	0	0	1	0	1	0	0	0	0	0	0	0	-0.609449	0.619614	-0.614688	0.616259	-0.609449	-0.562569	0	0	0	0	-0.609449	0.613994	0.60785	0.613994	0.613994	0.624661	-0.558433	-0.602237	0.70186	0.651631	0	0.602237
C15H16N2O4	287.104	15	16	4	2	0	0	1.067	0.267	0.45	9	0	0	0	0	0	0	1	0	1	0	0	0	0	0	0	0	-0.609449	0.619614	-0.614688	0.616259	-0.609449	-0.562569	0	0	0	0	-0.609449	0.613994	0.60785	0.613994	0.613994	0.624661	-0.558433	-0.602237	0.70186	0.651631	0	0.602237
C16H21NO4	290.14	16	21	4	1	0	0	1.312	0.25	0.31	7	0	0	0	0	0	0	1	0	1	0	0	0	0	0	0	0	-0.712552	0.694344	-0.726057	0.720513	-0.712552	-0.700319	0	0.585108	0	0	0	0.632258	0.644342	0.632258	0.632258	0.605404	0	-0.535178	0.538171	0	0	0.535178
C19H24N2O	295.182	19	24	1	2	0	0	1.263	0.053	0.39	9	0	0	0	0	0	0	1	0	1	0	0	0	0	0	0	0	-0.602237	0.619614	-0.614688	0.608966	-0.602237	-0.548144	0	0	0	0	-0.602237	0.613994	0.60785	0.613994	0.613994	0.624661	-0.558433	-0.609449	0.710266	0.64392	0	0.609449
C18H18O4	297.113	18	18	4	0	0	0	1	0.222	0.5	10	0	0	0	0	0	0	1	0	1	0	0	0	0	0	0	0	-0.609449	0.619614	-0.614688	0.616259	-0.609449	-0.562569	0	0	0	0	-0.609449	0.613994	0.60785	0.613994	0.613994	0.624661	-0.558433	-0.602237	0.70186	0.651631	0	0.602237
C19H24O3	299.165	19	24	3	0	0	0	1.263	0.158	0.37	8	0	0	0	0	0	0	1	0	1	0	0	0	0	0	0	0	-0.602237	0.619614	-0.614688	0.608966	-0.602237	-0.548144	0	0	0	0	-0.602237	0.613994	0.60785	0.613994	0.613994	0.624661	-0.558433	-0.609449	0.710266	0.64392	0	0.609449
C15H17NO6	306.098	15	17	6	1	0	0	1.133	0.4	0.36	8	0	0	0	0	0	0	1	0	1	0	0	0	0	0	0	0	-0.850549	0.885617	-0.849588	0.857831	-0.846154	-0.806593	0.758242	0	0	0	-0.569231	0.877584	0.855572	0.86422	0.86422	0	0	-0.630769	0	0	0	0.648352
C15H16O7	307.082	15	16	7	0	0	0	1.067	0.467	0.39	8	0	0	0	0	0	0	1	0	1	0	0	0	0	0	0	0	0	0	0	0	0	0	0	0	0	0	0	0	0	0	0	0	0	-0.542857	0	0.690876	0	0.591209
C19H20O4	311.129	19	20	4	0	0	0	1.053	0.211	0.47	10	0	0	0	0	0	0	1	0	1	0	0	0	0	0	0	0	-0.602237	0.619614	-0.614688	0.608966	-0.602237	-0.548144	0	0	0	0	-0.602237	0.613994	0.60785	0.613994	0.613994	0.624661	-0.558433	-0.609449	0.710266	0.64392	0	0.609449
C20H26O3	313.181	20	26	3	0	0	0	1.3	0.15	0.35	8	0	0	0	0	0	0	1	0	1	0	0	0	0	0	0	0	-0.602237	0.619614	-0.614688	0.608966	-0.602237	-0.548144	0	0	0	0	-0.602237	0.613994	0.60785	0.613994	0.613994	0.624661	-0.558433	-0.609449	0.710266	0.64392	0	0.609449
C17H16O6	315.087	17	16	6	0	0	0	0.941	0.353	0.5	10	0	0	0	0	0	0	1	0	1	0	0	0	0	0	0	0	-0.609449	0.619614	-0.614688	0.616259	-0.609449	-0.562569	0	0	0	0	-0.609449	0.613994	0.60785	0.613994	0.613994	0.624661	-0.558433	-0.602237	0.70186	0.651631	0	0.602237
C17H20N2O4	315.135	17	20	4	2	0	0	1.176	0.235	0.38	9	0	0	0	0	0	0	1	0	1	0	0	0	0	0	0	0	-0.602237	0.619614	-0.614688	0.608966	-0.602237	-0.548144	0	0	0	0	-0.602237	0.613994	0.60785	0.613994	0.613994	0.624661	-0.558433	-0.609449	0.710266	0.64392	0	0.609449
C17H19NO5	316.119	17	19	5	1	0	0	1.118	0.294	0.41	9	0	0	0	0	0	0	1	0	1	0	0	0	0	0	0	0	-0.609449	0.619614	-0.614688	0.616259	-0.609449	-0.562569	0	0	0	0	-0.609449	0.613994	0.60785	0.613994	0.613994	0.624661	-0.558433	-0.602237	0.70186	0.651631	0	0.602237
C18H21NO5	330.135	18	21	5	1	0	0	1.167	0.278	0.38	9	0	0	0	0	0	0	1	0	1	0	0	0	0	0	0	0	-0.712552	0.694344	-0.726057	0.720513	-0.712552	-0.700319	0	0.585108	0	0	0	0.632258	0.644342	0.632258	0.632258	0.605404	0	-0.535178	0.538171	0	0	0.535178
C20H30O4	333.207	20	30	4	0	0	0	1.5	0.2	0.22	6	0	0	0	0	0	0	0	0	0	1	0	1	0	0	0	0	-0.609449	0.619614	-0.614688	0.616259	-0.609449	-0.562569	0	0	0	0	-0.609449	0.613994	0.60785	0.613994	0.613994	0.624661	-0.558433	-0.602237	0.70186	0.651631	0	0.602237
C16H21N3O5	334.141	16	21	5	3	0	0	1.312	0.312	0.24	8	0	0	0	0	0	0	1	0	1	0	0	0	0	0	0	0	-0.817076	0.785876	-0.805616	0.826206	-0.78634	-0.781217	0	0	0	0	0	0.809898	0.819783	0.809898	0.809898	0	0	-0.545571	0	0	0	0.545571
C21H25NO3	338.176	21	25	3	1	0	0	1.19	0.143	0.41	10	0	0	0	0	0	0	1	0	1	0	0	0	0	0	0	0	-0.602237	0.619614	-0.614688	0.608966	-0.602237	-0.548144	0	0	0	0	-0.602237	0.613994	0.60785	0.613994	0.613994	0.624661	-0.558433	-0.609449	0.710266	0.64392	0	0.609449
C19H25NO5	346.166	19	25	5	1	0	0	1.316	0.263	0.29	8	0	0	0	0	0	0	1	0	1	0	0	0	0	0	0	0	-0.602237	0.619614	-0.614688	0.608966	-0.602237	-0.548144	0	0	0	0	-0.602237	0.613994	0.60785	0.613994	0.613994	0.624661	-0.558433	-0.609449	0.710266	0.64392	0	0.609449
C21H24O5	355.155	21	24	5	0	0	0	1.143	0.238	0.41	10	0	0	0	0	0	0	1	0	1	0	0	0	0	0	0	0	-0.602237	0.619614	-0.614688	0.608966	-0.602237	-0.548144	0	0	0	0	-0.602237	0.613994	0.60785	0.613994	0.613994	0.624661	-0.558433	-0.609449	0.710266	0.64392	0	0.609449
C22H26O5	369.171	22	26	5	0	0	0	1.182	0.227	0.38	10	0	0	0	0	0	0	1	0	1	0	0	0	0	0	0	0	-0.609449	0.619614	-0.614688	0.616259	-0.609449	-0.562569	0	0	0	0	-0.609449	0.613994	0.60785	0.613994	0.613994	0.624661	-0.558433	-0.602237	0.70186	0.651631	0	0.602237
C18H23N3O7	392.146	18	23	7	3	0	0	1.278	0.389	0.22	9	0	0	0	0	0	0	1	0	1	0	0	0	0	0	0	0	-0.661538	0.663089	-0.677886	0.691154	-0.630769	-0.652747	0	0	0	0	0	0.72835	0.705627	0.634801	0.634801	0	0	-0.573626	0	0	0	0.542857
C23H34O6	405.228	23	34	6	0	0	0	1.478	0.261	0.2	7	0	0	0	0	0	0	1	0	1	0	0	0	0	0	0	0	-0.609449	0.619614	-0.614688	0.616259	-0.609449	-0.562569	0	0	0	0	-0.609449	0.613994	0.60785	0.613994	0.613994	0.624661	-0.558433	-0.602237	0.70186	0.651631	0	0.602237
C24H32O6	415.213	24	32	6	0	0	0	1.333	0.25	0.29	9	0	0	0	0	0	0	1	0	1	0	0	0	0	0	0	0	-0.712552	0.694344	-0.726057	0.720513	-0.712552	-0.700319	0	0.585108	0	0	0	0.632258	0.644342	0.632258	0.632258	0.605404	0	-0.535178	0.538171	0	0	0.535178
C23H24O8	427.14	23	24	8	0	0	0	1.043	0.348	0.42	12	0	0	0	0	0	0	1	0	1	0	0	0	0	0	0	0	-0.602237	0.619614	-0.614688	0.608966	-0.602237	-0.548144	0	0	0	0	-0.602237	0.613994	0.60785	0.613994	0.613994	0.624661	-0.558433	-0.609449	0.710266	0.64392	0	0.609449
C26H40O10	511.255	26	40	10	0	0	0	1.538	0.385	0.1	7	0	0	0	0	0	0	0	0	0	1	0	1	0	0	0	0	-0.602237	0.619614	-0.614688	0.608966	-0.602237	-0.548144	0	0	0	0	-0.602237	0.613994	0.60785	0.613994	0.613994	0.624661	-0.558433	-0.609449	0.710266	0.64392	0	0.609449
C30H28O6S	515.153	30	28	6	0	1	0	0.933	0.2	0.5	17	0	0	0	0	0	0	1	0	1	0	0	0	0	0	0	0	-0.609449	0.619614	-0.614688	0.616259	-0.609449	-0.562569	0	0	0	0	-0.609449	0.613994	0.60785	0.613994	0.613994	0.624661	-0.558433	-0.602237	0.70186	0.651631	0	0.602237
C28H42O9	521.276	28	42	9	0	0	0	1.5	0.321	0.15	8	0	0	0	0	0	0	0	0	0	1	0	1	0	0	0	0	-0.602237	0.619614	-0.614688	0.608966	-0.602237	-0.548144	0	0	0	0	-0.602237	0.613994	0.60785	0.613994	0.613994	0.624661	-0.558433	-0.609449	0.710266	0.64392	0	0.609449
	318.902	17.7632	21.6053	4.68421	0.657895	0.0263158	0	1.20624	0.267316	0.364474	8.28947
SUP05-	mz	C	H	O	N	S	P	H.C	O.C	AI.mod	DBE	Cl	Fe.ii	Fe.iii	Aromatic	Aromatic.O_rich	Aromatic.O_poor	Highly.unsaturated	Highly.unsaturated.O_rich	Highly.unsaturated.O_poor	Unsaturated	Unsaturated.O_rich	Unsaturated.O_poor	Unsaturated.with.N	Saturated	Saturated.O_rich	Saturated.O_poor	cMean_m.z	cH.C	cO.C	cAI.mod	cDBE	No.Comp	DOC	SPE.DOC	TDN	SPE.TDN	No.Sequ	Fe	logFe	L1	logL1	logK	Acrob.	Sulf.	Sphing.	Massil.	Oleisp.	SUP05
C21H20O9	415.103	21	20	9	0	0	0	0.952	0.429	0.45	12	0	0	0	0	0	0	1	0	1	0	0	0	0	0	0	0	0	0	0	0	0	0	0	0	0.6029	0	0	0	0	0	0	0	0	0.602237	0	0	0	-0.602237
C22H24O9	431.135	22	24	9	0	0	0	1.091	0.409	0.37	11	0	0	0	0	0	0	1	0	1	0	0	0	0	0	0	0	0	0	0	0	0	0	0	0	0	0	0	0	0	0	0	-0.716077	0	0	-0.632658	0	0	-0.573626
C24H21Cl1Fe1O4S	495.013	24	21	4	0	1	0	0.875	0.167	0.55	14	1	1	0	1	0	1	0	0	0	0	0	0	0	0	0	0	0	0	0	0	0	0	0	0	0.61012	0	0	0	0	0	0	0	0	0.609449	0	0	0	-0.609449
C27H32O11	531.187	27	32	11	0	0	0	1.185	0.407	0.3	12	0	0	0	0	0	0	1	0	1	0	0	0	0	0	0	0	0.556044	0	0	0	0	0	0	0	0	0	0	-0.536796	-0.573322	-0.585798	-0.585798	0	0	0.692308	-0.648026	0	0	-0.692308
C29H40O12	579.245	29	40	12	0	0	0	1.379	0.414	0.17	10	0	0	0	0	0	0	1	0	1	0	0	0	0	0	0	0	0.564835	-0.54171	0.573081	-0.586703	0.573626	0.582418	0	0	0	0	0	-0.688257	-0.705627	-0.563525	-0.563525	-0.595975	0	0.534066	-0.714622	-0.672077	0	-0.573626
C28H40O13	583.24	28	40	13	0	0	0	1.429	0.464	0.12	9	0	0	0	0	0	0	1	0	1	0	0	0	0	0	0	0	0.567334	0	0	-0.542423	0.536429	0.536429	0	0	0	0	0	-0.566018	-0.604652	-0.570493	-0.570493	0	0	0.611485	-0.614876	0	0	-0.629145
	505.82	25.1667	29.5	9.66667	0	0.166667	0	1.15183	0.381667	0.326667	11.3333
Group	m/z	C	H	O	N	S	P	H/C	O/C	AImod	DBE
Acro+	376.583	17.5556	23.8889	8.44444	0.555556	0	0	1.36656	0.489778	0.154444	6.88889
Acro-	320.526	18.2759	22.4828	4.48276	0.482759	0.0344828	0	1.226	0.243759	0.362414	8.27586
Sulf+	520.758	25.8	30.6	9.8	0	0.2	0	1.164	0.3762	0.318	11.4
Sulf-	321.499	17.8462	21.7436	4.76923	0.666667	0.025641	0	1.20828	0.270231	0.361538	8.30769
Sphing+	317.04	17.4762	21.2381	4.92857	0.52381	0.0238095	0	1.20883	0.291214	0.354048	8.11905
Sphing-	464.18	22.8333	30.4667	10.0333	0	0	0	1.32783	0.4463	0.202667	8.6
Massil+	319.834	17.6944	21.8611	4.88889	0.527778	0.0277778	0	1.23606	0.285361	0.339444	8.02778
Massil-	517.957	25.6875	34.5	11	0	0	0	1.35088	0.433062	0.18625	9.4375
Oleisp.+	398.07	18.0769	26	9.07692	0.461538	0	0	1.45177	0.511231	0.103077	6.30769
Oleisp.-	319.195	15.1667	19.6667	6.41667	0.75	0.0833333	0.0833333	1.30867	0.417083	0.285	6.75
SUP05+	318.902	17.7632	21.6053	4.68421	0.657895	0.0263158	0	1.20624	0.267316	0.364474	8.28947
SUP05-	505.82	25.1667	29.5	9.66667	0	0.166667	0	1.15183	0.381667	0.326667	11.3333
[truncated: 1 more columns]
