# Supplementary material for: Impact of high Fe-concentrations on microbial community structure and dissolved organics in hydrothermal plumes: an experimental study
Source: Sci Rep. 2022 Dec 1;12:20723. doi: 10.1038/s41598-022-25320-0 (PMC9715565; doi:10.1038/s41598-022-25320-0)
Supplement: Supplementary file 4 — Supplementary Information 4. [file 41598_2022_25320_MOESM4_ESM.xlsx]

## Sheet: OUTPUT_correlationpearsoncon
Formula	mz	C	H	O	N	S	P	H.C	O.C	AI.mod	DBE	Cl	Fe.ii	Fe.iii	Aromatic	Aromatic.O_rich	Aromatic.O_poor	Highly.unsaturated	Highly.unsaturated.O_rich	Highly.unsaturated.O_poor	Unsaturated	Unsaturated.O_rich	Unsaturated.O_poor	Unsaturated.with.N	Saturated	Saturated.O_rich	Saturated.O_poor	cMean_m.z	cH.C	cO.C	cAI.mod	cDBE	No.Comp	DOC	SPE.DOC	TDN	SPE.TDN	No.Sequ	Fe	logFe	L1	logL1	logK	Acrob.	Sulf.	Massil.	Oleisp.	SUP05	low.ab.
C21H25Fe1N3O	390.128	21	25	1	3	0	0	1.19	0.048	0.43	11	0	1	0	0	0	0	1	0	1	0	0	0	0	0	0	0	0	0	0	0	0	0	0	0	-0.577751	0	0	0	0	0	0.66458	0	0	0	0	0	0	0
C20H23Fe1N3O2	392.107	20	23	2	3	0	0	1.15	0.1	0.44	11	0	1	0	0	0	0	1	0	1	0	0	0	0	0	0	0	0.75458	-0.721861	0.740512	-0.791957	0.722419	0.591679	0	-0.540581	0	0	0.707599	-0.983458	-0.863241	0	0	0.589008	0	0.863038	-0.950525	0	-0.894048	0
C23H29Fe1N3O	418.159	23	29	1	3	0	0	1.261	0.043	0.38	11	0	1	0	0	0	0	1	0	1	0	0	0	0	0	0	0	-0.753253	0.768243	-0.783699	0.702869	-0.787744	-0.775741	0	0	-0.682397	0	0	0	0.549981	0	0.812006	-0.591855	0	0	0	0	0	-0.532541
C20H28Fe2N2O	423.083	20	28	1	2	0	0	1.4	0.05	0.31	8	0	0	2	0	0	0	1	0	1	0	0	0	0	0	0	0	0	0	0	0	0	0	0	-0.647837	0	0.765228	0	0	0	0	0	0	0	0	0	0	0	0.684414
C13H15Fe1N5O8	424.02	13	15	8	5	0	0	1.154	0.615	0	9	0	1	0	0	0	0	1	1	0	0	0	0	0	0	0	0	0.671754	-0.69157	0.677792	-0.617951	0.699054	0.726854	0	0	0.831619	0	0	0	0	0	-0.615612	0	0	0	0	0	0	0
C12H21Fe2N5O5	426.017	12	21	5	5	0	0	1.75	0.417	0	5	0	0	2	0	0	0	0	0	0	1	0	1	1	0	0	0	0.668775	-0.688716	0.674995	-0.615401	0.696013	0.723883	0	0	0.834374	0	0	0	0	0	-0.612863	0	0	0	0	0	0	0
C21H30Fe2N2O	437.098	21	30	1	2	0	0	1.429	0.048	0.3	8	0	0	2	0	0	0	1	0	1	0	0	0	0	0	0	0	0	0	0	0	0	0	0	-0.647837	0	0.765228	0	0	0	0	0	0	0	0	0	0	0	0.684414
C20H28Fe2N2O2	439.078	20	28	2	2	0	0	1.4	0.1	0.29	8	0	0	2	0	0	0	1	0	1	0	0	0	0	0	0	0	0	0	0	0	0	0	0	-0.647837	0	0.765228	0	0	0	0	0	0	0	0	0	0	0	0.684414
C19H29Fe1NO6S	454.099	19	29	6	1	1	0	1.526	0.316	0.07	6	0	1	0	0	0	0	0	0	0	1	0	1	1	0	0	0	0.820222	-0.801308	0.822182	-0.762967	0.84738	0.893593	0	0	0.59977	0	0	0	-0.652763	0	-0.796434	0.75445	0	0	0	0	0	0.638417
C25H35Fe1N3O2	464.201	25	35	2	3	0	0	1.4	0.08	0.29	10	0	1	0	0	0	0	1	0	1	0	0	0	0	0	0	0	-0.680732	0.678917	-0.692247	0.620858	-0.722438	-0.772064	0	0	-0.553902	0	0	0	0	0	0.830087	-0.649313	0	0	0	0	0	0
C20H33Fe1NO6S	470.13	20	33	6	1	1	0	1.65	0.3	0	5	0	1	0	0	0	0	0	0	0	1	0	1	1	0	0	0	0.898578	-0.920527	0.909217	-0.867082	0.91654	0.875127	-0.649332	0	0.587718	0	0	0	-0.779	-0.585142	-0.880016	0	0	0	0	0	0	0.599195
C24H31Cl1Fe1N4O	481.146	24	31	1	4	0	0	1.292	0.042	0.36	11	1	1	0	0	0	0	1	0	1	0	0	0	0	0	0	0	0.942576	-0.937763	0.947007	-0.932755	0.944763	0.916054	0	-0.596886	0.55783	0	0	-0.600618	-0.793679	0	-0.683455	0	0	0	-0.579213	0	0	0.582171
C24H33Fe1N3O4	482.175	24	33	4	3	0	0	1.375	0.167	0.26	10	0	1	0	0	0	0	1	0	1	0	0	0	0	0	0	0	0.963445	-0.939438	0.953176	-0.975798	0.947932	0.89773	0	-0.62043	0	0	0.54089	-0.780438	-0.933906	0	-0.841546	0	0	0.664966	-0.775691	0	-0.699	0.585917
C22H32Fe2N2O3	483.104	22	32	3	2	0	0	1.455	0.136	0.24	8	0	0	2	0	0	0	1	0	1	0	0	0	0	0	0	0	0	0	0	0	0	0	0	-0.647837	0	0.765228	0	0	0	0	0	0	0	0	0	0	0	0.684414
C21H35Fe1NO6S	484.146	21	35	6	1	1	0	1.667	0.286	0	5	0	1	0	0	0	0	0	0	0	1	0	1	1	0	0	0	0.921756	-0.927161	0.909388	-0.902611	0.925994	0.941358	0	0	0	0	0	0	-0.859238	-0.688351	-0.954578	0	0	0	0	0	0	0.535472
C24H21Cl1Fe1O4S	495.013	24	21	4	0	1	0	0.875	0.167	0.55	14	1	1	0	1	0	1	0	0	0	0	0	0	0	0	0	0	0	0	0	0	0	0	0	0	0.756194	0	0	0	0	0	0	0	0	0	0	0	0	0
C22H37Fe1NO6S	498.162	22	37	6	1	1	0	1.682	0.273	0	5	0	1	0	0	0	0	0	0	0	1	0	1	1	0	0	0	0.907136	-0.907818	0.891171	-0.893402	0.907311	0.928261	0	0	0	0	0	0	-0.862451	-0.698833	-0.949374	0	0	0	0	0	0	0
C17H30Fe1N6O8	501.14	17	30	8	6	0	0	1.765	0.471	0	6	0	1	0	0	0	0	0	0	0	1	0	1	1	0	0	0	0.707526	-0.730494	0.705132	-0.691427	0.712346	0.636051	-0.664002	0	0	0	0	0	-0.651057	0	-0.66427	0	0	0	0	0.534559	0	0
C22H38Fe1O7S	501.161	22	38	7	0	1	0	1.727	0.318	0	4	0	1	0	0	0	0	0	0	0	1	0	1	0	0	0	0	0.972467	-0.94536	0.967473	-0.987026	0.957759	0.885011	0	-0.601816	0	0	0	-0.803127	-0.94997	0	-0.869354	0	0	0.69335	-0.77194	0	-0.727755	0.591319
C22H33Fe1NO7S	510.125	22	33	7	1	1	0	1.5	0.318	0.09	7	0	1	0	0	0	0	0	0	0	1	0	1	1	0	0	0	0.733785	-0.753837	0.738818	-0.673589	0.766568	0.792804	0	0	0.687097	0	0	0	-0.557735	0	-0.675893	0.762366	0	0	0	0	0	0
C23H39Fe1NO6S	512.177	23	39	6	1	1	0	1.696	0.261	0	5	0	1	0	0	0	0	0	0	0	1	0	1	1	0	0	0	0.687786	-0.645776	0.685339	-0.643864	0.706949	0.751121	0	0	0	0	0	0	-0.559017	0	-0.67698	0.748051	0	0	0	0	0	0.812844
C17H30Fe1N6O9	517.135	17	30	9	6	0	0	1.765	0.529	0	6	0	1	0	0	0	0	0	0	0	1	1	0	1	0	0	0	0.856962	-0.846565	0.874249	-0.819555	0.875591	0.857309	0	0	0.635596	0	0	0	-0.716153	0	-0.830461	0.585151	0	0	0	0	0	0.670867
C16H28Fe1N6O10	519.114	16	28	10	6	0	0	1.75	0.625	0	6	0	1	0	0	0	0	0	0	0	1	1	0	1	0	0	0	0.861198	-0.856354	0.878202	-0.820655	0.881894	0.866363	0	0	0.665445	0	0	0	-0.712934	0	-0.830572	0.622424	0	0	0	0	0	0.661328
C23H35Fe1NO7S	524.141	23	35	7	1	1	0	1.522	0.304	0.09	7	0	1	0	0	0	0	0	0	0	1	0	1	1	0	0	0	0.819315	-0.789112	0.820987	-0.765782	0.844047	0.895188	0	0	0	0	0	0	-0.660876	0	-0.806476	0.740332	0	0	0	0	0	0.698382
C16H28Fe1N6O11	535.109	16	28	11	6	0	0	1.75	0.688	0	6	0	1	0	0	0	0	0	0	0	1	1	0	1	0	0	0	0.734907	-0.754259	0.739232	-0.673966	0.767451	0.793735	0	0	0.714569	0	0	0	-0.55847	0	-0.676151	0.74308	0	0	0	0	0	0
C19H34Fe1N6O9	545.166	19	34	9	6	0	0	1.789	0.474	0	6	0	1	0	0	0	0	0	0	0	1	0	1	1	0	0	0	0.831646	-0.822938	0.844444	-0.827995	0.839445	0.763905	-0.633938	0	0.60735	0	0	0	-0.777653	-0.662136	-0.791249	0	0	0	0	0	0	0
C17H30Fe1N6O12	565.12	17	30	12	6	0	0	1.765	0.706	0	6	0	1	0	0	0	0	0	0	0	1	1	0	1	0	0	0	0.619597	-0.623032	0.610619	-0.556709	0.645522	0.662193	0	0	0.681603	0	0	0	0	0	0	0	0	0	0	0	0	0
C28H48Fe2O3S2	607.167	28	48	3	0	2	0	1.714	0.107	0.06	5	0	0	2	0	0	0	0	0	0	1	0	1	0	0	0	0	0.821376	-0.800321	0.824159	-0.765837	0.847904	0.895953	0	0	0.577458	0	0	0	-0.656631	0	-0.80156	0.757516	0	0	0	0	0	0.668097
C29H50Fe2O3S2	621.182	29	50	3	0	2	0	1.724	0.103	0.06	5	0	0	2	0	0	0	0	0	0	1	0	1	0	0	0	0	0.82073	-0.797264	0.823831	-0.766507	0.846706	0.896143	0	0	0.556667	0	0	0	-0.658618	0	-0.804021	0.754036	0	0	0	0	0	0.691373
C30H52Fe2O3S2	635.198	30	52	3	0	2	0	1.733	0.1	0.06	5	0	0	2	0	0	0	0	0	0	1	0	1	0	0	0	0	0.816783	-0.784894	0.819199	-0.765004	0.840422	0.893196	0	0	0	0	0	0	-0.661478	0	-0.807115	0.736194	0	0	0	0	0	0.692483
C29H50Fe2O4S2	637.177	29	50	4	0	2	0	1.724	0.138	0.04	5	0	0	2	0	0	0	0	0	0	1	0	1	0	0	0	0	0	0	0	0	0	0	0	0	0.575554	0	0	0	0	0	0	0	0	0	0	0	0	0

## Sheet: Correlation
Sulf	mz	H.C	O.C	AI.mod	DBE	Highly.unsaturated.O_rich	Highly.unsaturated.O_poor	Unsaturated.O_rich	Unsaturated.O_poor	Unsaturated.with.N	cMean_m.z	cH.C	cO.C	cAI.mod	cDBE	No.Comp	DOC	SPE.DOC	TDN	SPE.TDN	No.Sequ	Fe	logFe	L1	logL1	logK	Acrob.	Sulf.	Massil.	Oleisp.	SUP05	low.ab.
C20H23Fe1N3O2	392.107	1.15	0.1	0.44	11	0	1	0	0	0	0.75458	-0.721861	0.740512	-0.791957	0.722419	0.591679	0	-0.540581	0	0	0.707599	-0.983458	-0.863241	-0.985063	-0.810959	-0.798158	0	0.863038	-0.950525	0	-0.894048	0
C24H33Fe1N3O4	482.175	1.375	0.167	0.26	10	0	1	0	0	0	0.963445	-0.939438	0.953176	-0.975798	0.947932	0.89773	0	-0.62043	0	0	0.54089	-0.780438	-0.933906	-0.790083	-0.930841	-0.59603	0	0.664966	-0.775691	0	-0.699	0.585917
C22H38Fe1O7S	501.161	1.727	0.318	0	4	0	0	0	1	0	0.972467	-0.94536	0.967473	-0.987026	0.957759	0.885011	0	-0.601816	0	0	0	-0.803127	-0.94997	-0.813835	-0.945866	-0.583634	0	0.69335	-0.77194	0	-0.727755	0.591319
Sphing. + Massil. + SUP05	mz	H.C	O.C	AI.mod	DBE	Highly.unsaturated.O_rich	Highly.unsaturated.O_poor	Unsaturated.O_rich	Unsaturated.O_poor	Unsaturated.with.N	cMean_m.z	cH.C	cO.C	cAI.mod	cDBE	No.Comp	DOC	SPE.DOC	TDN	SPE.TDN	No.Sequ	Fe	logFe	L1	logL1	logK	Acrob.	Sulf.	Massil.	Oleisp.	SUP05	low.ab.
C20H23Fe1N3O2	392.107	1.15	0.1	0.44	11	0	1	0	0	0	0.75458	-0.721861	0.740512	-0.791957	0.722419	0.591679	0	-0.540581	0	0	0.707599	-0.983458	-0.863241	-0.985063	-0.810959	-0.798158	0	0.863038	-0.950525	0	-0.894048	0
C24H31Cl1Fe1N4O	481.146	1.292	0.042	0.36	11	0	1	0	0	0	0.942576	-0.937763	0.947007	-0.932755	0.944763	0.916054	0	-0.596886	0.55783	0	0	-0.600618	-0.793679	-0.606153	-0.811166	0	0	0	-0.579213	0	0	0.582171
C24H33Fe1N3O4	482.175	1.375	0.167	0.26	10	0	1	0	0	0	0.963445	-0.939438	0.953176	-0.975798	0.947932	0.89773	0	-0.62043	0	0	0.54089	-0.780438	-0.933906	-0.790083	-0.930841	-0.59603	0	0.664966	-0.775691	0	-0.699	0.585917
C22H38Fe1O7S	501.161	1.727	0.318	0	4	0	0	0	1	0	0.972467	-0.94536	0.967473	-0.987026	0.957759	0.885011	0	-0.601816	0	0	0	-0.803127	-0.94997	-0.813835	-0.945866	-0.583634	0	0.69335	-0.77194	0	-0.727755	0.591319
Oleisp.	mz	H.C	O.C	AI.mod	DBE	Highly.unsaturated.O_rich	Highly.unsaturated.O_poor	Unsaturated.O_rich	Unsaturated.O_poor	Unsaturated.with.N	cMean_m.z	cH.C	cO.C	cAI.mod	cDBE	No.Comp	DOC	SPE.DOC	TDN	SPE.TDN	No.Sequ	Fe	logFe	L1	logL1	logK	Acrob.	Sulf.	Massil.	Oleisp.	SUP05	low.ab.
C17H30Fe1N6O8	501.14	1.765	0.471	0	6	0	0	0	1	1	0.707526	-0.730494	0.705132	-0.691427	0.712346	0.636051	-0.664002	0	0	0	0	0	-0.651057	0	-0.674476	0	0	0	0	0.534559	0	0
Fe / logFe	mz	H.C	O.C	AI.mod	DBE	Highly.unsaturated.O_rich	Highly.unsaturated.O_poor	Unsaturated.O_rich	Unsaturated.O_poor	Unsaturated.with.N	cMean_m.z	cH.C	cO.C	cAI.mod	cDBE	No.Comp	DOC	SPE.DOC	TDN	SPE.TDN	No.Sequ	Fe	logFe	L1	logL1	logK	Acrob.	Sulf.	Massil.	Oleisp.	SUP05	low.ab.
C20H23Fe1N3O2	392.107	1.15	0.1	0.44	11	0	1	0	0	0	0.75458	-0.721861	0.740512	-0.791957	0.722419	0.591679	0	-0.540581	0	0	0.707599	-0.983458	-0.863241	-0.985063	-0.810959	-0.798158	0	0.863038	-0.950525	0	-0.894048	0
C23H29Fe1N3O	418.159	1.261	0.043	0.38	11	0	1	0	0	0	-0.753253	0.768243	-0.783699	0.702869	-0.787744	-0.775741	0	0	-0.682397	0	0	0	0.549981	0	0.626554	0	0	0	0	0	0	-0.532541
C19H29Fe1NO6S	454.099	1.526	0.316	0.07	6	0	0	0	1	1	0.820222	-0.801308	0.822182	-0.762967	0.84738	0.893593	0	0	0.59977	0	0	0	-0.652763	0	-0.725303	0	0	0	0	0	0	0.638417
C20H33Fe1NO6S	470.13	1.65	0.3	0	5	0	0	0	1	1	0.898578	-0.920527	0.909217	-0.867082	0.91654	0.875127	-0.649332	0	0.587718	0	0	0	-0.779	0	-0.83096	0	0	0	0	0	0	0.599195
C24H31Cl1Fe1N4O	481.146	1.292	0.042	0.36	11	0	1	0	0	0	0.942576	-0.937763	0.947007	-0.932755	0.944763	0.916054	0	-0.596886	0.55783	0	0	-0.600618	-0.793679	-0.606153	-0.811166	0	0	0	-0.579213	0	0	0.582171
C24H33Fe1N3O4	482.175	1.375	0.167	0.26	10	0	1	0	0	0	0.963445	-0.939438	0.953176	-0.975798	0.947932	0.89773	0	-0.62043	0	0	0.54089	-0.780438	-0.933906	-0.790083	-0.930841	-0.59603	0	0.664966	-0.775691	0	-0.699	0.585917
C21H35Fe1NO6S	484.146	1.667	0.286	0	5	0	0	0	1	1	0.921756	-0.927161	0.909388	-0.902611	0.925994	0.941358	0	0	0	0	0	0	-0.859238	0	-0.902477	0	0	0	0	0	0	0.535472
C22H37Fe1NO6S	498.162	1.682	0.273	0	5	0	0	0	1	1	0.907136	-0.907818	0.891171	-0.893402	0.907311	0.928261	0	0	0	0	0	0	-0.862451	0	-0.901968	0	0	0	0	0	0	0
C17H30Fe1N6O8	501.14	1.765	0.471	0	6	0	0	0	1	1	0.707526	-0.730494	0.705132	-0.691427	0.712346	0.636051	-0.664002	0	0	0	0	0	-0.651057	0	-0.674476	0	0	0	0	0.534559	0	0
C22H38Fe1O7S	501.161	1.727	0.318	0	4	0	0	0	1	0	0.972467	-0.94536	0.967473	-0.987026	0.957759	0.885011	0	-0.601816	0	0	0	-0.803127	-0.94997	-0.813835	-0.945866	-0.583634	0	0.69335	-0.77194	0	-0.727755	0.591319
C22H33Fe1NO7S	510.125	1.5	0.318	0.09	7	0	0	0	1	1	0.733785	-0.753837	0.738818	-0.673589	0.766568	0.792804	0	0	0.687097	0	0	0	-0.557735	0	-0.623232	0	0	0	0	0	0	0
C23H39Fe1NO6S	512.177	1.696	0.261	0	5	0	0	0	1	1	0.687786	-0.645776	0.685339	-0.643864	0.706949	0.751121	0	0	0	0	0	0	-0.559017	0	-0.624194	0	0	0	0	0	0	0.812844
C17H30Fe1N6O9	517.135	1.765	0.529	0	6	0	0	1	0	1	0.856962	-0.846565	0.874249	-0.819555	0.875591	0.857309	0	0	0.635596	0	0	0	-0.716153	0	-0.775821	0	0	0	0	0	0	0.670867
C16H28Fe1N6O10	519.114	1.75	0.625	0	6	0	0	1	0	1	0.861198	-0.856354	0.878202	-0.820655	0.881894	0.866363	0	0	0.665445	0	0	0	-0.712934	0	-0.774305	0	0	0	0	0	0	0.661328
C23H35Fe1NO7S	524.141	1.522	0.304	0.09	7	0	0	0	1	1	0.819315	-0.789112	0.820987	-0.765782	0.844047	0.895188	0	0	0	0	0	0	-0.660876	0	-0.733645	0	0	0	0	0	0	0.698382
C16H28Fe1N6O11	535.109	1.75	0.688	0	6	0	0	1	0	1	0.734907	-0.754259	0.739232	-0.673966	0.767451	0.793735	0	0	0.714569	0	0	0	-0.55847	0	-0.623487	0	0	0	0	0	0	0
C19H34Fe1N6O9	545.166	1.789	0.474	0	6	0	0	0	1	1	0.831646	-0.822938	0.844444	-0.827995	0.839445	0.763905	-0.633938	0	0.60735	0	0	0	-0.777653	0	-0.811663	0	0	0	0	0	0	0
C28H48Fe2O3S2	607.167	1.714	0.107	0.06	5	0	0	0	1	0	0.821376	-0.800321	0.824159	-0.765837	0.847904	0.895953	0	0	0.577458	0	0	0	-0.656631	0	-0.729549	0	0	0	0	0	0	0.668097
C29H50Fe2O3S2	621.182	1.724	0.103	0.06	5	0	0	0	1	0	0.82073	-0.797264	0.823831	-0.766507	0.846706	0.896143	0	0	0.556667	0	0	0	-0.658618	0	-0.731592	0	0	0	0	0	0	0.691373
C30H52Fe2O3S2	635.198	1.733	0.1	0.06	5	0	0	0	1	0	0.816783	-0.784894	0.819199	-0.765004	0.840422	0.893196	0	0	0	0	0	0	-0.661478	0	-0.734179	0	0	0	0	0	0	0.692483
low ab.	mz	H.C	O.C	AI.mod	DBE	Highly.unsaturated.O_rich	Highly.unsaturated.O_poor	Unsaturated.O_rich	Unsaturated.O_poor	Unsaturated.with.N	cMean_m.z	cH.C	cO.C	cAI.mod	cDBE	No.Comp	DOC	SPE.DOC	TDN	SPE.TDN	No.Sequ	Fe	logFe	L1	logL1	logK	Acrob.	Sulf.	Massil.	Oleisp.	SUP05	low.ab.
C23H29Fe1N3O	418.159	1.261	0.043	0.38	11	0	1	0	0	0	-0.753253	0.768243	-0.783699	0.702869	-0.787744	-0.775741	0	0	-0.682397	0	0	0	0.549981	0	0.626554	0	0	0	0	0	0	-0.532541
C20H28Fe2N2O	423.083	1.4	0.05	0.31	8	0	1	0	0	0	0	0	0	0	0	0	0	-0.647837	0	0.765228	0	0	0	0	0	0	0	0	0	0	0	0.684414
C21H30Fe2N2O	437.098	1.429	0.048	0.3	8	0	1	0	0	0	0	0	0	0	0	0	0	-0.647837	0	0.765228	0	0	0	0	0	0	0	0	0	0	0	0.684414
C20H28Fe2N2O2	439.078	1.4	0.1	0.29	8	0	1	0	0	0	0	0	0	0	0	0	0	-0.647837	0	0.765228	0	0	0	0	0	0	0	0	0	0	0	0.684414
C19H29Fe1NO6S	454.099	1.526	0.316	0.07	6	0	0	0	1	1	0.820222	-0.801308	0.822182	-0.762967	0.84738	0.893593	0	0	0.59977	0	0	0	-0.652763	0	-0.725303	0	0	0	0	0	0	0.638417
C20H33Fe1NO6S	470.13	1.65	0.3	0	5	0	0	0	1	1	0.898578	-0.920527	0.909217	-0.867082	0.91654	0.875127	-0.649332	0	0.587718	0	0	0	-0.779	0	-0.83096	0	0	0	0	0	0	0.599195
C24H31Cl1Fe1N4O	481.146	1.292	0.042	0.36	11	0	1	0	0	0	0.942576	-0.937763	0.947007	-0.932755	0.944763	0.916054	0	-0.596886	0.55783	0	0	-0.600618	-0.793679	-0.606153	-0.811166	0	0	0	-0.579213	0	0	0.582171
C24H33Fe1N3O4	482.175	1.375	0.167	0.26	10	0	1	0	0	0	0.963445	-0.939438	0.953176	-0.975798	0.947932	0.89773	0	-0.62043	0	0	0.54089	-0.780438	-0.933906	-0.790083	-0.930841	-0.59603	0	0.664966	-0.775691	0	-0.699	0.585917
C22H32Fe2N2O3	483.104	1.455	0.136	0.24	8	0	1	0	0	0	0	0	0	0	0	0	0	-0.647837	0	0.765228	0	0	0	0	0	0	0	0	0	0	0	0.684414
C21H35Fe1NO6S	484.146	1.667	0.286	0	5	0	0	0	1	1	0.921756	-0.927161	0.909388	-0.902611	0.925994	0.941358	0	0	0	0	0	0	-0.859238	0	-0.902477	0	0	0	0	0	0	0.535472
C22H38Fe1O7S	501.161	1.727	0.318	0	4	0	0	0	1	0	0.972467	-0.94536	0.967473	-0.987026	0.957759	0.885011	0	-0.601816	0	0	0	-0.803127	-0.94997	-0.813835	-0.945866	-0.583634	0	0.69335	-0.77194	0	-0.727755	0.591319
C23H39Fe1NO6S	512.177	1.696	0.261	0	5	0	0	0	1	1	0.687786	-0.645776	0.685339	-0.643864	0.706949	0.751121	0	0	0	0	0	0	-0.559017	0	-0.624194	0	0	0	0	0	0	0.812844
C17H30Fe1N6O9	517.135	1.765	0.529	0	6	0	0	1	0	1	0.856962	-0.846565	0.874249	-0.819555	0.875591	0.857309	0	0	0.635596	0	0	0	-0.716153	0	-0.775821	0	0	0	0	0	0	0.670867
C16H28Fe1N6O10	519.114	1.75	0.625	0	6	0	0	1	0	1	0.861198	-0.856354	0.878202	-0.820655	0.881894	0.866363	0	0	0.665445	0	0	0	-0.712934	0	-0.774305	0	0	0	0	0	0	0.661328
C23H35Fe1NO7S	524.141	1.522	0.304	0.09	7	0	0	0	1	1	0.819315	-0.789112	0.820987	-0.765782	0.844047	0.895188	0	0	0	0	0	0	-0.660876	0	-0.733645	0	0	0	0	0	0	0.698382
C28H48Fe2O3S2	607.167	1.714	0.107	0.06	5	0	0	0	1	0	0.821376	-0.800321	0.824159	-0.765837	0.847904	0.895953	0	0	0.577458	0	0	0	-0.656631	0	-0.729549	0	0	0	0	0	0	0.668097
C29H50Fe2O3S2	621.182	1.724	0.103	0.06	5	0	0	0	1	0	0.82073	-0.797264	0.823831	-0.766507	0.846706	0.896143	0	0	0.556667	0	0	0	-0.658618	0	-0.731592	0	0	0	0	0	0	0.691373
C30H52Fe2O3S2	635.198	1.733	0.1	0.06	5	0	0	0	1	0	0.816783	-0.784894	0.819199	-0.765004	0.840422	0.893196	0	0	0	0	0	0	-0.661478	0	-0.734179	0	0	0	0	0	0	0.692483
L1, logL1, logK (without 10 mM)	mz	H.C	O.C	AI.mod	DBE	Highly.unsaturated.O_rich	Highly.unsaturated.O_poor	Unsaturated.O_rich	Unsaturated.O_poor	Unsaturated.with.N	cMean_m.z	cH.C	cO.C	cAI.mod	cDBE	No.Comp	DOC	SPE.DOC	TDN	SPE.TDN	No.Sequ	Fe	logFe	L1	logL1	logK	Acrob.	Sulf.	Massil.	Oleisp.	SUP05	low.ab.
C21H25Fe1N3O	390.128	1.19	0.048	0.43	11	0	1	0	0	0	0	0	0	0	0	0	0	0	-0.577751	0	0	0	0	0	0.66458	0	0	0	0	0	0	0
C20H23Fe1N3O2	392.107	1.15	0.1	0.44	11	0	1	0	0	0	0.75458	-0.721861	0.740512	-0.791957	0.722419	0.591679	0	-0.540581	0	0	0.707599	-0.983458	-0.863241	0	0	0.589008	0	0.863038	-0.950525	0	-0.894048	0
C23H29Fe1N3O	418.159	1.261	0.043	0.38	11	0	1	0	0	0	-0.753253	0.768243	-0.783699	0.702869	-0.787744	-0.775741	0	0	-0.682397	0	0	0	0.549981	0	0.812006	-0.591855	0	0	0	0	0	-0.532541
C13H15Fe1N5O8	424.02	1.154	0.615	0	9	1	0	0	0	0	0.671754	-0.69157	0.677792	-0.617951	0.699054	0.726854	0	0	0.831619	0	0	0	0	0	-0.615612	0	0	0	0	0	0	0
C12H21Fe2N5O5	426.017	1.75	0.417	0	5	0	0	0	1	1	0.668775	-0.688716	0.674995	-0.615401	0.696013	0.723883	0	0	0.834374	0	0	0	0	0	-0.612863	0	0	0	0	0	0	0
C19H29Fe1NO6S	454.099	1.526	0.316	0.07	6	0	0	0	1	1	0.820222	-0.801308	0.822182	-0.762967	0.84738	0.893593	0	0	0.59977	0	0	0	-0.652763	0	-0.796434	0.75445	0	0	0	0	0	0.638417
C25H35Fe1N3O2	464.201	1.4	0.08	0.29	10	0	1	0	0	0	-0.680732	0.678917	-0.692247	0.620858	-0.722438	-0.772064	0	0	-0.553902	0	0	0	0	0	0.830087	-0.649313	0	0	0	0	0	0
C20H33Fe1NO6S	470.13	1.65	0.3	0	5	0	0	0	1	1	0.898578	-0.920527	0.909217	-0.867082	0.91654	0.875127	-0.649332	0	0.587718	0	0	0	-0.779	-0.585142	-0.880016	0	0	0	0	0	0	0.599195
C24H31Cl1Fe1N4O	481.146	1.292	0.042	0.36	11	0	1	0	0	0	0.942576	-0.937763	0.947007	-0.932755	0.944763	0.916054	0	-0.596886	0.55783	0	0	-0.600618	-0.793679	0	-0.683455	0	0	0	-0.579213	0	0	0.582171
C24H33Fe1N3O4	482.175	1.375	0.167	0.26	10	0	1	0	0	0	0.963445	-0.939438	0.953176	-0.975798	0.947932	0.89773	0	-0.62043	0	0	0.54089	-0.780438	-0.933906	0	-0.841546	0	0	0.664966	-0.775691	0	-0.699	0.585917
C21H35Fe1NO6S	484.146	1.667	0.286	0	5	0	0	0	1	1	0.921756	-0.927161	0.909388	-0.902611	0.925994	0.941358	0	0	0	0	0	0	-0.859238	-0.688351	-0.954578	0	0	0	0	0	0	0.535472
C22H37Fe1NO6S	498.162	1.682	0.273	0	5	0	0	0	1	1	0.907136	-0.907818	0.891171	-0.893402	0.907311	0.928261	0	0	0	0	0	0	-0.862451	-0.698833	-0.949374	0	0	0	0	0	0	0
C17H30Fe1N6O8	501.14	1.765	0.471	0	6	0	0	0	1	1	0.707526	-0.730494	0.705132	-0.691427	0.712346	0.636051	-0.664002	0	0	0	0	0	-0.651057	0	-0.66427	0	0	0	0	0.534559	0	0
C22H38Fe1O7S	501.161	1.727	0.318	0	4	0	0	0	1	0	0.972467	-0.94536	0.967473	-0.987026	0.957759	0.885011	0	-0.601816	0	0	0	-0.803127	-0.94997	0	-0.869354	0	0	0.69335	-0.77194	0	-0.727755	0.591319
C22H33Fe1NO7S	510.125	1.5	0.318	0.09	7	0	0	0	1	1	0.733785	-0.753837	0.738818	-0.673589	0.766568	0.792804	0	0	0.687097	0	0	0	-0.557735	0	-0.675893	0.762366	0	0	0	0	0	0
C23H39Fe1NO6S	512.177	1.696	0.261	0	5	0	0	0	1	1	0.687786	-0.645776	0.685339	-0.643864	0.706949	0.751121	0	0	0	0	0	0	-0.559017	0	-0.67698	0.748051	0	0	0	0	0	0.812844
C17H30Fe1N6O9	517.135	1.765	0.529	0	6	0	0	1	0	1	0.856962	-0.846565	0.874249	-0.819555	0.875591	0.857309	0	0	0.635596	0	0	0	-0.716153	0	-0.830461	0.585151	0	0	0	0	0	0.670867
C16H28Fe1N6O10	519.114	1.75	0.625	0	6	0	0	1	0	1	0.861198	-0.856354	0.878202	-0.820655	0.881894	0.866363	0	0	0.665445	0	0	0	-0.712934	0	-0.830572	0.622424	0	0	0	0	0	0.661328
C23H35Fe1NO7S	524.141	1.522	0.304	0.09	7	0	0	0	1	1	0.819315	-0.789112	0.820987	-0.765782	0.844047	0.895188	0	0	0	0	0	0	-0.660876	0	-0.806476	0.740332	0	0	0	0	0	0.698382
C16H28Fe1N6O11	535.109	1.75	0.688	0	6	0	0	1	0	1	0.734907	-0.754259	0.739232	-0.673966	0.767451	0.793735	0	0	0.714569	0	0	0	-0.55847	0	-0.676151	0.74308	0	0	0	0	0	0
C19H34Fe1N6O9	545.166	1.789	0.474	0	6	0	0	0	1	1	0.831646	-0.822938	0.844444	-0.827995	0.839445	0.763905	-0.633938	0	0.60735	0	0	0	-0.777653	-0.662136	-0.791249	0	0	0	0	0	0	0
C28H48Fe2O3S2	607.167	1.714	0.107	0.06	5	0	0	0	1	0	0.821376	-0.800321	0.824159	-0.765837	0.847904	0.895953	0	0	0.577458	0	0	0	-0.656631	0	-0.80156	0.757516	0	0	0	0	0	0.668097
C29H50Fe2O3S2	621.182	1.724	0.103	0.06	5	0	0	0	1	0	0.82073	-0.797264	0.823831	-0.766507	0.846706	0.896143	0	0	0.556667	0	0	0	-0.658618	0	-0.804021	0.754036	0	0	0	0	0	0.691373
C30H52Fe2O3S2	635.198	1.733	0.1	0.06	5	0	0	0	1	0	0.816783	-0.784894	0.819199	-0.765004	0.840422	0.893196	0	0	0	0	0	0	-0.661478	0	-0.807115	0.736194	0	0	0	0	0	0.692483
